# Supplementary material for: Identification of long noncoding natural antisense transcripts (lncNATs) correlated with drought stress response in wild rice (Oryza nivara)
Source: BMC Genomics. 2021 Jun 8;22:424. doi: 10.1186/s12864-021-07754-4 (PMC8188688; doi:10.1186/s12864-021-07754-4)
Supplement: Supplementary file 3 — Additional file 3: Table S3. Natural antisense transcript (NAT) pairs expressed in Nip, BJ89, and BJ278. [file 12864_2021_7754_MOESM3_ESM.xlsx]

## Sheet: Sheet1
Table S3. Natural antisense transcript (NAT) pairs expressed in Nip, BJ89, and BJ278.
chromosome	sense transcript	strand	start	end	length	antisense transcript	strand	start	end	length	overlapping type	expressed	coding type
chr01	Os01t0100200-01	+	11218	12435	1127	Os01t0100300-00	-	11372	12284	810	enclosed	Nip	coding-coding
chr01	Os01t0100400-01	+	12721	15685	2161	Os01t0100466-00	-	12808	13978	1074	enclosed	Nip	coding-coding
chr01	Os01t0100600-01	+	22841	26892	1960	Os01t0100650-00	-	25861	26424	564	enclosed	BJ278,BJ89	coding-coding
chr01	Os01t0101150-00	+	58658	61090	2433	Os01t0101175-00	-	60091	61086	996	enclosed	BJ278,BJ89	coding-coding
chr01	Os01t0101200-01	+	62060	63576	1205	Os01t0101300-01	-	63350	66302	1896	convergent	Nip,BJ278,BJ89	coding-coding
chr01	Os01t0101200-02	+	62112	65537	3114	Os01t0101300-01	-	63350	66302	1896	convergent	Nip,BJ278,BJ89	coding-coding
chr01	Os01t0101800-01	+	85337	88844	2334	Os01t0101850-00	-	86211	88583	1555	enclosed	BJ89	coding-coding
chr01	Os01t0103050-01	+	172587	175073	2487	Os01t0103000-01	-	170798	173144	1018	divergent		coding-coding
chr01	Os01t0103100-01	+	178607	180548	1942	Os01t0103075-00	-	178815	180433	1619	enclosed	Nip,BJ278,BJ89	coding-coding
chr01	Os01t0103100-02	+	178652	180575	1924	Os01t0103075-00	-	178815	180433	1619	enclosed	Nip,BJ278,BJ89	coding-coding
chr01	Os01t0103650-00	+	187545	188586	934	Os01t0103600-02	-	186250	190262	957	enclosed	BJ89	coding-coding
chr01	Os01t0103650-00	+	187545	188586	934	Os01t0103600-01	-	187345	190904	3339	enclosed	BJ89	coding-coding
chr01	Os01t0103900-01	+	201944	206202	2194	Os01t0104000-01	-	206134	209606	2065	convergent	Nip,BJ278,BJ89	coding-coding
chr01	Os01t0103900-01	+	201944	206202	2194	Os01t0104000-02	-	206131	209581	2040	convergent	Nip,BJ278,BJ89	coding-coding
chr01	Os01t0105400-01	+	288372	292296	1950	Os01t0105300-01	-	284762	291892	2456	divergent	Nip	coding-coding
chr01	Os01t0107700-01	+	412625	415823	2031	Os01t0107750-00	-	412636	415516	1711	enclosed		coding-coding
chr01	Os01t0109300-01	+	498668	506233	1975	Os01t0109201-01	-	498612	506251	2049	enclosed	Nip,BJ278,BJ89	coding-coding
chr01	Os01t0110100-01	+	537710	543354	2766	Os01t0110050-01	-	536973	538644	1416	divergent	Nip,BJ278,BJ89	coding-coding
chr01	Os01t0110600-00	+	554334	557257	1893	Os01t0110500-01	-	554025	558015	3082	enclosed	BJ89	coding-coding
chr01	Os01t0112201-01	+	637962	639060	1099	Os01t0112100-01	-	635325	639015	3691	divergent	Nip,BJ278,BJ89	coding-coding
chr01	Os01t0113300-01	+	723693	726099	2245	Os01t0113325-00	-	723736	725885	2086	enclosed		coding-coding
chr01	Os01t0113450-00	+	731489	733719	2051	Os01t0113400-02	-	731150	732538	1389	divergent	Nip,BJ89	coding-coding
chr01	Os01t0113450-00	+	731489	733719	2051	Os01t0113400-01	-	731303	738020	2662	enclosed	Nip,BJ89	coding-coding
chr01	Os01t0113500-01	+	734071	737556	2542	Os01t0113400-01	-	731303	738020	2662	enclosed	Nip,BJ89	coding-coding
chr01	Os01t0113650-00	+	738908	740898	1991	Os01t0113600-02	-	738749	741763	2110	enclosed	Nip,BJ278,BJ89	coding-coding
chr01	Os01t0113650-00	+	738908	740898	1991	Os01t0113600-01	-	738283	741797	656	enclosed	Nip,BJ278,BJ89	coding-coding
chr01	Os01t0113750-00	+	742883	745165	2091	Os01t0113700-00	-	742860	745177	2079	enclosed	Nip	coding-coding
chr01	Os01t0113950-00	+	752189	754829	1999	Os01t0113900-01	-	752080	754992	2192	enclosed	Nip,BJ278	coding-coding
chr01	Os01t0114150-00	+	767384	769651	2149	Os01t0114100-01	-	767181	769673	2239	enclosed	Nip,BJ278,BJ89	coding-coding
chr01	Os01t0114300-01	+	770332	773829	3392	Os01t0114200-01	-	770284	774374	846	enclosed	Nip,BJ89	coding-coding
chr01	Os01t0114402-00	+	774848	779158	2024	Os01t0114400-00	-	774727	775743	1017	divergent		coding-coding
chr01	Os01t0114650-00	+	786401	788484	1983	Os01t0114600-00	-	786373	788619	2088	enclosed		coding-coding
chr01	Os01t0114900-00	+	794499	795413	915	Os01t0114800-01	-	792455	796419	1672	enclosed	BJ278	coding-coding
chr01	Os01t0115200-00	+	808373	808859	471	Os01t0115300-01	-	808174	810139	1809	enclosed	Nip,BJ278,BJ89	coding-coding
chr01	Os01t0115533-00	+	839879	842743	2043	Os01t0115566-00	-	842002	842757	756	convergent	BJ278	coding-coding
chr01	Os01t0115533-00	+	839879	842743	2043	Os01t0115500-00	-	839809	840828	1020	divergent	BJ278	coding-coding
chr01	Os01t0115725-00	+	852275	854570	2122	Os01t0115700-00	-	852249	854568	1887	divergent	Nip,BJ89	coding-coding
chr01	Os01t0115752-00	+	857905	860521	2131	Os01t0115750-00	-	857897	860583	2097	enclosed	Nip,BJ278,BJ89	coding-coding
chr01	Os01t0115950-00	+	863115	865183	2007	Os01t0115800-01	-	862579	865249	2483	enclosed	Nip,BJ278,BJ89	coding-coding
chr01	Os01t0115900-00	+	865938	869298	3248	Os01t0116100-01	-	865786	869533	601	enclosed	Nip,BJ278,BJ89	coding-coding
chr01	Os01t0116101-00	+	872509	874697	2075	Os01t0116000-00	-	872458	874817	2078	enclosed		coding-coding
chr01	Os01t0116250-00	+	911978	914143	1976	Os01t0116200-01	-	911735	914246	2282	enclosed		coding-coding
chr01	Os01t0116650-00	+	921296	923591	2159	Os01t0116400-01	-	921078	923630	2275	enclosed	Nip,BJ278,BJ89	coding-coding
chr01	Os01t0116900-00	+	924451	956639	1548	Os01t0116800-00	-	935574	936704	1131	enclosed	Nip,BJ278,BJ89	coding-coding
chr01	Os01t0116900-00	+	924451	956639	1548	Os01t0116600-02	-	929884	932368	1611	enclosed	Nip,BJ278,BJ89	coding-coding
chr01	Os01t0116900-00	+	924451	956639	1548	Os01t0116600-01	-	929884	934458	2245	enclosed	Nip,BJ278,BJ89	coding-coding
chr01	Os01t0116900-00	+	924451	956639	1548	MSTRG.179.1	-	953846	957492	617	convergent	Nip,BJ89	coding-noncoding
chr01	Os01t0116901-00	+	935618	938250	2026	Os01t0116800-00	-	935574	936704	1131	divergent		coding-coding
chr01	Os01t0117025-00	+	957952	960545	2027	Os01t0117000-00	-	957907	960626	2223	enclosed		coding-coding
chr01	Os01t0117100-00	+	961799	965151	1467	Os01t0117050-01	-	961335	961973	639	divergent	Nip,BJ89	coding-coding
chr01	Os01t0117233-00	+	969539	970666	1128	Os01t0117200-01	-	969340	973327	2341	enclosed		coding-coding
chr01	Os01t0117450-00	+	984536	986741	2085	Os01t0117400-00	-	984510	985133	624	divergent	BJ89	coding-coding
chr01	Os01t0117650-00	+	994955	997150	2075	Os01t0117600-01	-	994712	997262	2358	enclosed		coding-coding
chr01	Os01t0118000-01	+	1016065	1019435	1421	Os01t0118033-00	-	1016196	1017917	467	enclosed		coding-coding
chr01	Os01t0118100-01	+	1024186	1030112	2845	Os01t0118066-01	-	1021424	1025533	4110	divergent		coding-coding
chr01	Os01t0118300-01	+	1046604	1053166	2915	Os01t0118350-00	-	1047747	1052682	1393	enclosed		coding-coding
chr01	Os01t0118300-02	+	1047901	1053166	1624	Os01t0118350-00	-	1047747	1052682	1393	divergent		coding-coding
chr01	Os01t0121100-02	+	1183466	1186699	1308	Os01t0121200-01	-	1186667	1191013	1401	convergent	Nip,BJ278,BJ89	coding-coding
chr01	Os01t0121400-00	+	1198958	1203465	1773	Os01t0121300-01	-	1198687	1203502	2052	enclosed	Nip,BJ89	coding-coding
chr01	Os01t0122200-01	+	1254028	1255635	1394	Os01t0122367-00	-	1254331	1255339	1009	enclosed		coding-coding
chr01	Os01t0122701-00	+	1264968	1265273	306	Os01t0122534-00	-	1264331	1265206	876	divergent		coding-coding
chr01	Os01t0124700-01	+	1365703	1366502	800	Os01t0124650-02	-	1365586	1366432	847	divergent	Nip	coding-coding
chr01	Os01t0125800-01	+	1413839	1418982	2240	Os01t0125850-00	-	1413847	1418662	1909	enclosed	Nip,BJ278,BJ89	coding-coding
chr01	Os01t0126100-01	+	1433996	1436809	2150	Os01t0126000-01	-	1433755	1434955	1131	divergent	Nip,BJ278,BJ89	coding-coding
chr01	Os01t0126200-01	+	1437163	1445599	2214	Os01t0126401-01	-	1445541	1449450	3910	convergent	Nip,BJ278,BJ89	coding-coding
chr01	Os01t0126600-01	+	1447690	1450473	1600	Os01t0126401-01	-	1445541	1449450	3910	divergent	Nip,BJ278,BJ89	coding-coding
chr01	Os01t0127100-01	+	1490993	1492680	1688	Os01t0127000-01	-	1490494	1492684	2019	enclosed		coding-coding
chr01	Os01t0128200-01	+	1566147	1569467	1290	Os01t0128100-01	-	1562618	1566554	3169	divergent	Nip,BJ278,BJ89	coding-coding
chr01	Os01t0128200-01	+	1566147	1569467	1290	Os01t0128250-01	-	1567453	1568989	1537	enclosed	Nip,BJ278,BJ89	coding-coding
chr01	Os01t0129550-01	+	1641526	1642777	1252	Os01t0129500-02	-	1641272	1644151	2268	enclosed	Nip,BJ278,BJ89	coding-coding
chr01	Os01t0130100-01	+	1673866	1674692	827	Os01t0130000-01	-	1673607	1677066	1581	enclosed	Nip,BJ278,BJ89	coding-coding
chr01	Os01t0130100-01	+	1673866	1674692	827	Os01t0130000-02	-	1673503	1675043	1181	enclosed	Nip,BJ278,BJ89	coding-coding
chr01	Os01t0130400-01	+	1698203	1703090	3485	Os01t0130500-01	-	1700523	1702512	1990	enclosed	BJ278,BJ89	coding-coding
chr01	Os01t0131600-01	+	1746416	1746977	386	Os01t0131450-00	-	1746447	1748328	1706	convergent	Nip,BJ278,BJ89	coding-coding
chr01	Os01t0131600-02	+	1747173	1748544	1372	Os01t0131450-00	-	1746447	1748328	1706	divergent	Nip,BJ278,BJ89	coding-coding
chr01	Os01t0132100-00	+	1765373	1768669	3297	Os01t0132050-01	-	1764784	1770260	4323	enclosed	Nip,BJ278,BJ89	coding-coding
chr01	MSTRG.293.1	+	1769312	1769840	494	Os01t0132050-01	-	1764784	1770260	4323	enclosed	Nip,BJ278	coding-noncoding
chr01	Os01t0133600-00	+	1857083	1858534	1339	Os01t0133650-00	-	1857805	1858452	648	enclosed		coding-coding
chr01	Os01t0133700-00	+	1865027	1866109	666	Os01t0133799-00	-	1865455	1866126	672	convergent	Nip	coding-coding
chr01	Os01t0133700-00	+	1865027	1866109	666	Os01t0133766-00	-	1865235	1865307	73	enclosed		coding-coding
chr01	Os01t0133900-00	+	1869773	1870408	636	Os01t0133866-00	-	1869486	1870071	586	divergent		coding-coding
chr01	Os01t0134850-00	+	1906985	1909022	1633	Os01t0134800-01	-	1906717	1908131	1415	divergent	BJ89	coding-coding
chr01	Os01t0135000-01	+	1914497	1916083	1440	Os01t0134900-01	-	1912561	1915094	2003	divergent		coding-coding
chr01	Os01t0136050-00	+	1944426	1944968	543	Os01t0136000-00	-	1944276	1944948	673	divergent	Nip	coding-coding
chr01	Os01t0136502-00	+	1966504	1967491	840	Os01t0136400-01	-	1957847	1967451	2390	divergent	Nip,BJ278,BJ89	coding-coding
chr01	Os01t0136850-00	+	1977659	1982249	1855	Os01t0136800-01	-	1977423	1982484	2362	enclosed	Nip,BJ278,BJ89	coding-coding
chr01	Os01t0136900-00	+	1984267	1986150	1575	Os01t0137066-00	-	1984341	1985008	533	enclosed	Nip	coding-coding
chr01	Os01t0136900-00	+	1984267	1986150	1575	Os01t0137232-00	-	1985288	1986316	1029	convergent	Nip,BJ278	coding-coding
chr01	Os01t0137400-00	+	1988716	2003083	1934	Os01t0137266-00	-	1998852	1999549	586	enclosed	Nip	coding-coding
chr01	Os01t0137400-00	+	1988716	2003083	1934	Os01t0137300-01	-	2000724	2003913	3190	convergent	Nip,BJ278,BJ89	coding-coding
chr01	Os01t0137400-00	+	1988716	2003083	1934	Os01t0137125-00	-	1988797	1996845	1693	enclosed	Nip,BJ278,BJ89	coding-coding
chr01	Os01t0137400-00	+	1988716	2003083	1934	Os01t0137150-01	-	1992244	1997867	580	enclosed	Nip,BJ89	coding-coding
chr01	Os01t0137200-00	+	1993553	1994320	768	Os01t0137125-00	-	1988797	1996845	1693	enclosed	Nip,BJ278,BJ89	coding-coding
chr01	Os01t0137200-00	+	1993553	1994320	768	Os01t0137150-01	-	1992244	1997867	580	enclosed	Nip,BJ89	coding-coding
chr01	Os01t0137250-00	+	1995550	1996857	1152	Os01t0137125-00	-	1988797	1996845	1693	divergent	Nip,BJ278,BJ89	coding-coding
chr01	Os01t0137250-00	+	1995550	1996857	1152	Os01t0137150-01	-	1992244	1997867	580	enclosed	Nip,BJ89	coding-coding
chr01	Os01t0137282-00	+	1998872	1999654	783	Os01t0137266-00	-	1998852	1999549	586	divergent	Nip	coding-coding
chr01	Os01t0137500-01	+	2014791	2018248	3458	Os01t0137550-01	-	2015899	2018829	707	convergent	Nip,BJ89	coding-coding
chr01	Os01t0137700-01	+	2023879	2026177	2208	Os01t0137750-00	-	2024131	2024778	498	enclosed		coding-coding
chr01	Os01t0137950-01	+	2037202	2038198	916	Os01t0137875-00	-	2036653	2038001	1236	divergent		coding-coding
chr01	MSTRG.362.1	+	2046860	2048573	1685	Os01t0138100-01	-	2046146	2053048	981	enclosed	BJ89	coding-noncoding
chr01	Os01t0138300-01	+	2048717	2052514	2243	Os01t0138100-01	-	2046146	2053048	981	enclosed	Nip,BJ278,BJ89	coding-coding
chr01	Os01t0138300-01	+	2048717	2052514	2243	Os01t0138232-00	-	2048615	2049566	804	divergent	Nip,BJ89	coding-coding
chr01	Os01t0138300-01	+	2048717	2052514	2243	Os01t0138350-00	-	2051041	2052354	1201	enclosed	Nip,BJ89	coding-coding
chr01	Os01t0138300-02	+	2048745	2052470	2175	Os01t0138100-01	-	2046146	2053048	981	enclosed	Nip,BJ278,BJ89	coding-coding
chr01	Os01t0138300-02	+	2048745	2052470	2175	Os01t0138232-00	-	2048615	2049566	804	divergent	Nip,BJ89	coding-coding
chr01	Os01t0138300-02	+	2048745	2052470	2175	Os01t0138350-00	-	2051041	2052354	1201	enclosed	Nip,BJ89	coding-coding
chr01	Os01t0138400-01	+	2053583	2057636	2290	Os01t0138451-00	-	2053618	2054336	586	enclosed		coding-coding
chr01	Os01t0140500-01	+	2137800	2138539	499	MSTRG.376.1	-	2137584	2138920	1337	enclosed	Nip,BJ278,BJ89	coding-noncoding
chr01	Os01t0141150-00	+	2216130	2222523	1114	Os01t0141100-02	-	2215676	2222199	1160	divergent	Nip,BJ89	coding-coding
chr01	Os01t0141150-00	+	2216130	2222523	1114	Os01t0141100-01	-	2215662	2222812	1753	enclosed	Nip,BJ89	coding-coding
chr01	Os01t0141450-00	+	2226816	2229461	1099	Os01t0141300-00	-	2226409	2229526	1437	enclosed		coding-coding
chr01	Os01t0142800-01	+	2294904	2298329	2306	Os01t0142875-00	-	2296049	2297950	1712	enclosed	Nip,BJ278,BJ89	coding-coding
chr01	Os01t0142800-02	+	2295007	2298095	3089	Os01t0142875-00	-	2296049	2297950	1712	enclosed	Nip,BJ278,BJ89	coding-coding
chr01	Os01t0142800-03	+	2295940	2298108	1984	Os01t0142875-00	-	2296049	2297950	1712	enclosed	Nip,BJ278,BJ89	coding-coding
chr01	Os01t0143350-00	+	2358098	2360393	808	Os01t0143300-01	-	2357871	2360437	1075	enclosed		coding-coding
chr01	Os01t0143750-00	+	2372336	2374091	763	Os01t0143700-00	-	2372323	2374066	780	divergent		coding-coding
chr01	Os01t0144380-01	+	2393483	2398292	4810	Os01t0144340-00	-	2391464	2397295	2300	divergent	BJ278	coding-coding
chr01	Os01t0147300-01	+	2568051	2570029	1294	Os01t0147250-01	-	2566663	2569855	3193	divergent	Nip	coding-coding
chr01	Os01t0147850-00	+	2585294	2585668	375	Os01t0147800-01	-	2584986	2587547	1796	enclosed	Nip,BJ278	coding-coding
chr01	Os01t0147950-00	+	2589897	2593567	988	Os01t0147900-01	-	2589835	2593568	1052	enclosed	Nip,BJ278,BJ89	coding-coding
chr01	Os01t0149750-00	+	2688638	2691961	3162	Os01t0149700-00	-	2688460	2692024	3403	enclosed	Nip,BJ278,BJ89	coding-coding
chr01	MSTRG.451.1	+	2693068	2695083	821	Os01t0149800-01	-	2693231	2695079	654	enclosed	Nip,BJ278,BJ89	coding-noncoding
chr01	Os01t0150500-00	+	2727751	2736707	666	Os01t0150700-00	-	2731396	2736842	1520	convergent		coding-coding
chr01	Os01t0151200-01	+	2770142	2774161	1990	MSTRG.468.1	-	2770281	2774133	1823	enclosed	Nip,BJ278,BJ89	coding-noncoding
chr01	Os01t0151200-02	+	2771564	2774100	1067	MSTRG.468.1	-	2770281	2774133	1823	enclosed		coding-noncoding
chr01	Os01t0151200-03	+	2772941	2774609	1279	MSTRG.468.1	-	2770281	2774133	1823	divergent	Nip,BJ278,BJ89	coding-noncoding
chr01	Os01t0151700-01	+	2800516	2803701	1428	Os01t0151750-00	-	2801825	2802125	301	enclosed		coding-coding
chr01	Os01t0152000-01	+	2810313	2815017	4485	Os01t0152050-00	-	2811498	2819553	3056	convergent	BJ278,BJ89	coding-coding
chr01	Os01t0152687-00	+	2835281	2836233	812	Os01t0152675-00	-	2835247	2835730	484	divergent	BJ89	coding-coding
chr01	Os01t0152800-01	+	2839934	2843512	3428	Os01t0152850-00	-	2840037	2843293	3106	enclosed	Nip,BJ278,BJ89	coding-coding
chr01	Os01t0153000-00	+	2851954	2855225	3129	Os01t0153050-00	-	2851988	2855214	3084	enclosed	BJ278,BJ89	coding-coding
chr01	MSTRG.489.1	+	2857305	2858136	832	Os01t0153100-00	-	2857382	2858128	747	enclosed	Nip,BJ278,BJ89	coding-noncoding
chr01	Os01t0153150-01	+	2859098	2864539	5442	Os01t0153250-00	-	2864276	2867341	3066	convergent		coding-coding
chr01	Os01t0153150-01	+	2859098	2864539	5442	Os01t0153200-00	-	2862774	2863569	345	enclosed		coding-coding
chr01	Os01t0153275-00	+	2864726	2867411	2686	Os01t0153250-00	-	2864276	2867341	3066	divergent	Nip,BJ89	coding-coding
chr01	Os01t0153500-00	+	2885392	2886301	765	Os01t0153550-00	-	2885449	2886073	625	enclosed		coding-coding
chr01	Os01t0153625-00	+	2887717	2888430	714	Os01t0153600-00	-	2887060	2888434	927	enclosed	BJ89	coding-coding
chr01	Os01t0154250-00	+	2920641	2921282	642	Os01t0154200-00	-	2920425	2921321	782	enclosed		coding-coding
chr01	Os01t0154500-01	+	2925935	2928765	1359	Os01t0154550-01	-	2926706	2927875	1170	enclosed		coding-coding
chr01	Os01t0155800-01	+	2999576	3001139	687	MSTRG.519.1	-	2999576	3001237	785	enclosed	Nip,BJ278,BJ89	coding-noncoding
chr01	Os01t0158500-01	+	3060978	3066135	2130	Os01t0158533-00	-	3061751	3065924	1736	enclosed		coding-coding
chr01	Os01t0159250-00	+	3097610	3098332	390	Os01t0159200-01	-	3097415	3098160	746	divergent		coding-coding
chr01	Os01t0160150-00	+	3136504	3140130	1913	Os01t0160100-01	-	3136320	3140217	2095	enclosed	Nip,BJ278,BJ89	coding-coding
chr01	Os01t0161300-00	+	3222303	3225613	3045	Os01t0161200-01	-	3222100	3226518	3102	enclosed	Nip,BJ278,BJ89	coding-coding
chr01	Os01t0162500-01	+	3259516	3262661	3146	MSTRG.564.1	-	3259234	3262661	3428	enclosed	Nip,BJ89	coding-noncoding
chr01	Os01t0162800-00	+	3272839	3276375	3099	Os01t0162701-01	-	3272800	3274386	1587	divergent	Nip	coding-coding
chr01	Os01t0163000-01	+	3283266	3286357	3092	Os01t0162900-01	-	3282977	3284997	1929	divergent	Nip,BJ278	coding-coding
chr01	Os01t0164650-00	+	3334870	3335479	610	Os01t0164600-01	-	3332952	3336035	1359	enclosed	BJ278	coding-coding
chr01	Os01t0165000-02	+	3356461	3361204	3638	Os01t0165100-02	-	3358534	3360674	1695	enclosed	Nip,BJ278,BJ89	coding-coding
chr01	Os01t0168350-00	+	3495948	3496585	638	Os01t0168300-01	-	3493411	3496559	1280	divergent	Nip	coding-coding
chr01	Os01t0168400-01	+	3501094	3504775	1928	Os01t0168450-00	-	3501187	3504618	1686	enclosed	Nip,BJ278,BJ89	coding-coding
chr01	Os01t0168850-01	+	3518372	3519175	804	Os01t0168800-01	-	3516766	3519077	1313	divergent	Nip,BJ278,BJ89	coding-coding
chr01	Os01t0170051-00	+	3598662	3601908	2390	Os01t0170000-01	-	3598451	3599668	1218	divergent	Nip,BJ278,BJ89	coding-coding
chr01	Os01t0172600-01	+	3732525	3734022	777	Os01t0172701-00	-	3732983	3733967	985	enclosed	Nip,BJ278,BJ89	coding-coding
chr01	Os01t0172900-00	+	3737752	3740685	888	Os01t0173000-01	-	3737904	3742067	3651	convergent		coding-coding
chr01	Os01t0173900-01	+	3804672	3810720	5017	Os01t0173950-00	-	3809533	3810254	658	enclosed	BJ278	coding-coding
chr01	Os01t0174400-01	+	3825669	3829404	3068	Os01t0174500-01	-	3827045	3830326	1183	convergent	BJ89	coding-coding
chr01	Os01t0174400-01	+	3825669	3829404	3068	Os01t0174500-02	-	3827072	3827847	635	enclosed	BJ89	coding-coding
chr01	MSTRG.654.1	+	3855146	3856033	888	Os01t0175100-01	-	3855147	3856033	887	enclosed	Nip,BJ278,BJ89	coding-noncoding
chr01	Os01t0175633-00	+	3878702	3882875	2004	Os01t0175600-01	-	3878164	3884017	2331	enclosed		coding-coding
chr01	Os01t0175733-00	+	3894637	3898734	1968	Os01t0175700-01	-	3894296	3898729	2019	divergent		coding-coding
chr01	Os01t0176000-01	+	3917918	3920432	1807	Os01t0176050-00	-	3918125	3920244	1413	enclosed	Nip,BJ278,BJ89	coding-coding
chr01	Os01t0176100-00	+	3921356	3923134	1506	Os01t0176150-00	-	3921411	3921821	411	enclosed	Nip,BJ278,BJ89	coding-coding
chr01	Os01t0176400-01	+	3938234	3939192	867	Os01t0176500-02	-	3939133	3940854	1622	convergent	Nip	coding-coding
chr01	Os01t0176400-01	+	3938234	3939192	867	Os01t0176500-01	-	3939133	3942405	2807	convergent	Nip,BJ89	coding-coding
chr01	Os01t0176700-01	+	3953043	3955442	1947	Os01t0176751-00	-	3953070	3954170	986	enclosed	Nip,BJ278,BJ89	coding-coding
chr01	Os01t0176800-01	+	3958210	3962124	3603	Os01t0176900-00	-	3958628	3963625	915	convergent		coding-coding
chr01	Os01t0177100-01	+	3975902	3984752	3500	Os01t0177150-01	-	3980433	3983134	2702	enclosed		coding-coding
chr01	Os01t0177100-02	+	3976431	3984909	3134	Os01t0177150-01	-	3980433	3983134	2702	enclosed		coding-coding
chr01	Os01t0177500-00	+	4003779	4004759	842	Os01t0177400-01	-	4003659	4004887	1113	enclosed	Nip,BJ278,BJ89	coding-coding
chr01	Os01t0178700-01	+	4091073	4094814	2106	Os01t0178775-00	-	4092625	4094164	972	enclosed		coding-coding
chr01	MSTRG.698.1	+	4152919	4154873	1955	Os01t0179600-01	-	4153077	4154674	1598	enclosed	Nip,BJ278,BJ89	coding-noncoding
chr01	Os01t0179750-00	+	4160867	4163366	683	Os01t0179700-01	-	4160736	4164317	938	enclosed	BJ89	coding-coding
chr01	MSTRG.708.1	+	4169319	4173390	1046	Os01t0179800-01	-	4167514	4173240	1750	divergent	Nip,BJ278,BJ89	coding-noncoding
chr01	Os01t0180050-00	+	4180207	4181178	885	Os01t0180000-01	-	4179207	4181412	2206	enclosed	BJ89	coding-coding
chr01	Os01t0180800-01	+	4253845	4259581	3136	Os01t0180850-00	-	4254468	4259175	2545	enclosed	Nip,BJ278,BJ89	coding-coding
chr01	Os01t0180800-02	+	4253900	4255487	1160	Os01t0180850-00	-	4254468	4259175	2545	convergent		coding-coding
chr01	Os01t0180800-03	+	4257847	4259516	1144	Os01t0180850-00	-	4254468	4259175	2545	divergent	Nip,BJ278,BJ89	coding-coding
chr01	MSTRG.723.1	+	4301143	4303062	1920	MSTRG.722.1	-	4297748	4302637	3088	divergent	Nip,BJ278,BJ89	noncoding-noncoding
chr01	MSTRG.726.1	+	4315415	4315772	358	Os01t0182200-02	-	4313699	4315812	1112	enclosed	Nip,BJ278,BJ89	coding-noncoding
chr01	MSTRG.726.1	+	4315415	4315772	358	Os01t0182200-01	-	4313678	4315834	1125	enclosed	Nip,BJ278,BJ89	coding-noncoding
chr01	Os01t0184050-00	+	4449056	4449806	751	Os01t0184100-01	-	4449070	4449876	807	convergent	Nip,BJ89	coding-coding
chr01	Os01t0184700-01	+	4493365	4495145	1283	Os01t0184800-01	-	4494615	4497597	1067	convergent	Nip,BJ278,BJ89	coding-coding
chr01	Os01t0185300-01	+	4528237	4532862	1591	Os01t0185250-01	-	4527986	4528971	986	divergent	Nip,BJ278,BJ89	coding-coding
chr01	Os01t0185300-01	+	4528237	4532862	1591	Os01t0185350-01	-	4531622	4532654	1033	enclosed	Nip,BJ278,BJ89	coding-coding
chr01	Os01t0185300-02	+	4531773	4532859	1087	Os01t0185350-01	-	4531622	4532654	1033	divergent	Nip,BJ278	coding-coding
chr01	Os01t0186900-02	+	4646434	4647956	1523	Os01t0186950-00	-	4646844	4647917	1074	enclosed	BJ278,BJ89	coding-coding
chr01	Os01t0186900-01	+	4646434	4648130	1182	Os01t0186950-00	-	4646844	4647917	1074	enclosed	Nip,BJ278,BJ89	coding-coding
chr01	Os01t0186900-03	+	4646752	4647956	1205	Os01t0186950-00	-	4646844	4647917	1074	enclosed	Nip,BJ278,BJ89	coding-coding
chr01	Os01t0187400-01	+	4673407	4684765	4969	Os01t0187350-00	-	4673221	4674337	1117	divergent	Nip,BJ278,BJ89	coding-coding
chr01	Os01t0188525-00	+	4739768	4744023	1569	Os01t0188400-02	-	4739276	4741848	1288	divergent		coding-coding
chr01	Os01t0188525-00	+	4739768	4744023	1569	Os01t0188400-01	-	4739271	4744472	2259	enclosed		coding-coding
chr01	Os01t0190000-01	+	4800233	4802174	1050	MSTRG.785.1	-	4800229	4802260	1281	enclosed	Nip,BJ278,BJ89	coding-noncoding
chr01	Os01t0191100-01	+	4852435	4854387	693	MSTRG.795.1	-	4853219	4854369	584	enclosed	Nip,BJ278,BJ89	coding-noncoding
chr01	MSTRG.797.1	+	4872141	4874789	2350	Os01t0191200-02	-	4872158	4873594	1117	enclosed	Nip,BJ278,BJ89	coding-noncoding
chr01	MSTRG.797.1	+	4872141	4874789	2350	Os01t0191200-01	-	4872180	4873806	1307	enclosed	Nip,BJ278,BJ89	coding-noncoding
chr01	Os01t0192101-00	+	4949849	4951508	1660	Os01t0192000-01	-	4949133	4951123	1991	divergent	Nip,BJ278,BJ89	coding-coding
chr01	Os01t0192101-00	+	4949849	4951508	1660	Os01t0192000-02	-	4949133	4950396	1264	divergent		coding-coding
chr01	Os01t0192401-00	+	4979116	4979875	760	Os01t0192500-00	-	4979098	4980028	774	enclosed		coding-coding
chr01	Os01t0192700-00	+	4982399	4985113	1250	Os01t0192600-01	-	4982182	4985143	1480	enclosed		coding-coding
chr01	Os01t0193400-01	+	5016279	5018651	1850	Os01t0193500-00	-	5018103	5020088	1481	convergent	BJ278	coding-coding
chr01	Os01t0193400-04	+	5017893	5020150	1753	Os01t0193500-00	-	5018103	5020088	1481	enclosed	BJ278,BJ89	coding-coding
chr01	Os01t0193700-00	+	5022112	5025748	1797	Os01t0193600-01	-	5021104	5025704	2306	divergent	BJ278,BJ89	coding-coding
chr01	Os01t0193900-02	+	5035823	5038482	1707	Os01t0194000-01	-	5037406	5039252	1638	convergent	Nip,BJ278,BJ89	coding-coding
chr01	Os01t0193900-02	+	5035823	5038482	1707	Os01t0194000-02	-	5037239	5038996	1658	convergent	Nip,BJ278,BJ89	coding-coding
chr01	Os01t0197100-01	+	5236623	5244023	1485	Os01t0197150-00	-	5236643	5243998	1439	enclosed	Nip,BJ278,BJ89	coding-coding
chr01	Os01t0197100-02	+	5238162	5244520	1346	Os01t0197150-00	-	5236643	5243998	1439	divergent	Nip,BJ278,BJ89	coding-coding
chr01	Os01t0198250-00	+	5330676	5333955	1327	Os01t0198200-03	-	5329063	5332585	1215	divergent		coding-coding
chr01	Os01t0198250-00	+	5330676	5333955	1327	Os01t0198200-02	-	5329096	5333540	1581	divergent		coding-coding
chr01	Os01t0198250-00	+	5330676	5333955	1327	Os01t0198200-01	-	5329075	5335518	2209	enclosed		coding-coding
chr01	Os01t0199550-00	+	5390090	5391282	700	Os01t0199400-01	-	5389837	5394412	1484	enclosed	Nip,BJ89	coding-coding
chr01	Os01t0199550-00	+	5390090	5391282	700	Os01t0199400-02	-	5389841	5393868	2538	enclosed	Nip,BJ89	coding-coding
chr01	Os01t0199900-01	+	5406050	5412737	2274	Os01t0199950-00	-	5410930	5412355	395	enclosed		coding-coding
chr01	Os01t0200150-00	+	5414253	5416534	739	Os01t0200000-01	-	5413595	5416778	1375	enclosed		coding-coding
chr01	Os01t0200350-00	+	5426719	5431404	2482	Os01t0200300-01	-	5426582	5429390	1429	divergent	BJ278,BJ89	coding-coding
chr01	Os01t0200700-01	+	5478545	5479749	565	MSTRG.867.1	-	5478261	5479750	850	enclosed	Nip,BJ278,BJ89	coding-noncoding
chr01	Os01t0201000-01	+	5498215	5499226	704	Os01t0200950-00	-	5497443	5498906	1047	divergent	Nip,BJ89	coding-coding
chr01	Os01t0201275-00	+	5530408	5531111	704	Os01t0201250-00	-	5529876	5531014	1139	divergent		coding-coding
chr01	Os01t0201850-01	+	5581650	5588943	7294	Os01t0201800-00	-	5579959	5585078	2199	divergent	Nip	coding-coding
chr01	MSTRG.892.1	+	5669555	5671251	753	Os01t0203000-01	-	5669291	5671467	1233	enclosed	Nip,BJ278,BJ89	coding-noncoding
chr01	Os01t0203900-00	+	5699710	5701591	1882	Os01t0203800-02	-	5699653	5701472	1820	divergent	Nip,BJ278,BJ89	coding-coding
chr01	Os01t0203900-00	+	5699710	5701591	1882	Os01t0203800-01	-	5699652	5707756	2209	enclosed	Nip,BJ278,BJ89	coding-coding
chr01	Os01t0205500-01	+	5770062	5772270	873	Os01t0205550-00	-	5770252	5772046	575	enclosed	Nip	coding-coding
chr01	Os01t0205800-00	+	5774960	5778040	1013	Os01t0205700-01	-	5774293	5776922	1180	divergent		coding-coding
chr01	Os01t0206650-00	+	5809141	5811560	2147	Os01t0206700-03	-	5809589	5811389	1801	enclosed	BJ278,BJ89	coding-coding
chr01	Os01t0206650-00	+	5809141	5811560	2147	Os01t0206700-02	-	5809595	5810655	1061	enclosed	Nip,BJ278,BJ89	coding-coding
chr01	Os01t0206650-00	+	5809141	5811560	2147	Os01t0206700-01	-	5809589	5811510	1922	enclosed	Nip,BJ278,BJ89	coding-coding
chr01	Os01t0207001-00	+	5815059	5819001	2331	Os01t0206800-01	-	5814827	5819207	2786	enclosed	Nip,BJ278,BJ89	coding-coding
chr01	Os01t0207500-01	+	5841728	5843767	2040	Os01t0207600-00	-	5841736	5843671	1839	enclosed	Nip,BJ89	coding-coding
chr01	Os01t0208700-01	+	5899561	5909560	3494	Os01t0208800-01	-	5907081	5908615	1535	enclosed	Nip,BJ278,BJ89	coding-coding
chr01	Os01t0209200-01	+	5921759	5934109	1180	Os01t0209300-00	-	5932028	5933355	649	enclosed		coding-coding
chr01	Os01t0209566-00	+	5945746	5946990	1186	Os01t0209500-01	-	5945633	5954315	2962	enclosed	Nip	coding-coding
chr01	Os01t0209750-00	+	5969790	5972419	911	Os01t0209700-01	-	5968819	5972489	1336	enclosed	BJ278,BJ89	coding-coding
chr01	Os01t0209901-00	+	5983849	5985803	1863	Os01t0209800-01	-	5983713	5985875	2067	enclosed	Nip,BJ278,BJ89	coding-coding
chr01	Os01t0209901-00	+	5983849	5985803	1863	Os01t0209800-02	-	5983626	5985833	2112	enclosed	Nip,BJ278,BJ89	coding-coding
chr01	Os01t0210550-00	+	6008725	6009183	459	Os01t0210500-01	-	6007921	6009027	952	divergent	Nip,BJ278,BJ89	coding-coding
chr01	MSTRG.946.1	+	6010841	6011821	981	Os01t0210600-02	-	6010862	6011818	957	enclosed	Nip,BJ278,BJ89	coding-noncoding
chr01	Os01t0210750-00	+	6017896	6022072	2884	Os01t0210700-02	-	6017745	6022156	2348	enclosed	Nip,BJ278,BJ89	coding-coding
chr01	Os01t0210750-00	+	6017896	6022072	2884	Os01t0210700-01	-	6017742	6022122	2218	enclosed	Nip,BJ278,BJ89	coding-coding
chr01	Os01t0213350-01	+	6195350	6199436	4087	Os01t0213400-01	-	6199245	6200202	958	convergent	Nip	coding-coding
chr01	Os01t0214001-00	+	6221644	6224197	2350	Os01t0213800-01	-	6221640	6224153	2293	divergent	Nip,BJ278,BJ89	coding-coding
chr01	Os01t0214800-01	+	6278520	6283559	1581	Os01t0214901-00	-	6278711	6283235	1039	enclosed	Nip,BJ278,BJ89	coding-coding
chr01	Os01t0214800-02	+	6278521	6281742	2934	Os01t0214901-00	-	6278711	6283235	1039	convergent	Nip,BJ278,BJ89	coding-coding
chr01	Os01t0214800-03	+	6278611	6283559	1355	Os01t0214901-00	-	6278711	6283235	1039	enclosed	Nip,BJ89	coding-coding
chr01	Os01t0215700-01	+	6319130	6322307	1691	Os01t0215725-00	-	6319466	6322051	1085	enclosed		coding-coding
chr01	Os01t0215700-02	+	6319390	6322451	1575	Os01t0215725-00	-	6319466	6322051	1085	enclosed		coding-coding
chr01	Os01t0216000-01	+	6340836	6344286	1531	Os01t0216150-00	-	6340983	6343950	1035	enclosed		coding-coding
chr01	Os01t0216300-01	+	6352582	6358355	1723	Os01t0216350-00	-	6353714	6357017	848	enclosed		coding-coding
chr01	Os01t0216500-00	+	6365063	6367057	1137	Os01t0216600-00	-	6365099	6366237	796	enclosed		coding-coding
chr01	Os01t0216900-00	+	6374207	6381837	1245	Os01t0216951-00	-	6377363	6381819	1009	enclosed		coding-coding
chr01	Os01t0217050-00	+	6388780	6390920	1024	Os01t0217000-01	-	6387691	6391467	1653	enclosed	BJ278,BJ89	coding-coding
chr01	Os01t0217050-00	+	6388780	6390920	1024	Os01t0217000-02	-	6387860	6390995	1391	enclosed	BJ278,BJ89	coding-coding
chr01	Os01t0218200-00	+	6471789	6476664	2657	Os01t0218350-00	-	6471818	6476650	2614	enclosed		coding-coding
chr01	Os01t0219500-01	+	6541008	6543076	1966	Os01t0219600-00	-	6541971	6544461	1923	convergent		coding-coding
chr01	MSTRG.1021.1	+	6558814	6560069	1256	MSTRG.1020.1	-	6555711	6559583	952	divergent	Nip,BJ278,BJ89	noncoding-noncoding
chr01	Os01t0220150-00	+	6565814	6568033	1499	Os01t0220100-01	-	6564697	6568140	2318	enclosed		coding-coding
chr01	Os01t0220801-00	+	6617011	6618001	547	Os01t0220900-01	-	6617173	6621786	4614	convergent		coding-coding
chr01	Os01t0221400-00	+	6649853	6650092	240	MSTRG.1028.1	-	6649825	6650419	595	enclosed	Nip,BJ278,BJ89	coding-noncoding
chr01	Os01t0221500-01	+	6653148	6655290	2143	MSTRG.1031.1	-	6653222	6655283	973	enclosed	Nip,BJ278,BJ89	coding-noncoding
chr01	Os01t0225550-01	+	6922190	6923336	1147	Os01t0225600-00	-	6922127	6922762	636	divergent	Nip,BJ278,BJ89	coding-coding
chr01	Os01t0225700-01	+	6925469	6925910	442	MSTRG.1069.1	-	6925770	6941043	725	convergent		coding-noncoding
chr01	Os01t0226300-01	+	6968951	6970078	834	Os01t0226250-00	-	6967909	6969059	364	divergent		coding-coding
chr01	Os01t0226450-00	+	6971042	6976599	2696	Os01t0226400-01	-	6970912	6976706	2912	enclosed		coding-coding
chr01	Os01t0226700-01	+	7009033	7010446	982	Os01t0226666-00	-	7008989	7010250	1262	divergent		coding-coding
chr01	Os01t0227200-01	+	7038103	7042925	2306	Os01t0227250-00	-	7039880	7042890	1162	enclosed	BJ89	coding-coding
chr01	Os01t0227400-01	+	7049941	7050874	934	Os01t0227350-00	-	7048457	7050422	1262	divergent	Nip,BJ278,BJ89	coding-coding
chr01	Os01t0228400-01	+	7092034	7095315	2449	Os01t0228450-00	-	7092967	7095091	1901	enclosed	Nip,BJ278,BJ89	coding-coding
chr01	Os01t0229000-00	+	7121191	7123857	1170	Os01t0228901-01	-	7115785	7124100	3796	enclosed	BJ278,BJ89	coding-coding
chr01	Os01t0229200-01	+	7129236	7137327	2597	Os01t0229250-00	-	7129396	7136089	1342	enclosed	BJ89	coding-coding
chr01	Os01t0229200-02	+	7131682	7137170	1972	Os01t0229250-00	-	7129396	7136089	1342	divergent	BJ89	coding-coding
chr01	Os01t0229200-03	+	7134005	7137308	1587	Os01t0229250-00	-	7129396	7136089	1342	divergent	BJ89	coding-coding
chr01	Os01t0229200-04	+	7135877	7137195	1173	Os01t0229250-00	-	7129396	7136089	1342	divergent	BJ89	coding-coding
chr01	Os01t0232000-00	+	7297781	7298619	756	Os01t0231950-00	-	7297999	7298608	610	enclosed		coding-coding
chr01	Os01t0232400-01	+	7333827	7339181	2652	Os01t0232450-01	-	7335045	7336010	966	enclosed	Nip,BJ278,BJ89	coding-coding
chr01	Os01t0232400-02	+	7333897	7339244	2645	Os01t0232450-01	-	7335045	7336010	966	enclosed	Nip,BJ278,BJ89	coding-coding
chr01	Os01t0232500-01	+	7340717	7345302	1702	Os01t0232550-00	-	7344009	7345200	729	enclosed	Nip,BJ89	coding-coding
chr01	Os01t0232500-02	+	7343761	7345299	912	Os01t0232550-00	-	7344009	7345200	729	enclosed	Nip,BJ89	coding-coding
chr01	MSTRG.1128.1	+	7363748	7366102	1147	Os01t0233000-01	-	7363663	7366111	1241	enclosed	Nip,BJ278,BJ89	coding-noncoding
chr01	Os01t0233800-01	+	7400509	7404310	2064	Os01t0233850-00	-	7403181	7404029	849	enclosed	Nip,BJ278,BJ89	coding-coding
chr01	Os01t0234300-00	+	7429384	7430544	1161	Os01t0234433-00	-	7430381	7431332	952	convergent	Nip,BJ278,BJ89	coding-coding
chr01	Os01t0234499-00	+	7430568	7431335	768	Os01t0234433-00	-	7430381	7431332	952	divergent	Nip,BJ278,BJ89	coding-coding
chr01	Os01t0234700-01	+	7437869	7438888	1020	Os01t0234800-02	-	7438862	7439430	569	convergent	Nip,BJ278,BJ89	coding-coding
chr01	Os01t0235300-01	+	7470710	7472729	1028	Os01t0235325-00	-	7470743	7471026	284	enclosed	BJ89	coding-coding
chr01	Os01t0235300-02	+	7470737	7472727	999	Os01t0235325-00	-	7470743	7471026	284	enclosed	BJ89	coding-coding
chr01	Os01t0235632-00	+	7495062	7498355	2592	Os01t0235700-02	-	7495121	7498178	2356	enclosed	Nip,BJ278,BJ89	coding-coding
chr01	Os01t0235632-00	+	7495062	7498355	2592	Os01t0235700-01	-	7495121	7498347	2525	enclosed	Nip,BJ278,BJ89	coding-coding
chr01	Os01t0235900-00	+	7517314	7518489	1176	Os01t0235850-00	-	7517312	7518483	1079	divergent	Nip,BJ278,BJ89	coding-coding
chr01	Os01t0236900-00	+	7579824	7582828	711	Os01t0236800-01	-	7578100	7582923	1853	enclosed		coding-coding
chr01	Os01t0238287-00	+	7656089	7656431	343	Os01t0238200-02	-	7652967	7656516	653	enclosed	Nip,BJ278,BJ89	coding-coding
chr01	Os01t0238287-00	+	7656089	7656431	343	Os01t0238200-01	-	7654059	7656516	661	enclosed	Nip,BJ278,BJ89	coding-coding
chr01	Os01t0238850-00	+	7677950	7678911	693	Os01t0238800-02	-	7677180	7678845	576	divergent		coding-coding
chr01	Os01t0238850-00	+	7677950	7678911	693	Os01t0238800-01	-	7677217	7678862	600	divergent		coding-coding
chr01	Os01t0239100-01	+	7712339	7717634	1728	Os01t0239150-00	-	7712627	7717022	823	enclosed	BJ278,BJ89	coding-coding
chr01	Os01t0239100-02	+	7712349	7721253	5247	Os01t0239150-00	-	7712627	7717022	823	enclosed	BJ278,BJ89	coding-coding
chr01	Os01t0239100-02	+	7712349	7721253	5247	Os01t0239200-01	-	7718270	7722217	1602	convergent	Nip,BJ278,BJ89	coding-coding
chr01	Os01t0240700-00	+	7776045	7778090	1236	Os01t0240725-00	-	7776076	7776733	658	enclosed		coding-coding
chr01	Os01t0242300-01	+	7852689	7855760	958	Os01t0242333-00	-	7852782	7854147	769	enclosed		coding-coding
chr01	Os01t0242400-01	+	7856373	7857611	1239	Os01t0242450-00	-	7856518	7857344	715	enclosed	BJ278	coding-coding
chr01	Os01t0242900-01	+	7876239	7878758	700	Os01t0242800-00	-	7871885	7876344	454	divergent	Nip	coding-coding
chr01	Os01t0242900-02	+	7876239	7878776	2538	Os01t0242800-00	-	7871885	7876344	454	divergent	Nip	coding-coding
chr01	Os01t0243300-01	+	7900010	7900874	865	Os01t0243200-01	-	7894965	7900550	2917	divergent	Nip,BJ278,BJ89	coding-coding
chr01	Os01t0243450-00	+	7903637	7904872	1236	Os01t0243400-01	-	7903316	7903956	641	divergent	Nip,BJ89	coding-coding
chr01	Os01t0246400-01	+	8061858	8062892	942	Os01t0246200-00	-	8057414	8062717	1053	divergent	Nip,BJ278,BJ89	coding-coding
chr01	Os01t0247550-00	+	8126659	8127416	600	Os01t0247500-01	-	8125672	8128014	1585	enclosed	Nip,BJ278	coding-coding
chr01	Os01t0248300-00	+	8159901	8161287	723	Os01t0248350-00	-	8159918	8160693	656	enclosed		coding-coding
chr01	Os01t0248400-01	+	8170309	8175903	1855	Os01t0248500-01	-	8175587	8177889	1312	convergent	Nip,BJ278,BJ89	coding-coding
chr01	Os01t0248400-01	+	8170309	8175903	1855	Os01t0248450-00	-	8171631	8175231	1050	enclosed		coding-coding
chr01	Os01t0248800-01	+	8193455	8194256	499	Os01t0248850-00	-	8193566	8194125	560	enclosed	Nip,BJ278	coding-coding
chr01	Os01t0249050-00	+	8201959	8202513	555	Os01t0249100-00	-	8202020	8202772	655	convergent		coding-coding
chr01	Os01t0252100-01	+	8329791	8333933	1826	Os01t0252150-00	-	8331441	8333267	927	enclosed		coding-coding
chr01	Os01t0252100-02	+	8329957	8333859	2623	Os01t0252150-00	-	8331441	8333267	927	enclosed		coding-coding
chr01	Os01t0252100-03	+	8330980	8333859	1600	Os01t0252150-00	-	8331441	8333267	927	enclosed		coding-coding
chr01	Os01t0252400-01	+	8339174	8339709	536	Os01t0252300-01	-	8339050	8339456	407	divergent		coding-coding
chr01	Os01t0253050-00	+	8364602	8366959	2358	Os01t0253000-01	-	8364116	8365711	1596	divergent		coding-coding
chr01	MSTRG.1279.1	+	8413919	8418863	983	Os01t0254000-01	-	8413916	8418925	1048	enclosed	Nip,BJ278,BJ89	coding-noncoding
chr01	Os01t0254350-00	+	8448082	8450982	1008	Os01t0254300-00	-	8447731	8451489	1866	enclosed	Nip	coding-coding
chr01	Os01t0254950-01	+	8478876	8479870	995	Os01t0254900-01	-	8475504	8479452	1389	divergent	Nip,BJ278,BJ89	coding-coding
chr01	MSTRG.1295.1	+	8546015	8546972	958	Os01t0256500-02	-	8546065	8546869	805	enclosed	Nip,BJ278,BJ89	coding-noncoding
chr01	Os01t0258000-01	+	8627878	8629136	1102	Os01t0257900-01	-	8626746	8630032	3287	enclosed	Nip,BJ278,BJ89	coding-coding
chr01	Os01t0261100-01	+	8786623	8792221	2131	Os01t0261000-01	-	8786513	8786927	415	divergent		coding-coding
chr01	Os01t0263900-00	+	8949612	8950796	1185	Os01t0264000-01	-	8949337	8951088	1721	enclosed	Nip,BJ278,BJ89	coding-coding
chr01	Os01t0264100-00	+	8961073	8966217	1502	Os01t0264125-00	-	8964284	8965882	678	enclosed		coding-coding
chr01	Os01t0267100-01	+	9159753	9165677	4888	Os01t0267050-01	-	9159637	9160291	655	divergent	Nip	coding-coding
chr01	Os01t0268201-00	+	9204472	9209552	1235	Os01t0268100-01	-	9204377	9211643	1613	enclosed		coding-coding
chr01	Os01t0268733-00	+	9254067	9255167	960	Os01t0268700-00	-	9253938	9255239	1302	enclosed	BJ278	coding-coding
chr01	Os01t0269950-00	+	9319350	9321607	1375	Os01t0269900-01	-	9319015	9323339	2116	enclosed	BJ278,BJ89	coding-coding
chr01	Os01t0270300-01	+	9339815	9342225	1600	Os01t0270501-00	-	9341228	9341966	739	enclosed	BJ278,BJ89	coding-coding
chr01	Os01t0270300-02	+	9340040	9342240	1390	Os01t0270501-00	-	9341228	9341966	739	enclosed	BJ278,BJ89	coding-coding
chr01	Os01t0272600-01	+	9424556	9429189	1611	Os01t0272650-00	-	9424753	9428782	1011	enclosed	BJ278	coding-coding
chr01	Os01t0272850-00	+	9431788	9435864	1407	Os01t0272800-01	-	9431735	9434046	778	divergent	Nip,BJ278,BJ89	coding-coding
chr01	Os01t0273150-00	+	9447054	9450883	699	Os01t0273200-00	-	9447788	9450787	912	enclosed		coding-coding
chr01	Os01t0273800-01	+	9488825	9493964	1384	Os01t0273850-00	-	9492587	9492992	406	enclosed	BJ89	coding-coding
chr01	Os01t0274100-00	+	9512985	9515102	1236	Os01t0274201-00	-	9513637	9514004	368	enclosed	Nip	coding-coding
chr01	Os01t0275800-01	+	9644431	9653253	1451	Os01t0275950-00	-	9648667	9651434	987	enclosed	Nip,BJ278,BJ89	coding-coding
chr01	Os01t0275800-01	+	9644431	9653253	1451	Os01t0275900-00	-	9644443	9647828	2016	enclosed	Nip,BJ278,BJ89	coding-coding
chr01	Os01t0276033-00	+	9658501	9661024	281	Os01t0276000-01	-	9658174	9661275	630	enclosed		coding-coding
chr01	Os01t0276033-00	+	9658501	9661024	281	Os01t0276066-00	-	9659330	9659922	593	enclosed		coding-coding
chr01	Os01t0276600-01	+	9690348	9692094	1327	Os01t0276650-00	-	9691036	9691721	604	enclosed	Nip,BJ89	coding-coding
chr01	Os01t0277500-01	+	9733832	9738224	2254	MSTRG.1444.1	-	9732616	9734136	1521	divergent	Nip,BJ89	coding-noncoding
chr01	Os01t0278950-00	+	9863216	9866617	2397	Os01t0278975-00	-	9863798	9866492	1943	enclosed	Nip,BJ278,BJ89	coding-coding
chr01	Os01t0279100-01	+	9874379	9876678	1685	MSTRG.1454.1	-	9874401	9876481	1466	enclosed	Nip,BJ278,BJ89	coding-noncoding
chr01	Os01t0279100-02	+	9875693	9876532	618	MSTRG.1454.1	-	9874401	9876481	1466	divergent		coding-noncoding
chr01	Os01t0279500-01	+	9892418	9896053	3636	Os01t0279400-01	-	9889550	9902737	1788	enclosed		coding-coding
chr01	Os01t0279700-01	+	9913390	9917265	2326	MSTRG.1464.1	-	9913496	9916197	1511	enclosed	Nip,BJ278,BJ89	coding-noncoding
chr01	Os01t0279700-02	+	9913527	9917318	2242	MSTRG.1464.1	-	9913496	9916197	1511	divergent	Nip,BJ278,BJ89	coding-noncoding
chr01	Os01t0281000-01	+	10003952	10007742	2347	Os01t0281050-00	-	10004574	10005089	516	enclosed	BJ278,BJ89	coding-coding
chr01	Os01t0281250-00	+	10012164	10014100	842	Os01t0281200-01	-	10011875	10015468	1725	enclosed		coding-coding
chr01	Os01t0282866-00	+	10099705	10102286	1335	Os01t0282800-02	-	10099352	10102948	1770	enclosed	Nip,BJ278,BJ89	coding-coding
chr01	Os01t0283300-01	+	10134096	10135327	1232	MSTRG.1483.1	-	10133713	10135327	1615	enclosed	Nip,BJ278,BJ89	coding-noncoding
chr01	Os01t0283300-02	+	10134221	10135325	1105	MSTRG.1483.1	-	10133713	10135327	1615	enclosed	Nip,BJ278,BJ89	coding-noncoding
chr01	Os01t0286200-01	+	10272708	10275638	2801	Os01t0286100-01	-	10271157	10274304	2513	divergent	Nip,BJ278,BJ89	coding-coding
chr01	Os01t0286600-01	+	10291889	10295449	1926	Os01t0286550-00	-	10291818	10292251	434	divergent		coding-coding
chr01	Os01t0289600-00	+	10471169	10478800	1263	Os01t0289732-01	-	10477926	10478798	873	enclosed	Nip,BJ278,BJ89	coding-coding
chr01	Os01t0289950-01	+	10489015	10491186	2172	Os01t0289900-00	-	10488943	10490994	1394	divergent	Nip,BJ278,BJ89	coding-coding
chr01	Os01t0290650-00	+	10514370	10516248	1412	Os01t0290700-01	-	10515442	10516270	730	convergent	Nip,BJ278,BJ89	coding-coding
chr01	Os01t0291733-00	+	10561594	10565100	1168	Os01t0291500-01	-	10561340	10565325	1647	enclosed	Nip,BJ89	coding-coding
chr01	Os01t0291733-00	+	10561594	10565100	1168	Os01t0291500-02	-	10561330	10565221	1553	enclosed	Nip,BJ89	coding-coding
chr01	Os01t0292200-01	+	10622951	10627532	1785	Os01t0292250-00	-	10623102	10626765	1185	enclosed	Nip,BJ278,BJ89	coding-coding
chr01	Os01t0292200-02	+	10625861	10627489	952	Os01t0292250-00	-	10623102	10626765	1185	divergent	Nip	coding-coding
chr01	Os01t0296100-01	+	10822587	10827149	2258	Os01t0296133-00	-	10824769	10826165	777	enclosed		coding-coding
chr01	Os01t0296100-02	+	10822587	10827093	2275	Os01t0296133-00	-	10824769	10826165	777	enclosed		coding-coding
chr01	Os01t0296100-03	+	10822596	10827151	2290	Os01t0296133-00	-	10824769	10826165	777	enclosed		coding-coding
chr01	Os01t0296200-00	+	10830393	10831757	1005	Os01t0296166-00	-	10830074	10832018	1676	enclosed	Nip,BJ278,BJ89	coding-coding
chr01	Os01t0296700-01	+	10872358	10874262	1830	Os01t0296450-00	-	10871540	10873947	2333	divergent	Nip	coding-coding
chr01	Os01t0297700-01	+	10911297	10914638	1571	Os01t0297950-00	-	10911475	10914251	1017	enclosed		coding-coding
chr01	Os01t0299801-00	+	10986340	10986999	660	Os01t0299700-01	-	10986093	10986991	899	divergent		coding-coding
chr01	MSTRG.1586.1	+	11202426	11203335	910	Os01t0303000-02	-	11202609	11203331	723	enclosed	Nip,BJ278,BJ89	coding-noncoding
chr01	Os01t0303401-00	+	11222066	11223392	574	Os01t0303300-01	-	11221847	11223469	864	enclosed	BJ278	coding-coding
chr01	Os01t0304050-01	+	11253627	11266197	3410	Os01t0304100-00	-	11254144	11260516	2325	enclosed	BJ89	coding-coding
chr01	Os01t0304300-01	+	11272159	11277795	2781	Os01t0304200-00	-	11269325	11273164	679	divergent	BJ278	coding-coding
chr01	Os01t0308300-00	+	11526651	11529893	3243	Os01t0308200-02	-	11526387	11528207	1821	divergent	Nip,BJ278,BJ89	coding-coding
chr01	Os01t0308300-00	+	11526651	11529893	3243	Os01t0308200-01	-	11526561	11530094	3534	enclosed	Nip,BJ278,BJ89	coding-coding
chr01	Os01t0309900-01	+	11618335	11622522	2282	Os01t0309966-00	-	11619605	11620204	476	enclosed	BJ89	coding-coding
chr01	Os01t0310500-01	+	11655138	11666398	5263	Os01t0310550-01	-	11665735	11666894	1160	convergent	Nip,BJ278,BJ89	coding-coding
chr01	Os01t0310500-02	+	11662723	11666347	2396	Os01t0310550-01	-	11665735	11666894	1160	convergent	Nip,BJ278,BJ89	coding-coding
chr01	Os01t0311400-00	+	11690379	11690975	597	MSTRG.1634.1	-	11689832	11691144	1313	enclosed	Nip,BJ278,BJ89	coding-noncoding
chr01	Os01t0312500-01	+	11741908	11750685	1488	Os01t0312600-00	-	11742340	11750448	884	enclosed		coding-coding
chr01	Os01t0312800-01	+	11756949	11759565	1921	Os01t0313050-00	-	11757105	11759216	1417	enclosed		coding-coding
chr01	Os01t0315850-00	+	11907260	11910774	1288	Os01t0315800-02	-	11906902	11909320	1033	divergent	Nip,BJ278,BJ89	coding-coding
chr01	Os01t0315850-00	+	11907260	11910774	1288	Os01t0315800-01	-	11906864	11910915	1819	enclosed	Nip,BJ278,BJ89	coding-coding
chr01	Os01t0316900-01	+	11974217	11981782	3944	Os01t0317125-00	-	11977716	11981576	1360	enclosed		coding-coding
chr01	Os01t0318400-00	+	12092783	12093601	819	Os01t0318202-01	-	12091637	12093705	2069	enclosed	BJ278,BJ89	coding-coding
chr01	Os01t0318700-01	+	12108871	12110713	1341	Os01t0318600-00	-	12106488	12110603	2071	divergent	Nip,BJ89	coding-coding
chr01	Os01t0319000-01	+	12117107	12123026	2171	Os01t0319066-00	-	12117811	12122730	1172	enclosed		coding-coding
chr01	Os01t0319000-02	+	12117365	12122789	1676	Os01t0319066-00	-	12117811	12122730	1172	enclosed		coding-coding
chr01	Os01t0323775-00	+	12363862	12365491	1630	Os01t0323600-01	-	12363841	12366314	1763	enclosed	Nip,BJ278,BJ89	coding-coding
chr01	Os01t0327100-01	+	12564283	12570030	1488	Os01t0327250-00	-	12564382	12569579	941	enclosed	Nip,BJ89	coding-coding
chr01	Os01t0327100-02	+	12568431	12569866	1015	Os01t0327250-00	-	12564382	12569579	941	divergent	Nip,BJ89	coding-coding
chr01	Os01t0329075-00	+	12677372	12683262	1479	Os01t0329000-01	-	12677044	12683455	1920	enclosed	Nip,BJ278,BJ89	coding-coding
chr01	Os01t0329300-01	+	12701744	12704532	2451	Os01t0329350-00	-	12702583	12704246	1332	enclosed		coding-coding
chr01	Os01t0329900-01	+	12734098	12738081	1895	Os01t0330001-00	-	12735654	12735854	201	enclosed		coding-coding
chr01	Os01t0331100-01	+	12804579	12810204	1580	Os01t0331500-00	-	12808477	12808654	178	enclosed		coding-coding
chr01	Os01t0332100-01	+	12870240	12874218	2482	Os01t0332150-00	-	12870691	12873687	1499	enclosed	Nip,BJ278,BJ89	coding-coding
chr01	Os01t0332100-02	+	12872493	12874172	1228	Os01t0332150-00	-	12870691	12873687	1499	divergent	Nip,BJ278,BJ89	coding-coding
chr01	Os01t0332500-01	+	12896359	12915380	1799	Os01t0332800-02	-	12915334	12919043	1682	convergent	Nip,BJ278,BJ89	coding-coding
chr01	Os01t0332500-01	+	12896359	12915380	1799	Os01t0332700-00	-	12909372	12909833	462	enclosed	Nip,BJ278,BJ89	coding-coding
chr01	Os01t0333001-00	+	12924255	12925541	1013	Os01t0332900-01	-	12921594	12924616	3023	divergent	Nip,BJ278,BJ89	coding-coding
chr01	Os01t0337180-01	+	13198639	13199062	424	Os01t0337160-00	-	13198486	13199578	1093	enclosed	Nip	coding-coding
chr01	Os01t0338100-00	+	13291658	13294473	498	Os01t0338150-01	-	13291338	13294921	2912	enclosed	Nip,BJ278,BJ89	coding-coding
chr01	Os01t0339001-00	+	13321102	13321852	467	Os01t0338600-01	-	13319295	13323798	1362	enclosed	BJ278	coding-coding
chr01	Os01t0339600-01	+	13344958	13348414	2522	Os01t0339500-01	-	13342969	13345864	1976	divergent	Nip,BJ278,BJ89	coding-coding
chr01	Os01t0339900-01	+	13353629	13357499	1547	Os01t0339950-01	-	13355416	13358592	3177	convergent		coding-coding
chr01	MSTRG.1780.1	+	13488042	13507171	2074	Os01t0341750-00	-	13487892	13506871	2013	divergent	Nip	coding-noncoding
chr01	Os01t0342900-01	+	13539772	13541921	2024	Os01t0343001-00	-	13540185	13541690	1446	enclosed	Nip,BJ89	coding-coding
chr01	Os01t0343300-01	+	13570702	13573119	983	Os01t0343350-00	-	13572351	13572654	304	enclosed		coding-coding
chr01	Os01t0343780-00	+	13584186	13584856	477	Os01t0343500-01	-	13582038	13584915	1537	enclosed	Nip,BJ89	coding-coding
chr01	Os01t0347150-00	+	13803508	13804502	556	Os01t0347100-01	-	13799955	13804764	2686	enclosed		coding-coding
chr01	Os01t0352100-01	+	14101994	14108083	1404	Os01t0352200-00	-	14102045	14102764	471	enclosed		coding-coding
chr01	Os01t0353400-00	+	14167662	14168570	687	Os01t0353501-00	-	14167663	14168485	599	enclosed		coding-coding
chr01	Os01t0353600-00	+	14171226	14175788	781	Os01t0353633-00	-	14174019	14174501	483	enclosed		coding-coding
chr01	Os01t0355100-01	+	14264078	14267208	3131	Os01t0355175-00	-	14264762	14267043	1675	enclosed	BJ89	coding-coding
chr01	MSTRG.1850.1	+	14342704	14350927	1711	Os01t0356400-01	-	14340326	14357449	5087	enclosed	Nip,BJ278,BJ89	coding-noncoding
chr01	MSTRG.1851.1	+	14351256	14357559	2222	Os01t0356400-01	-	14340326	14357449	5087	divergent	Nip,BJ278,BJ89	coding-noncoding
chr01	Os01t0357100-01	+	14446913	14453453	2501	Os01t0357150-00	-	14447341	14453462	2082	convergent	Nip,BJ278,BJ89	coding-coding
chr01	Os01t0357100-02	+	14447371	14453454	2137	Os01t0357150-00	-	14447341	14453462	2082	enclosed	Nip,BJ278,BJ89	coding-coding
chr01	Os01t0358400-01	+	14513332	14515250	1035	Os01t0358551-00	-	14513995	14515154	960	enclosed	Nip,BJ278,BJ89	coding-coding
chr01	Os01t0360150-01	+	14611322	14611896	575	Os01t0360100-01	-	14608644	14613681	2317	enclosed	Nip,BJ278,BJ89	coding-coding
chr01	Os01t0360333-00	+	14621567	14626552	2564	Os01t0360200-03	-	14621368	14626628	2978	enclosed	BJ278	coding-coding
chr01	Os01t0360333-00	+	14621567	14626552	2564	Os01t0360200-01	-	14621511	14627934	3195	enclosed	BJ278	coding-coding
chr01	Os01t0363500-03	+	14798852	14803608	2282	Os01t0363600-01	-	14802807	14804515	974	convergent	Nip,BJ278,BJ89	coding-coding
chr01	Os01t0363900-01	+	14809676	14821941	4040	Os01t0363950-00	-	14810002	14812108	401	enclosed		coding-coding
chr01	Os01t0364100-00	+	14825133	14828267	2189	Os01t0364000-01	-	14823243	14825669	2427	divergent	Nip,BJ278,BJ89	coding-coding
chr01	Os01t0364412-00	+	14856428	14858011	745	Os01t0364400-00	-	14856256	14878542	2853	enclosed	Nip,BJ89	coding-coding
chr01	Os01t0366300-01	+	14964573	14968307	2602	Os01t0366400-00	-	14964599	14967775	1936	enclosed		coding-coding
chr01	Os01t0367201-00	+	14993500	14996713	704	Os01t0367100-03	-	14993204	14996325	700	divergent		coding-coding
chr01	Os01t0367201-00	+	14993500	14996713	704	Os01t0367100-02	-	14993340	14998049	1207	enclosed		coding-coding
chr01	Os01t0367201-00	+	14993500	14996713	704	Os01t0367100-04	-	14993204	14998080	1374	enclosed		coding-coding
chr01	Os01t0367201-00	+	14993500	14996713	704	Os01t0367100-01	-	14993204	14998103	1397	enclosed		coding-coding
chr01	Os01t0367450-00	+	15019896	15021709	819	Os01t0367400-02	-	15019933	15023923	1848	convergent		coding-coding
chr01	Os01t0367450-00	+	15019896	15021709	819	Os01t0367400-01	-	15019814	15023931	1043	enclosed		coding-coding
chr01	Os01t0369366-00	+	15152517	15153876	1246	Os01t0369300-01	-	15153154	15157185	1898	convergent	Nip,BJ278,BJ89	coding-coding
chr01	Os01t0369366-00	+	15152517	15153876	1246	Os01t0369300-02	-	15152302	15154886	2159	enclosed	Nip,BJ278,BJ89	coding-coding
chr01	Os01t0369800-00	+	15170605	15171053	449	Os01t0369700-03	-	15170441	15171818	868	enclosed	Nip,BJ278,BJ89	coding-coding
chr01	Os01t0369800-00	+	15170605	15171053	449	Os01t0369700-01	-	15170486	15171859	864	enclosed	Nip,BJ278,BJ89	coding-coding
chr01	Os01t0369950-00	+	15185336	15188091	1064	Os01t0369900-01	-	15185168	15188301	2708	enclosed	Nip,BJ278	coding-coding
chr01	Os01t0370400-00	+	15217032	15217959	672	Os01t0370200-00	-	15216825	15217959	896	enclosed		coding-coding
chr01	Os01t0370750-01	+	15258673	15260303	1549	Os01t0370900-00	-	15258848	15260219	753	enclosed		coding-coding
chr01	Os01t0371300-00	+	15281380	15282975	667	Os01t0371200-01	-	15281170	15283073	972	enclosed	BJ89	coding-coding
chr01	Os01t0372400-01	+	15344380	15345409	821	Os01t0372450-00	-	15344449	15345323	655	enclosed	Nip,BJ278,BJ89	coding-coding
chr01	Os01t0372866-00	+	15357072	15360597	1735	Os01t0372700-01	-	15356785	15360682	2113	enclosed	Nip,BJ278,BJ89	coding-coding
chr01	Os01t0374000-01	+	15410788	15412081	844	Os01t0374100-00	-	15411483	15411923	441	enclosed		coding-coding
chr01	Os01t0377250-00	+	15582008	15582712	705	Os01t0377000-01	-	15581833	15583686	1784	enclosed	Nip,BJ278,BJ89	coding-coding
chr01	Os01t0383700-01	+	16046692	16056268	4058	MSTRG.1987.1	-	16045903	16047144	933	divergent	Nip,BJ278,BJ89	coding-noncoding
chr01	Os01t0384901-01	+	16135873	16141845	5973	Os01t0385000-01	-	16136206	16141134	782	enclosed		coding-coding
chr01	Os01t0386700-01	+	16232158	16234453	1294	MSTRG.2002.1	-	16232140	16233777	772	divergent	Nip,BJ278,BJ89	coding-noncoding
chr01	Os01t0387865-01	+	16322731	16325678	2948	Os01t0388000-01	-	16325492	16327497	1060	convergent		coding-coding
chr01	Os01t0393200-00	+	16721664	16722131	468	Os01t0393100-01	-	16720752	16722617	1583	enclosed		coding-coding
chr01	Os01t0501800-01	+	17349338	17350785	1331	MSTRG.2053.1	-	17348999	17350787	1672	enclosed	Nip,BJ278,BJ89	coding-noncoding
chr01	Os01t0505400-01	+	17560761	17564889	4129	Os01t0504950-01	-	17559698	17565462	5765	enclosed	Nip,BJ278,BJ89	coding-coding
chr01	Os01t0505400-02	+	17564470	17564852	383	Os01t0504950-01	-	17559698	17565462	5765	enclosed	Nip,BJ278,BJ89	coding-coding
chr01	Os01t0505700-01	+	17583645	17586287	1243	Os01t0505866-00	-	17583755	17585528	668	enclosed	Nip,BJ278	coding-coding
chr01	Os01t0507700-01	+	17741064	17742255	1022	MSTRG.2076.1	-	17740771	17742227	1287	divergent	Nip,BJ278,BJ89	coding-noncoding
chr01	Os01t0508000-01	+	17756115	17764819	1832	Os01t0508050-00	-	17756330	17761039	475	enclosed		coding-coding
chr01	Os01t0510901-01	+	17967782	17973329	5548	Os01t0510800-01	-	17960990	17968544	2077	divergent	Nip,BJ89	coding-coding
chr01	Os01t0513850-00	+	18141082	18142581	854	Os01t0513800-01	-	18140790	18142881	1348	enclosed		coding-coding
chr01	Os01t0513900-01	+	18150939	18157844	3779	Os01t0513950-00	-	18156852	18157164	313	enclosed		coding-coding
chr01	Os01t0514700-01	+	18205177	18208214	2616	Os01t0514850-00	-	18205238	18208057	2395	enclosed	Nip,BJ278	coding-coding
chr01	Os01t0516625-00	+	18295549	18303762	1485	Os01t0516700-01	-	18298221	18303977	3077	convergent	BJ89	coding-coding
chr01	Os01t0518550-00	+	18394494	18401646	1994	Os01t0518500-02	-	18394242	18401664	2265	enclosed		coding-coding
chr01	Os01t0518550-00	+	18394494	18401646	1994	Os01t0518500-01	-	18394382	18401686	2147	enclosed		coding-coding
chr01	Os01t0520500-01	+	18530333	18531309	690	Os01t0520340-01	-	18527781	18531782	4002	enclosed	Nip	coding-coding
chr01	Os01t0521200-01	+	18584847	18587837	1923	Os01t0521250-01	-	18587725	18588823	465	convergent		coding-coding
chr01	Os01t0521500-01	+	18601026	18611536	2189	Os01t0521550-00	-	18601082	18611292	1884	enclosed	Nip,BJ278,BJ89	coding-coding
chr01	Os01t0523000-01	+	18668266	18669004	739	MSTRG.2162.1	-	18667454	18669004	1551	enclosed	Nip	coding-noncoding
chr01	Os01t0523100-00	+	18671229	18674473	3123	Os01t0523250-00	-	18671367	18674451	2960	enclosed	BJ89	coding-coding
chr01	Os01t0523800-00	+	18704760	18706173	1125	Os01t0523600-00	-	18703975	18705050	800	divergent		coding-coding
chr01	Os01t0527801-00	+	18968590	18968931	342	Os01t0527700-01	-	18961353	18969005	1612	enclosed		coding-coding
chr01	Os01t0527801-00	+	18968590	18968931	342	Os01t0527700-02	-	18961355	18968964	1569	enclosed		coding-coding
chr01	Os01t0530400-01	+	19089919	19094304	1509	Os01t0530450-00	-	19093176	19094105	332	enclosed		coding-coding
chr01	Os01t0530400-03	+	19089969	19093892	1070	Os01t0530450-00	-	19093176	19094105	332	convergent		coding-coding
chr01	Os01t0532750-00	+	19246636	19248017	1321	Os01t0532700-01	-	19245153	19248201	2396	enclosed	Nip	coding-coding
chr01	Os01t0533900-01	+	19352055	19358060	2638	Os01t0533850-00	-	19351121	19353185	439	divergent		coding-coding
chr01	MSTRG.2225.1	+	19393361	19396251	1953	Os01t0534900-01	-	19394542	19405480	2858	convergent	Nip,BJ278,BJ89	coding-noncoding
chr01	Os01t0535001-00	+	19398513	19403233	1384	Os01t0534900-01	-	19394542	19405480	2858	enclosed	Nip,BJ278,BJ89	coding-coding
chr01	Os01t0535650-00	+	19454577	19456091	1062	Os01t0535400-01	-	19454154	19458225	3490	enclosed		coding-coding
chr01	Os01t0536433-00	+	19507442	19508342	813	Os01t0536400-01	-	19505311	19508410	1456	enclosed		coding-coding
chr01	Os01t0542700-01	+	20034162	20035006	845	MSTRG.2259.1	-	20031924	20035168	3245	enclosed	Nip,BJ278,BJ89	coding-noncoding
chr01	Os01t0543600-01	+	20124194	20126848	2655	Os01t0543800-00	-	20124383	20126778	1489	enclosed	Nip	coding-coding
chr01	Os01t0544200-01	+	20153482	20156262	1759	Os01t0544325-00	-	20153653	20156094	1416	enclosed		coding-coding
chr01	Os01t0544200-02	+	20153482	20156277	2704	Os01t0544325-00	-	20153653	20156094	1416	enclosed		coding-coding
chr01	Os01t0544200-03	+	20153485	20156262	1631	Os01t0544325-00	-	20153653	20156094	1416	enclosed		coding-coding
chr01	Os01t0545550-00	+	20256217	20260695	2057	Os01t0545500-01	-	20256175	20260730	2184	enclosed		coding-coding
chr01	Os01t0549000-00	+	20487491	20488635	855	Os01t0549100-01	-	20487351	20488590	725	divergent		coding-coding
chr01	Os01t0549600-00	+	20535253	20537852	1744	Os01t0549500-01	-	20535226	20538945	2143	enclosed	BJ89	coding-coding
chr01	Os01t0549600-00	+	20535253	20537852	1744	Os01t0549500-02	-	20535110	20538919	2233	enclosed	BJ89	coding-coding
chr01	Os01t0550200-00	+	20595249	20598788	1184	Os01t0550250-00	-	20598327	20598592	266	enclosed		coding-coding
chr01	MSTRG.2310.1	+	20598967	20602424	2134	Os01t0550300-01	-	20599445	20602258	1418	enclosed	Nip,BJ278,BJ89	coding-noncoding
chr01	MSTRG.2310.1	+	20598967	20602424	2134	Os01t0550300-02	-	20599446	20602258	1489	enclosed	Nip,BJ278,BJ89	coding-noncoding
chr01	Os01t0550800-01	+	20640981	20643879	1552	Os01t0550850-00	-	20641271	20643562	1057	enclosed		coding-coding
chr01	Os01t0550900-00	+	20651659	20654948	1225	Os01t0550950-00	-	20651869	20654847	1060	enclosed		coding-coding
chr01	Os01t0552850-01	+	20783516	20785479	1517	Os01t0553200-00	-	20783752	20785176	978	enclosed	Nip	coding-coding
chr01	Os01t0556400-01	+	20987876	20992377	1739	Os01t0556201-00	-	20988504	20992381	1240	convergent	Nip,BJ278,BJ89	coding-coding
chr01	Os01t0556700-00	+	21040111	21041071	550	Os01t0556650-00	-	21039083	21040738	1656	divergent	Nip,BJ278,BJ89	coding-coding
chr01	Os01t0557550-00	+	21072600	21073926	1042	Os01t0557500-01	-	21071497	21076720	1961	enclosed	Nip,BJ278,BJ89	coding-coding
chr01	Os01t0559100-01	+	21175807	21179905	1771	Os01t0559150-00	-	21175987	21179515	1351	enclosed		coding-coding
chr01	Os01t0559100-02	+	21175916	21179898	1798	Os01t0559150-00	-	21175987	21179515	1351	enclosed		coding-coding
chr01	Os01t0559500-01	+	21195400	21201154	2171	Os01t0559525-00	-	21195401	21201532	2387	convergent		coding-coding
chr01	Os01t0559600-01	+	21230393	21234906	1935	MSTRG.2372.1	-	21230437	21234906	1891	enclosed	Nip,BJ278,BJ89	coding-noncoding
chr01	Os01t0559600-02	+	21232521	21234906	1170	MSTRG.2372.1	-	21230437	21234906	1891	enclosed	Nip,BJ278,BJ89	coding-noncoding
chr01	Os01t0559900-01	+	21261805	21262418	614	Os01t0559825-00	-	21261706	21262137	432	divergent		coding-coding
chr01	Os01t0563700-01	+	21444283	21449074	4792	Os01t0563500-01	-	21447489	21450077	1004	convergent	Nip	coding-coding
chr01	Os01t0564300-01	+	21525509	21549819	1590	Os01t0564400-01	-	21534121	21537684	3341	enclosed	Nip	coding-coding
chr01	Os01t0564532-01	+	21555254	21556833	1580	Os01t0564600-00	-	21555564	21556757	1194	enclosed		coding-coding
chr01	MSTRG.2395.1	+	21624117	21626610	511	Os01t0565600-01	-	21623760	21626735	886	enclosed	Nip,BJ278,BJ89	coding-noncoding
chr01	MSTRG.2395.1	+	21624117	21626610	511	Os01t0565600-03	-	21623761	21626514	785	divergent	Nip,BJ89	coding-noncoding
chr01	MSTRG.2407.1	+	21715877	21716605	729	Os01t0567400-00	-	21716142	21716605	464	enclosed	Nip,BJ278,BJ89	coding-noncoding
chr01	Os01t0567500-01	+	21719861	21722018	1701	Os01t0567533-00	-	21720000	21721903	1441	enclosed		coding-coding
chr01	Os01t0571133-01	+	21922193	21924309	2117	Os01t0571100-01	-	21922042	21923916	889	divergent	Nip,BJ278,BJ89	coding-coding
chr01	Os01t0571700-01	+	21956101	21963333	2584	MSTRG.2432.1	-	21949715	21956478	820	divergent	Nip,BJ278,BJ89	coding-noncoding
chr01	Os01t0572300-01	+	21992992	21996997	2615	Os01t0572200-01	-	21992872	21994492	1621	divergent	Nip,BJ278,BJ89	coding-coding
chr01	Os01t0574400-01	+	22074387	22079795	2605	Os01t0574451-00	-	22077185	22079275	1286	enclosed	Nip,BJ278,BJ89	coding-coding
chr01	Os01t0574400-02	+	22079065	22079852	788	Os01t0574451-00	-	22077185	22079275	1286	divergent	Nip,BJ278,BJ89	coding-coding
chr01	Os01t0574500-01	+	22082298	22088239	2892	Os01t0574600-01	-	22088204	22091018	1254	convergent	Nip,BJ278,BJ89	coding-coding
chr01	Os01t0574500-01	+	22082298	22088239	2892	Os01t0574550-00	-	22083631	22087557	1748	enclosed		coding-coding
chr01	Os01t0574500-02	+	22086829	22088142	1314	Os01t0574550-00	-	22083631	22087557	1748	divergent		coding-coding
chr01	Os01t0577450-00	+	22338212	22340445	1619	Os01t0577600-01	-	22338926	22341545	1944	convergent	BJ278	coding-coding
chr01	Os01t0580100-02	+	22450547	22456233	4037	Os01t0580150-00	-	22455140	22456347	789	convergent		coding-coding
chr01	Os01t0580100-03	+	22450589	22455555	2513	Os01t0580150-00	-	22455140	22456347	789	convergent		coding-coding
chr01	Os01t0582600-01	+	22604528	22606674	2147	MSTRG.2480.1	-	22604500	22606838	2339	enclosed	Nip,BJ278,BJ89	coding-noncoding
chr01	Os01t0583100-01	+	22618198	22624094	1563	MSTRG.2483.1	-	22617968	22624096	1795	enclosed	Nip,BJ278,BJ89	coding-noncoding
chr01	Os01t0583525-00	+	22641354	22641925	572	Os01t0583600-00	-	22641455	22642680	1226	convergent	Nip	coding-coding
chr01	Os01t0584100-01	+	22677778	22678619	842	Os01t0584032-00	-	22676086	22678573	806	divergent	Nip	coding-coding
chr01	Os01t0584250-01	+	22683593	22688031	2834	Os01t0584200-00	-	22683901	22688068	2584	convergent	BJ278,BJ89	coding-coding
chr01	MSTRG.2497.1	+	22754475	22755681	1108	Os01t0585300-01	-	22754546	22755398	754	enclosed	Nip,BJ278,BJ89	coding-noncoding
chr01	Os01t0585600-01	+	22767949	22772569	3143	Os01t0585650-00	-	22768844	22772439	2250	enclosed	Nip,BJ278,BJ89	coding-coding
chr01	Os01t0585600-02	+	22769281	22772580	1963	Os01t0585650-00	-	22768844	22772439	2250	divergent	Nip	coding-coding
chr01	Os01t0585600-03	+	22772048	22772615	568	Os01t0585650-00	-	22768844	22772439	2250	divergent	Nip,BJ278,BJ89	coding-coding
chr01	Os01t0587150-00	+	22868537	22870640	2104	Os01t0587300-00	-	22868546	22871788	3243	convergent	Nip,BJ278,BJ89	coding-coding
chr01	Os01t0588300-00	+	22908530	22910566	884	Os01t0588200-02	-	22908302	22910631	1160	enclosed		coding-coding
chr01	Os01t0588300-00	+	22908530	22910566	884	Os01t0588200-01	-	22908290	22910674	1215	enclosed		coding-coding
chr01	Os01t0588550-00	+	22919260	22923596	1531	Os01t0588500-01	-	22918453	22923739	2498	enclosed	Nip,BJ278,BJ89	coding-coding
chr01	Os01t0589300-01	+	22988229	22991922	1717	Os01t0589400-01	-	22991813	22994258	1452	convergent	Nip,BJ278,BJ89	coding-coding
chr01	Os01t0589300-02	+	22991054	22991939	799	Os01t0589400-01	-	22991813	22994258	1452	convergent	Nip,BJ89	coding-coding
chr01	Os01t0590700-01	+	23073608	23079716	2700	MSTRG.2544.1	-	23079465	23080928	1464	convergent	Nip,BJ278,BJ89	coding-noncoding
chr01	Os01t0590700-02	+	23077679	23079776	1202	MSTRG.2544.1	-	23079465	23080928	1464	convergent	Nip,BJ278,BJ89	coding-noncoding
chr01	Os01t0591000-01	+	23097292	23106301	1854	Os01t0591250-00	-	23105376	23106077	702	enclosed	Nip,BJ278,BJ89	coding-coding
chr01	Os01t0591000-02	+	23097337	23106221	1729	Os01t0591250-00	-	23105376	23106077	702	enclosed	Nip,BJ278,BJ89	coding-coding
chr01	Os01t0591300-01	+	23113647	23119704	1960	Os01t0591500-00	-	23112461	23120522	498	enclosed	Nip	coding-coding
chr01	Os01t0591300-02	+	23118738	23120516	1779	Os01t0591500-00	-	23112461	23120522	498	enclosed	Nip	coding-coding
chr01	Os01t0593600-01	+	23239918	23243992	1395	Os01t0593650-00	-	23240010	23243436	748	enclosed	Nip,BJ278,BJ89	coding-coding
chr01	Os01t0593700-01	+	23247278	23250623	2346	Os01t0593900-00	-	23247309	23250372	2061	enclosed		coding-coding
chr01	MSTRG.2565.1	+	23303048	23303827	780	Os01t0594800-00	-	23301874	23306377	1283	enclosed	Nip,BJ278,BJ89	coding-noncoding
chr01	MSTRG.2575.1	+	23347650	23349525	1701	Os01t0595725-00	-	23347762	23353061	1117	convergent	BJ89	coding-noncoding
chr01	Os01t0595900-01	+	23357007	23359952	2700	Os01t0596001-00	-	23357101	23358961	1608	enclosed		coding-coding
chr01	Os01t0596100-01	+	23363801	23365877	1766	Os01t0596201-00	-	23363828	23365749	1618	enclosed		coding-coding
chr01	Os01t0596300-01	+	23376598	23378526	1685	Os01t0596425-00	-	23376634	23378538	1659	convergent		coding-coding
chr01	Os01t0597800-01	+	23456074	23458035	1962	MSTRG.2591.1	-	23455888	23458035	2148	enclosed	Nip,BJ278,BJ89	coding-noncoding
chr01	Os01t0600400-01	+	23582624	23585981	1768	Os01t0600500-01	-	23584039	23585690	1456	enclosed	Nip,BJ278,BJ89	coding-coding
chr01	Os01t0600900-02	+	23607363	23608541	1179	MSTRG.2605.1	-	23607104	23608541	1438	enclosed	Nip,BJ278,BJ89	coding-noncoding
chr01	Os01t0600900-03	+	23607833	23608482	650	MSTRG.2605.1	-	23607104	23608541	1438	enclosed	Nip,BJ278,BJ89	coding-noncoding
chr01	Os01t0601651-01	+	23637263	23640649	1963	Os01t0601675-01	-	23639654	23642878	3225	convergent		coding-coding
chr01	Os01t0602075-00	+	23663180	23664198	912	Os01t0602200-01	-	23663277	23664196	810	enclosed		coding-coding
chr01	Os01t0602433-00	+	23673288	23675912	1660	Os01t0602400-01	-	23673178	23675960	1813	enclosed	Nip,BJ89	coding-coding
chr01	Os01t0602466-00	+	23682415	23685494	1681	Os01t0602500-01	-	23682892	23685395	1208	enclosed	Nip,BJ89	coding-coding
chr01	Os01t0603100-01	+	23746840	23751713	2964	Os01t0603200-01	-	23750300	23751636	1337	enclosed	Nip,BJ278,BJ89	coding-coding
chr01	Os01t0603100-01	+	23746840	23751713	2964	Os01t0603200-02	-	23748957	23751526	2489	enclosed	Nip,BJ278,BJ89	coding-coding
chr01	Os01t0603500-00	+	23770115	23771515	1401	MSTRG.2627.1	-	23770211	23772957	2621	convergent	Nip,BJ89	coding-noncoding
chr01	Os01t0603800-01	+	23776466	23779747	3282	Os01t0603700-01	-	23776275	23780692	3481	enclosed	Nip,BJ278,BJ89	coding-coding
chr01	Os01t0604100-01	+	23782830	23785773	2856	Os01t0604000-01	-	23782638	23784025	1388	divergent	Nip,BJ278,BJ89	coding-coding
chr01	Os01t0604600-01	+	23813192	23814608	1417	Os01t0604550-01	-	23812998	23813573	576	divergent	Nip,BJ278,BJ89	coding-coding
chr01	Os01t0605100-01	+	23838868	23840725	1665	Os01t0605000-01	-	23838814	23840798	1680	enclosed		coding-coding
chr01	Os01t0606166-01	+	23886901	23888225	1325	Os01t0606133-00	-	23886851	23888222	1372	divergent	Nip,BJ278,BJ89	coding-coding
chr01	Os01t0606900-01	+	23911517	23913239	1214	MSTRG.2654.1	-	23911517	23912731	706	enclosed	Nip,BJ278,BJ89	coding-noncoding
chr01	Os01t0607200-01	+	23923718	23933449	2005	Os01t0607250-00	-	23929777	23933117	1582	enclosed	Nip,BJ278,BJ89	coding-coding
chr01	Os01t0607200-02	+	23929691	23933449	1999	Os01t0607250-00	-	23929777	23933117	1582	enclosed	Nip,BJ278,BJ89	coding-coding
chr01	Os01t0608101-00	+	24004176	24006793	1838	Os01t0608000-01	-	24004148	24006633	1706	divergent		coding-coding
chr01	Os01t0608300-00	+	24018634	24020111	1398	Os01t0608200-00	-	24018683	24019797	1115	enclosed		coding-coding
chr01	Os01t0608900-01	+	24046289	24048765	2477	Os01t0609000-00	-	24047446	24055918	4505	convergent	Nip,BJ278,BJ89	coding-coding
chr01	Os01t0609501-00	+	24080593	24081885	714	Os01t0609300-01	-	24075070	24081389	4224	divergent		coding-coding
chr01	Os01t0611100-01	+	24187312	24189794	949	Os01t0611050-00	-	24187513	24189601	667	enclosed		coding-coding
chr01	Os01t0611950-00	+	24244539	24245291	547	Os01t0611900-02	-	24242458	24245152	2695	divergent		coding-coding
chr01	Os01t0611950-00	+	24244539	24245291	547	Os01t0611900-01	-	24240257	24245230	3250	divergent		coding-coding
chr01	Os01t0612800-01	+	24300144	24301062	604	Os01t0612750-00	-	24300004	24300543	540	divergent		coding-coding
chr01	Os01t0613300-01	+	24341214	24343585	754	Os01t0613500-01	-	24343518	24345172	1402	convergent	Nip,BJ278,BJ89	coding-coding
chr01	Os01t0614300-01	+	24364146	24367678	1509	Os01t0614400-01	-	24366702	24367660	959	enclosed	Nip,BJ278	coding-coding
chr01	Os01t0614700-01	+	24375877	24379899	1333	Os01t0614750-00	-	24375913	24379864	1711	enclosed	Nip,BJ278,BJ89	coding-coding
chr01	Os01t0614700-02	+	24375933	24379897	1438	Os01t0614750-00	-	24375913	24379864	1711	divergent	Nip,BJ278,BJ89	coding-coding
chr01	Os01t0615250-00	+	24395291	24396703	1287	Os01t0615200-01	-	24395081	24396820	1617	enclosed	Nip,BJ278,BJ89	coding-coding
chr01	Os01t0615400-00	+	24397782	24400564	1283	Os01t0615300-02	-	24397564	24400619	1556	enclosed	BJ278,BJ89	coding-coding
chr01	Os01t0615400-00	+	24397782	24400564	1283	Os01t0615300-01	-	24397592	24400652	1561	enclosed	BJ278,BJ89	coding-coding
chr01	Os01t0616300-01	+	24460869	24465037	1085	Os01t0616366-00	-	24461229	24464251	1873	enclosed		coding-coding
chr01	Os01t0616333-01	+	24461529	24463106	1578	Os01t0616366-00	-	24461229	24464251	1873	enclosed		coding-coding
chr01	Os01t0617200-00	+	24498883	24504674	2253	Os01t0616900-00	-	24498873	24504951	2515	enclosed	Nip,BJ89	coding-coding
chr01	Os01t0617900-01	+	24572983	24575556	1213	Os01t0617950-00	-	24573161	24575450	953	enclosed	Nip	coding-coding
chr01	Os01t0617900-02	+	24572993	24575518	1162	Os01t0617950-00	-	24573161	24575450	953	enclosed	Nip	coding-coding
chr01	Os01t0617900-03	+	24573017	24575518	1141	Os01t0617950-00	-	24573161	24575450	953	enclosed	Nip	coding-coding
chr01	Os01t0618400-01	+	24598181	24601809	2322	Os01t0618450-00	-	24600440	24601304	545	enclosed	Nip	coding-coding
chr01	Os01t0618500-01	+	24602227	24605484	2053	Os01t0618601-00	-	24604342	24605096	541	enclosed	BJ89	coding-coding
chr01	Os01t0620301-00	+	24712185	24713658	1474	MSTRG.2754.1	-	24711107	24713676	2570	enclosed	Nip,BJ278,BJ89	coding-noncoding
chr01	Os01t0621400-01	+	24767474	24769263	1790	Os01t0621300-01	-	24763107	24768254	3089	divergent	Nip,BJ278,BJ89	coding-coding
chr01	Os01t0622033-01	+	24813640	24818485	2364	Os01t0622000-00	-	24813615	24814292	678	divergent	Nip,BJ278,BJ89	coding-coding
chr01	Os01t0622100-00	+	24819706	24820360	541	Os01t0622066-00	-	24819659	24820517	745	enclosed		coding-coding
chr01	Os01t0622500-01	+	24833455	24838546	4827	Os01t0622400-00	-	24833813	24834217	405	enclosed	Nip	coding-coding
chr01	Os01t0622901-01	+	24850618	24851298	681	Os01t0622800-01	-	24850443	24851215	773	divergent	Nip	coding-coding
chr01	Os01t0623500-01	+	24894706	24899506	2788	Os01t0623550-00	-	24896894	24899282	1871	enclosed	BJ278,BJ89	coding-coding
chr01	Os01t0623750-00	+	24900667	24901663	907	Os01t0623600-01	-	24899508	24901813	1593	enclosed		coding-coding
chr01	Os01t0624133-00	+	24913803	24922792	2465	Os01t0624000-03	-	24919736	24923783	1540	convergent	BJ278,BJ89	coding-coding
chr01	Os01t0624133-00	+	24913803	24922792	2465	Os01t0624000-04	-	24913567	24919962	1495	divergent	BJ278,BJ89	coding-coding
chr01	Os01t0624133-00	+	24913803	24922792	2465	Os01t0624000-01	-	24913624	24924014	3070	enclosed	BJ278,BJ89	coding-coding
chr01	Os01t0624133-00	+	24913803	24922792	2465	Os01t0624000-02	-	24913551	24923908	3037	enclosed	BJ278,BJ89	coding-coding
chr01	Os01t0626350-00	+	25004212	25004702	491	Os01t0626300-01	-	25004123	25004701	579	divergent	Nip,BJ278,BJ89	coding-coding
chr01	Os01t0627400-01	+	25040769	25043903	1900	Os01t0627450-00	-	25040923	25043717	1575	enclosed	Nip,BJ278,BJ89	coding-coding
chr01	Os01t0627550-00	+	25045913	25049352	1631	Os01t0627500-01	-	25045721	25049413	1901	enclosed	Nip,BJ278,BJ89	coding-coding
chr01	Os01t0627701-01	+	25056093	25058195	2103	Os01t0627600-01	-	25055850	25058085	1809	divergent	BJ89	coding-coding
chr01	Os01t0627900-01	+	25066171	25068280	2110	Os01t0627916-00	-	25066175	25068167	1665	enclosed		coding-coding
chr01	Os01t0628000-01	+	25076611	25077382	772	Os01t0627967-00	-	25076430	25078374	1595	enclosed		coding-coding
chr01	Os01t0628900-01	+	25119734	25121919	1752	Os01t0628950-00	-	25119789	25121788	1557	enclosed	Nip,BJ278,BJ89	coding-coding
chr01	Os01t0630000-00	+	25153899	25156698	1223	Os01t0629900-03	-	25152141	25154509	1424	divergent	BJ89	coding-coding
chr01	Os01t0630000-00	+	25153899	25156698	1223	Os01t0629900-02	-	25152119	25154627	1564	divergent	BJ89	coding-coding
chr01	Os01t0630000-00	+	25153899	25156698	1223	Os01t0629900-01	-	25152108	25158338	2751	enclosed	BJ89	coding-coding
chr01	Os01t0630200-00	+	25187250	25189517	2268	Os01t0630101-00	-	25187267	25189478	2212	enclosed		coding-coding
chr01	Os01t0632100-01	+	25300974	25302931	1958	Os01t0632000-01	-	25300987	25302926	1940	enclosed	BJ278,BJ89	coding-coding
chr01	MSTRG.2837.1	+	25350630	25351704	967	Os01t0633000-01	-	25350681	25351536	748	enclosed	Nip,BJ278,BJ89	coding-noncoding
chr01	MSTRG.2852.1	+	25476362	25477693	1332	Os01t0635550-00	-	25476388	25477555	1168	enclosed	Nip,BJ278,BJ89	coding-noncoding
chr01	Os01t0635800-01	+	25481887	25484008	2122	Os01t0635600-00	-	25478689	25483004	2526	divergent		coding-coding
chr01	Os01t0636500-01	+	25513947	25518078	1873	Os01t0636600-01	-	25516026	25523268	4461	convergent	BJ278	coding-coding
chr01	Os01t0639900-01	+	25696671	25705077	1165	MSTRG.2880.1	-	25700055	25705072	1243	enclosed	Nip,BJ278,BJ89	coding-noncoding
chr01	Os01t0640000-00	+	25708316	25716827	714	MSTRG.2884.1	-	25709289	25714504	5194	enclosed	BJ278,BJ89	coding-noncoding
chr01	Os01t0640100-00	+	25710912	25712866	1716	MSTRG.2884.1	-	25709289	25714504	5194	enclosed	Nip,BJ278,BJ89	coding-noncoding
chr01	Os01t0640600-01	+	25744767	25747925	1658	Os01t0640400-00	-	25744765	25747784	1533	divergent	Nip,BJ278,BJ89	coding-coding
chr01	Os01t0641800-00	+	25788671	25790988	1621	Os01t0641750-00	-	25788625	25789657	1033	divergent	Nip,BJ278,BJ89	coding-coding
chr01	MSTRG.2900.1	+	25800593	25801847	1137	Os01t0642200-01	-	25800668	25801243	458	enclosed	Nip,BJ278,BJ89	coding-noncoding
chr01	Os01t0643300-01	+	25863717	25868263	2456	Os01t0643450-00	-	25864066	25868017	1795	enclosed	BJ278,BJ89	coding-coding
chr01	Os01t0643300-02	+	25863960	25868266	2129	Os01t0643450-00	-	25864066	25868017	1795	enclosed	BJ278,BJ89	coding-coding
chr01	Os01t0643666-00	+	25880629	25884230	594	Os01t0643600-00	-	25880204	25883718	1155	divergent		coding-coding
chr01	Os01t0643825-00	+	25919273	25922712	1221	Os01t0643800-01	-	25917636	25922976	1979	enclosed	Nip	coding-coding
chr01	Os01t0644400-01	+	25933618	25934890	1057	Os01t0644500-00	-	25933610	25934883	1058	divergent	Nip	coding-coding
chr01	Os01t0647000-01	+	26075030	26076818	1628	MSTRG.2932.1	-	26074713	26077023	2189	enclosed	Nip,BJ278,BJ89	coding-noncoding
chr01	Os01t0647000-02	+	26075806	26076876	1071	MSTRG.2932.1	-	26074713	26077023	2189	enclosed	Nip,BJ278,BJ89	coding-noncoding
chr01	Os01t0647150-00	+	26078097	26082210	2201	Os01t0647100-01	-	26078129	26082198	2157	enclosed	Nip,BJ278,BJ89	coding-coding
chr01	Os01t0648225-00	+	26119880	26125883	2981	Os01t0648000-01	-	26119741	26126165	3389	enclosed	Nip,BJ278,BJ89	coding-coding
chr01	Os01t0649900-01	+	26222617	26225117	1421	Os01t0649732-00	-	26218334	26222970	362	divergent		coding-coding
chr01	Os01t0650000-01	+	26230738	26234611	3567	Os01t0649950-00	-	26226577	26231030	380	divergent		coding-coding
chr01	Os01t0650000-02	+	26230740	26231908	742	Os01t0649950-00	-	26226577	26231030	380	divergent		coding-coding
chr01	Os01t0650900-00	+	26286441	26287942	1179	Os01t0650950-00	-	26286573	26287867	968	enclosed		coding-coding
chr01	Os01t0651200-01	+	26300660	26302232	1573	Os01t0651150-00	-	26300193	26302513	798	enclosed		coding-coding
chr01	Os01t0651300-01	+	26306238	26307237	1000	Os01t0651350-00	-	26306408	26309172	893	convergent	Nip,BJ278,BJ89	coding-coding
chr01	Os01t0651500-00	+	26312015	26313114	1100	Os01t0651450-00	-	26312068	26313056	989	enclosed	BJ89	coding-coding
chr01	Os01t0651800-01	+	26321416	26324769	1576	Os01t0651866-00	-	26321617	26324525	1130	enclosed	BJ89	coding-coding
chr01	Os01t0652000-01	+	26367912	26369437	1401	Os01t0652100-01	-	26368398	26374101	2658	convergent	Nip,BJ278,BJ89	coding-coding
chr01	Os01t0652200-00	+	26370320	26374047	1063	Os01t0652100-01	-	26368398	26374101	2658	enclosed		coding-coding
chr01	Os01t0652375-00	+	26383821	26387010	1217	Os01t0652300-01	-	26383595	26387037	707	enclosed	Nip,BJ278,BJ89	coding-coding
chr01	Os01t0652375-00	+	26383821	26387010	1217	Os01t0652450-00	-	26384648	26385354	707	enclosed	Nip,BJ278,BJ89	coding-coding
chr01	Os01t0652600-01	+	26392164	26396100	1916	Os01t0652650-00	-	26394775	26395343	350	enclosed		coding-coding
chr01	Os01t0653700-01	+	26449179	26452724	2471	Os01t0653601-01	-	26449054	26449963	781	divergent	Nip,BJ278,BJ89	coding-coding
chr01	Os01t0653700-02	+	26449755	26452660	1831	Os01t0653601-01	-	26449054	26449963	781	divergent	BJ278	coding-coding
chr01	Os01t0654100-01	+	26514543	26521761	2449	Os01t0654150-00	-	26514730	26520699	1628	enclosed	Nip	coding-coding
chr01	Os01t0654100-02	+	26514545	26515313	769	Os01t0654150-00	-	26514730	26520699	1628	convergent	Nip	coding-coding
chr01	Os01t0654100-03	+	26519114	26521694	1288	Os01t0654150-00	-	26514730	26520699	1628	divergent	Nip	coding-coding
chr01	Os01t0654300-01	+	26530279	26532048	610	Os01t0654400-01	-	26532021	26532497	477	convergent	Nip,BJ278,BJ89	coding-coding
chr01	Os01t0654450-00	+	26532180	26532659	480	Os01t0654400-01	-	26532021	26532497	477	divergent	Nip,BJ89	coding-coding
chr01	Os01t0654650-00	+	26533645	26537119	1220	Os01t0654500-01	-	26533072	26537108	1686	divergent	BJ89	coding-coding
chr01	Os01t0656200-01	+	26652966	26658299	1521	Os01t0656250-00	-	26653444	26657999	899	enclosed	Nip,BJ278,BJ89	coding-coding
chr01	MSTRG.3013.1	+	26698551	26704018	371	Os01t0656600-01	-	26699254	26701573	2320	enclosed	Nip,BJ278,BJ89	coding-noncoding
chr01	Os01t0657250-00	+	26725313	26726985	1581	Os01t0657100-01	-	26724948	26726953	1914	divergent	BJ278,BJ89	coding-coding
chr01	Os01t0657801-00	+	26734307	26735980	1674	Os01t0657400-00	-	26734068	26735164	1076	divergent		coding-coding
chr01	Os01t0658450-00	+	26781324	26784144	445	Os01t0658400-01	-	26781113	26784353	767	enclosed		coding-coding
chr01	Os01t0658800-00	+	26792044	26795018	830	Os01t0658700-02	-	26791783	26795761	1692	enclosed		coding-coding
chr01	Os01t0658800-00	+	26792044	26795018	830	Os01t0658700-01	-	26791785	26795939	1868	enclosed		coding-coding
chr01	Os01t0660100-01	+	26878893	26880059	1167	Os01t0660000-01	-	26878591	26879891	1301	divergent	Nip,BJ278	coding-coding
chr01	Os01t0660450-00	+	26912591	26913295	705	Os01t0660500-00	-	26912597	26913772	1176	convergent		coding-coding
chr01	Os01t0660550-01	+	26913460	26919559	1245	Os01t0660500-00	-	26912597	26913772	1176	divergent	Nip,BJ278,BJ89	coding-coding
chr01	Os01t0660850-01	+	26968815	26971428	2614	Os01t0660800-01	-	26967895	26968891	997	divergent		coding-coding
chr01	Os01t0661000-01	+	26975616	26978062	1606	Os01t0661200-00	-	26976082	26976321	240	enclosed		coding-coding
chr01	Os01t0661000-02	+	26975672	26977876	1364	Os01t0661200-00	-	26976082	26976321	240	enclosed		coding-coding
chr01	Os01t0661601-01	+	27013833	27014965	1133	MSTRG.3049.1	-	27013608	27015541	1934	enclosed	Nip,BJ278,BJ89	coding-noncoding
chr01	MSTRG.3060.1	+	27047446	27050478	985	Os01t0662600-04	-	27047365	27050417	3053	divergent	Nip,BJ278,BJ89	coding-noncoding
chr01	MSTRG.3060.1	+	27047446	27050478	985	Os01t0662600-01	-	27047598	27050478	833	enclosed	Nip,BJ278,BJ89	coding-noncoding
chr01	MSTRG.3060.1	+	27047446	27050478	985	Os01t0662600-05	-	27047552	27047903	352	enclosed	Nip,BJ278,BJ89	coding-noncoding
chr01	MSTRG.3060.1	+	27047446	27050478	985	Os01t0662600-02	-	27047492	27050427	888	enclosed	Nip,BJ278,BJ89	coding-noncoding
chr01	Os01t0665200-01	+	27171290	27178237	3083	Os01t0665250-00	-	27173399	27176828	1218	enclosed		coding-coding
chr01	Os01t0665200-02	+	27171711	27178190	4188	Os01t0665250-00	-	27173399	27176828	1218	enclosed		coding-coding
chr01	Os01t0665200-03	+	27176103	27178076	1367	Os01t0665250-00	-	27173399	27176828	1218	divergent		coding-coding
chr01	Os01t0666600-00	+	27246279	27247948	858	MSTRG.3084.1	-	27246319	27247708	578	enclosed	Nip,BJ278,BJ89	coding-noncoding
chr01	Os01t0666950-00	+	27266745	27268261	622	Os01t0666900-00	-	27266710	27266859	150	divergent	BJ89	coding-coding
chr01	Os01t0667600-01	+	27301548	27302922	977	Os01t0667550-00	-	27301738	27302710	576	enclosed	Nip,BJ278,BJ89	coding-coding
chr01	Os01t0667725-00	+	27303408	27307393	1783	Os01t0667700-03	-	27306588	27312183	1146	convergent	BJ89	coding-coding
chr01	Os01t0667725-00	+	27303408	27307393	1783	Os01t0667700-02	-	27303264	27312272	2324	enclosed	Nip,BJ89	coding-coding
chr01	Os01t0667725-00	+	27303408	27307393	1783	Os01t0667700-01	-	27303264	27312300	2349	enclosed	Nip,BJ89	coding-coding
chr01	Os01t0667725-00	+	27303408	27307393	1783	Os01t0667700-04	-	27303264	27312185	2234	enclosed	Nip,BJ89	coding-coding
chr01	Os01t0668500-01	+	27367535	27368981	1447	Os01t0668400-00	-	27366269	27368704	2436	divergent	Nip,BJ278	coding-coding
chr01	Os01t0668901-00	+	27386571	27389102	2532	Os01t0668700-01	-	27385840	27390795	3002	enclosed	Nip,BJ278,BJ89	coding-coding
chr01	Os01t0673650-00	+	27668621	27669424	458	Os01t0673600-01	-	27668585	27671611	892	enclosed	BJ278	coding-coding
chr01	Os01t0673700-00	+	27676501	27681662	990	Os01t0673800-02	-	27677194	27681560	1727	enclosed	Nip,BJ278,BJ89	coding-coding
chr01	Os01t0673700-00	+	27676501	27681662	990	Os01t0673800-01	-	27677194	27681560	1776	enclosed	Nip,BJ278,BJ89	coding-coding
chr01	Os01t0673700-00	+	27676501	27681662	990	Os01t0673800-03	-	27678161	27680016	692	enclosed	Nip,BJ278,BJ89	coding-coding
chr01	Os01t0674125-00	+	27693152	27695915	1269	Os01t0674100-02	-	27692923	27702310	3441	enclosed	BJ89	coding-coding
chr01	Os01t0674125-00	+	27693152	27695915	1269	Os01t0674100-03	-	27692921	27697012	1632	enclosed	BJ89	coding-coding
chr01	Os01t0674400-00	+	27714540	27715226	568	Os01t0674450-01	-	27714617	27715319	584	convergent	Nip,BJ278,BJ89	coding-coding
chr01	Os01t0675700-01	+	27777432	27780995	1231	Os01t0675800-01	-	27780948	27782265	1318	convergent	Nip,BJ278,BJ89	coding-coding
chr01	Os01t0675700-02	+	27777506	27780978	1140	Os01t0675800-01	-	27780948	27782265	1318	convergent		coding-coding
chr01	Os01t0675933-00	+	27781759	27786211	613	Os01t0675800-01	-	27780948	27782265	1318	divergent		coding-coding
chr01	Os01t0678000-00	+	27875639	27878341	2703	Os01t0678050-00	-	27877175	27878304	1130	enclosed	BJ89	coding-coding
chr01	Os01t0678950-01	+	27932359	27936866	4508	Os01t0678900-01	-	27934099	27935001	766	enclosed	Nip,BJ278,BJ89	coding-coding
chr01	Os01t0679900-01	+	27983688	27990347	2824	Os01t0680000-00	-	27983698	27989742	2239	enclosed	Nip,BJ278,BJ89	coding-coding
chr01	Os01t0679900-02	+	27984772	27990347	2760	Os01t0680000-00	-	27983698	27989742	2239	divergent	Nip,BJ278,BJ89	coding-coding
chr01	Os01t0679900-03	+	27985319	27990266	3047	Os01t0680000-00	-	27983698	27989742	2239	divergent	Nip,BJ278,BJ89	coding-coding
chr01	Os01t0680200-01	+	27995961	27997544	1584	Os01t0680100-01	-	27995795	27997388	1594	divergent	Nip,BJ278,BJ89	coding-coding
chr01	Os01t0680600-01	+	28012679	28013739	1061	Os01t0680500-01	-	28012378	28014462	1823	enclosed	Nip,BJ278,BJ89	coding-coding
chr01	Os01t0680600-02	+	28012727	28013713	987	Os01t0680500-01	-	28012378	28014462	1823	enclosed	Nip,BJ278,BJ89	coding-coding
chr01	Os01t0680950-01	+	28030724	28032032	1309	Os01t0680900-02	-	28028749	28031574	1414	divergent	Nip,BJ278,BJ89	coding-coding
chr01	Os01t0680950-01	+	28030724	28032032	1309	Os01t0680900-01	-	28028793	28031687	1594	divergent	Nip,BJ278,BJ89	coding-coding
chr01	Os01t0681050-00	+	28033166	28035196	1355	Os01t0681000-01	-	28033034	28051826	1969	enclosed	Nip,BJ278,BJ89	coding-coding
chr01	Os01t0681100-01	+	28054939	28060593	2688	Os01t0681150-00	-	28055083	28060452	1971	enclosed		coding-coding
chr01	Os01t0681332-01	+	28066706	28067374	669	Os01t0681200-02	-	28061809	28067060	2371	divergent		coding-coding
chr01	Os01t0681332-01	+	28066706	28067374	669	Os01t0681200-01	-	28061734	28067159	2545	divergent		coding-coding
chr01	Os01t0681600-01	+	28080392	28082062	1174	Os01t0681650-00	-	28080881	28083179	1059	convergent	Nip,BJ278,BJ89	coding-coding
chr01	Os01t0681600-02	+	28080407	28083298	1584	Os01t0681650-00	-	28080881	28083179	1059	enclosed	Nip,BJ278,BJ89	coding-coding
chr01	Os01t0683525-00	+	28166842	28172082	1031	Os01t0683500-01	-	28166410	28167212	803	divergent		coding-coding
chr01	Os01t0683525-00	+	28166842	28172082	1031	Os01t0683550-00	-	28168418	28172563	774	convergent		coding-coding
chr01	Os01t0683700-01	+	28176745	28177756	925	Os01t0683800-00	-	28176779	28177535	757	enclosed	Nip,BJ278,BJ89	coding-coding
chr01	Os01t0685600-01	+	28262510	28262980	471	Os01t0685500-01	-	28261273	28267707	1781	enclosed	BJ278,BJ89	coding-coding
chr01	Os01t0685650-01	+	28267539	28269967	2429	Os01t0685500-01	-	28261273	28267707	1781	divergent		coding-coding
chr01	Os01t0685800-01	+	28277699	28281938	2049	Os01t0685850-00	-	28277798	28281870	1882	enclosed	Nip,BJ278,BJ89	coding-coding
chr01	Os01t0685800-02	+	28277994	28281871	1687	Os01t0685850-00	-	28277798	28281870	1882	divergent	Nip,BJ278,BJ89	coding-coding
chr01	Os01t0686200-01	+	28303270	28304839	1570	MSTRG.3227.1	-	28302923	28304839	1917	enclosed	Nip,BJ278,BJ89	coding-noncoding
chr01	Os01t0686600-01	+	28322583	28325080	1422	Os01t0686650-00	-	28322626	28324873	2248	enclosed	Nip,BJ278,BJ89	coding-coding
chr01	Os01t0687500-01	+	28364038	28368033	1544	Os01t0687600-01	-	28367976	28370530	1394	convergent	Nip,BJ278,BJ89	coding-coding
chr01	Os01t0687500-01	+	28364038	28368033	1544	Os01t0687450-00	-	28363993	28364628	636	divergent		coding-coding
chr01	Os01t0687850-00	+	28378929	28379546	618	Os01t0687800-00	-	28376585	28379713	1806	enclosed		coding-coding
chr01	Os01t0689975-00	+	28483343	28488049	1724	Os01t0689900-04	-	28482997	28487302	3866	divergent	Nip,BJ278,BJ89	coding-coding
chr01	Os01t0689975-00	+	28483343	28488049	1724	Os01t0689900-03	-	28482951	28488249	2418	enclosed	Nip,BJ278,BJ89	coding-coding
chr01	Os01t0689975-00	+	28483343	28488049	1724	Os01t0689900-02	-	28482950	28496128	2350	enclosed	Nip,BJ278,BJ89	coding-coding
chr01	Os01t0691200-01	+	28538115	28539701	1587	Os01t0691300-01	-	28538881	28539369	489	enclosed	BJ278	coding-coding
chr01	Os01t0691200-01	+	28538115	28539701	1587	Os01t0691100-01	-	28537896	28538617	722	divergent	BJ278,BJ89	coding-coding
chr01	MSTRG.3274.1	+	28565949	28568117	1730	Os01t0692000-01	-	28566638	28567684	1047	enclosed	Nip,BJ278,BJ89	coding-noncoding
chr01	Os01t0692050-00	+	28568799	28569539	666	Os01t0692100-01	-	28568839	28569792	877	convergent	Nip,BJ278,BJ89	coding-coding
chr01	Os01t0692600-01	+	28578167	28582863	2216	Os01t0692500-00	-	28578164	28582752	2109	divergent	Nip	coding-coding
chr01	Os01t0694100-01	+	28669652	28673566	3827	Os01t0694050-00	-	28669548	28672188	2507	divergent	Nip,BJ278,BJ89	coding-coding
chr01	Os01t0695100-01	+	28739988	28744712	3219	Os01t0695150-00	-	28741829	28744493	1340	enclosed	Nip,BJ278,BJ89	coding-coding
chr01	Os01t0695700-00	+	28768976	28780102	3819	Os01t0695625-00	-	28769003	28774443	469	enclosed		coding-coding
chr01	Os01t0696000-01	+	28798880	28801271	1578	Os01t0696100-00	-	28801026	28802680	1218	convergent	Nip,BJ278,BJ89	coding-coding
chr01	Os01t0696000-02	+	28798884	28803859	3040	Os01t0696100-00	-	28801026	28802680	1218	enclosed	Nip,BJ278,BJ89	coding-coding
chr01	Os01t0696600-01	+	28825692	28826250	559	Os01t0696701-00	-	28825757	28828085	815	convergent	Nip,BJ278,BJ89	coding-coding
chr01	MSTRG.3323.1	+	28868398	28871106	2709	Os01t0697400-00	-	28870424	28872556	562	convergent	BJ89	coding-noncoding
chr01	Os01t0698100-01	+	28885452	28890777	2802	Os01t0698150-00	-	28890176	28890710	342	enclosed		coding-coding
chr01	Os01t0699450-00	+	28939652	28940925	1274	Os01t0699500-01	-	28939657	28941009	1353	convergent	Nip,BJ278,BJ89	coding-coding
chr01	Os01t0700500-01	+	28991472	28993283	1677	Os01t0700400-00	-	28991293	28992844	1415	divergent		coding-coding
chr01	Os01t0700500-02	+	28991725	28992923	1064	Os01t0700400-00	-	28991293	28992844	1415	divergent		coding-coding
chr01	Os01t0700900-01	+	29020797	29025975	1936	Os01t0701100-00	-	29020887	29025817	1575	enclosed		coding-coding
chr01	Os01t0701300-00	+	29036371	29036866	384	Os01t0701350-00	-	29036414	29041387	1596	convergent		coding-coding
chr01	Os01t0701400-00	+	29039948	29041364	1206	Os01t0701350-00	-	29036414	29041387	1596	enclosed		coding-coding
chr01	Os01t0701500-00	+	29044999	29048032	1639	Os01t0701600-00	-	29045089	29048048	1570	convergent		coding-coding
chr01	Os01t0703000-01	+	29146837	29148391	1555	Os01t0702900-01	-	29146688	29148255	1568	divergent	Nip,BJ278,BJ89	coding-coding
chr01	Os01t0703600-01	+	29166421	29170361	1889	Os01t0703800-00	-	29166444	29170265	1767	enclosed	Nip,BJ278,BJ89	coding-coding
chr01	Os01t0703600-02	+	29166428	29170361	1868	Os01t0703800-00	-	29166444	29170265	1767	enclosed	Nip,BJ278,BJ89	coding-coding
chr01	Os01t0705400-00	+	29242883	29243890	581	Os01t0705300-01	-	29240068	29246825	1143	enclosed		coding-coding
chr01	Os01t0705700-01	+	29271158	29273175	1979	Os01t0705750-00	-	29271397	29272886	1490	enclosed	Nip,BJ278,BJ89	coding-coding
chr01	Os01t0706266-00	+	29298041	29299496	1267	Os01t0706332-00	-	29298120	29299495	1185	enclosed		coding-coding
chr01	Os01t0708000-00	+	29405623	29411262	1200	MSTRG.3399.1	-	29405674	29408662	398	enclosed	Nip,BJ278,BJ89	coding-noncoding
chr01	Os01t0708100-01	+	29412196	29413954	1759	Os01t0708201-00	-	29412517	29414019	1438	convergent	Nip,BJ278,BJ89	coding-coding
chr01	Os01t0709000-01	+	29469565	29471507	1328	Os01t0709100-01	-	29470589	29473233	2645	convergent		coding-coding
chr01	Os01t0709750-01	+	29484876	29488093	3218	Os01t0709500-04	-	29483251	29486225	1772	divergent	BJ278	coding-coding
chr01	Os01t0709750-01	+	29484876	29488093	3218	Os01t0709500-02	-	29483262	29492494	3968	enclosed	BJ278	coding-coding
chr01	Os01t0709750-01	+	29484876	29488093	3218	Os01t0709500-03	-	29483273	29488397	2779	enclosed	BJ278	coding-coding
chr01	Os01t0710250-01	+	29521077	29523276	1492	Os01t0710300-00	-	29521879	29522961	375	enclosed	BJ278	coding-coding
chr01	Os01t0711000-01	+	29536726	29542409	1892	Os01t0711050-00	-	29539228	29542080	1087	enclosed	BJ89	coding-coding
chr01	Os01t0711200-01	+	29551666	29553996	2246	MSTRG.3422.1	-	29550486	29553970	3485	divergent	Nip,BJ278,BJ89	coding-noncoding
chr01	Os01t0711700-00	+	29580714	29582886	894	Os01t0711800-00	-	29580715	29583046	894	convergent		coding-coding
chr01	Os01t0712501-01	+	29598953	29601167	1119	Os01t0712600-00	-	29599004	29601061	962	enclosed	Nip,BJ278,BJ89	coding-coding
chr01	Os01t0715450-00	+	29770480	29772930	788	Os01t0715500-00	-	29770480	29772931	792	enclosed		coding-coding
chr01	Os01t0716500-01	+	29820731	29821898	1046	Os01t0716450-00	-	29820626	29821746	1121	divergent	Nip,BJ278,BJ89	coding-coding
chr01	Os01t0716800-01	+	29830265	29836090	2396	Os01t0716900-00	-	29830608	29835803	1732	enclosed	BJ278	coding-coding
chr01	Os01t0716800-02	+	29830302	29834045	1478	Os01t0716900-00	-	29830608	29835803	1732	convergent		coding-coding
chr01	MSTRG.3471.1	+	29842629	29846826	2018	Os01t0717000-01	-	29842914	29846824	1731	enclosed	Nip,BJ278,BJ89	coding-noncoding
chr01	MSTRG.3471.1	+	29842629	29846826	2018	Os01t0717000-02	-	29845155	29846824	1670	enclosed	Nip,BJ278,BJ89	coding-noncoding
chr01	MSTRG.3471.1	+	29842629	29846826	2018	Os01t0717000-05	-	29842914	29843812	610	enclosed		coding-noncoding
chr01	Os01t0717400-01	+	29874486	29877459	1805	Os01t0717501-00	-	29875638	29876353	716	enclosed	Nip,BJ278,BJ89	coding-coding
chr01	Os01t0717700-01	+	29894029	29898449	1818	MSTRG.3475.1	-	29894045	29898467	1820	convergent	Nip,BJ278,BJ89	coding-noncoding
chr01	Os01t0719125-00	+	29965869	29970694	2638	Os01t0719100-03	-	29969786	29970737	952	convergent	Nip,BJ278,BJ89	coding-coding
chr01	Os01t0719125-00	+	29965869	29970694	2638	Os01t0719100-04	-	29965312	29969095	1841	divergent	Nip,BJ278,BJ89	coding-coding
chr01	Os01t0719125-00	+	29965869	29970694	2638	Os01t0719100-01	-	29967316	29970765	2344	convergent	Nip,BJ278,BJ89	coding-coding
chr01	Os01t0719125-00	+	29965869	29970694	2638	Os01t0719100-02	-	29965346	29970750	1692	enclosed	Nip,BJ278,BJ89	coding-coding
chr01	Os01t0719200-01	+	29971589	29972035	377	Os01t0719150-01	-	29971297	29971882	586	divergent	Nip,BJ278,BJ89	coding-coding
chr01	Os01t0719300-01	+	29987911	29994075	2806	Os01t0719350-00	-	29988269	29992636	1696	enclosed	BJ89	coding-coding
chr01	Os01t0719700-00	+	30011021	30011903	603	Os01t0719800-01	-	30010144	30015371	1984	enclosed	Nip,BJ278	coding-coding
chr01	Os01t0719900-00	+	30013746	30015148	1112	Os01t0719800-01	-	30010144	30015371	1984	enclosed	Nip,BJ278	coding-coding
chr01	Os01t0720900-00	+	30055567	30057039	1287	Os01t0720801-01	-	30055456	30057472	2017	enclosed	Nip	coding-coding
chr01	MSTRG.3512.1	+	30095453	30097969	1117	Os01t0721900-02	-	30095511	30096409	501	enclosed	Nip,BJ278	coding-noncoding
chr01	MSTRG.3512.1	+	30095453	30097969	1117	Os01t0721900-01	-	30095422	30098794	1609	enclosed	Nip,BJ278,BJ89	coding-noncoding
chr01	Os01t0722300-01	+	30117114	30118654	1111	Os01t0722425-00	-	30117870	30118492	623	enclosed		coding-coding
chr01	Os01t0723025-00	+	30143743	30146659	2706	Os01t0723000-01	-	30143647	30146827	2864	enclosed		coding-coding
chr01	Os01t0723400-01	+	30166017	30171643	2090	Os01t0723450-00	-	30166607	30171070	1534	enclosed	Nip	coding-coding
chr01	Os01t0723400-05	+	30166020	30171659	2378	Os01t0723450-00	-	30166607	30171070	1534	enclosed	Nip	coding-coding
chr01	Os01t0723400-03	+	30166024	30171659	2617	Os01t0723450-00	-	30166607	30171070	1534	enclosed	Nip	coding-coding
chr01	Os01t0723400-04	+	30166024	30171659	2604	Os01t0723450-00	-	30166607	30171070	1534	enclosed	Nip	coding-coding
chr01	Os01t0723400-02	+	30166922	30171626	2248	Os01t0723450-00	-	30166607	30171070	1534	divergent	Nip	coding-coding
chr01	Os01t0723700-01	+	30185134	30189525	2789	Os01t0723800-01	-	30189386	30195340	4009	convergent	Nip,BJ278,BJ89	coding-coding
chr01	Os01t0723700-01	+	30185134	30189525	2789	Os01t0723800-02	-	30189384	30191725	2115	convergent	Nip,BJ278,BJ89	coding-coding
chr01	Os01t0724400-00	+	30214131	30214879	525	Os01t0724450-01	-	30214447	30218322	3876	convergent		coding-coding
chr01	Os01t0724500-01	+	30217567	30223067	3306	Os01t0724450-01	-	30214447	30218322	3876	divergent	Nip,BJ278,BJ89	coding-coding
chr01	Os01t0727400-01	+	30320748	30323965	1065	Os01t0727500-02	-	30322749	30325083	2335	convergent	Nip,BJ278,BJ89	coding-coding
chr01	Os01t0727820-00	+	30344327	30346491	1762	Os01t0727800-01	-	30344172	30345745	1306	divergent	Nip,BJ278,BJ89	coding-coding
chr01	Os01t0727860-00	+	30348327	30348969	643	Os01t0727840-00	-	30347875	30349017	631	enclosed	Nip	coding-coding
chr01	Os01t0728325-00	+	30372587	30376825	1639	Os01t0728300-01	-	30372204	30376912	2097	enclosed	Nip,BJ278,BJ89	coding-coding
chr01	Os01t0728375-00	+	30378105	30383834	790	Os01t0728350-00	-	30377964	30383831	927	divergent		coding-coding
chr01	Os01t0728400-01	+	30381185	30383228	913	Os01t0728350-00	-	30377964	30383831	927	enclosed		coding-coding
chr01	Os01t0729100-01	+	30398989	30405483	1223	Os01t0729200-01	-	30402153	30403740	1588	enclosed	Nip,BJ278,BJ89	coding-coding
chr01	Os01t0729100-02	+	30399069	30405429	1089	Os01t0729200-01	-	30402153	30403740	1588	enclosed	BJ278,BJ89	coding-coding
chr01	Os01t0729700-01	+	30413844	30415316	1473	Os01t0729600-01	-	30413693	30415806	2021	enclosed	BJ278	coding-coding
chr01	Os01t0729900-01	+	30427122	30431700	2502	Os01t0729950-00	-	30427306	30431384	1999	enclosed	Nip,BJ278,BJ89	coding-coding
chr01	Os01t0729900-02	+	30427176	30431744	2492	Os01t0729950-00	-	30427306	30431384	1999	enclosed	Nip,BJ278,BJ89	coding-coding
chr01	Os01t0729900-03	+	30427356	30431677	2245	Os01t0729950-00	-	30427306	30431384	1999	divergent		coding-coding
chr01	Os01t0729900-04	+	30429512	30431700	1201	Os01t0729950-00	-	30427306	30431384	1999	divergent	Nip,BJ278,BJ89	coding-coding
chr01	Os01t0730500-01	+	30472593	30475205	1424	Os01t0730450-00	-	30472512	30472939	377	divergent	BJ89	coding-coding
chr01	Os01t0731150-00	+	30512871	30513685	815	Os01t0731100-01	-	30512281	30513627	1128	divergent	Nip,BJ278,BJ89	coding-coding
chr01	MSTRG.3587.1	+	30516185	30519091	2840	Os01t0731201-01	-	30516127	30517387	1261	divergent	Nip,BJ278,BJ89	coding-noncoding
chr01	Os01t0731700-00	+	30520893	30521662	770	Os01t0731600-00	-	30520488	30521565	984	divergent	Nip	coding-coding
chr01	Os01t0733200-01	+	30582485	30583694	1101	Os01t0733100-00	-	30580475	30585457	598	enclosed		coding-coding
chr01	Os01t0733700-00	+	30594012	30598449	1859	Os01t0733600-01	-	30593524	30598517	2438	enclosed	BJ89	coding-coding
chr01	Os01t0734200-00	+	30622077	30623763	954	Os01t0734150-00	-	30621883	30623119	1237	divergent	BJ278	coding-coding
chr01	Os01t0734466-01	+	30630841	30634318	2069	Os01t0734399-00	-	30630662	30633179	1560	divergent		coding-coding
chr01	Os01t0735500-01	+	30675734	30677421	1688	Os01t0735450-01	-	30675494	30677104	1611	divergent	Nip,BJ278,BJ89	coding-coding
chr01	Os01t0736000-01	+	30690139	30691601	1463	Os01t0735900-01	-	30689850	30691452	1603	divergent	Nip,BJ278,BJ89	coding-coding
chr01	Os01t0736400-01	+	30712401	30717667	3204	Os01t0736300-01	-	30712173	30713844	1672	divergent	Nip,BJ278,BJ89	coding-coding
chr01	Os01t0736400-01	+	30712401	30717667	3204	Os01t0736450-00	-	30714016	30714706	488	enclosed		coding-coding
chr01	Os01t0736400-02	+	30714012	30717687	1698	Os01t0736450-00	-	30714016	30714706	488	enclosed		coding-coding
chr01	Os01t0736551-01	+	30727331	30731409	3968	Os01t0736600-01	-	30730320	30731337	1018	enclosed	Nip,BJ89	coding-coding
chr01	Os01t0736900-01	+	30738700	30740720	1324	Os01t0737000-00	-	30738968	30739558	358	enclosed		coding-coding
chr01	Os01t0737600-00	+	30768475	30769182	708	Os01t0737550-00	-	30768424	30769146	723	divergent		coding-coding
chr01	Os01t0739200-01	+	30868528	30871602	1469	MSTRG.3652.1	-	30868667	30869919	452	enclosed	Nip,BJ278,BJ89	coding-noncoding
chr01	Os01t0739400-01	+	30879000	30885267	2422	Os01t0739500-01	-	30885172	30886338	1068	convergent	Nip,BJ278,BJ89	coding-coding
chr01	Os01t0740400-01	+	30919728	30921193	1466	Os01t0740350-00	-	30918126	30921252	1460	enclosed	Nip,BJ278,BJ89	coding-coding
chr01	Os01t0740651-00	+	30933645	30935642	1651	Os01t0740600-01	-	30933396	30933963	468	divergent		coding-coding
chr01	Os01t0740651-00	+	30933645	30935642	1651	Os01t0740650-00	-	30933009	30936727	1359	enclosed		coding-coding
chr01	Os01t0740800-01	+	30939691	30940993	1303	Os01t0740700-01	-	30939288	30941548	2261	enclosed	Nip,BJ278,BJ89	coding-coding
chr01	Os01t0742200-01	+	30992411	30997180	2856	Os01t0742250-00	-	30993892	30997017	2581	enclosed		coding-coding
chr01	Os01t0742350-01	+	30998119	30999454	1336	Os01t0742300-01	-	30997998	30999138	1141	divergent	Nip,BJ278,BJ89	coding-coding
chr01	Os01t0742400-02	+	31006029	31009770	3612	Os01t0742500-01	-	31009626	31013954	2155	convergent	Nip,BJ278,BJ89	coding-coding
chr01	Os01t0743100-00	+	31047493	31049443	1315	Os01t0743150-00	-	31048451	31049376	926	enclosed		coding-coding
chr01	Os01t0743500-01	+	31076571	31081251	2055	Os01t0743666-00	-	31079332	31079810	479	enclosed	BJ278,BJ89	coding-coding
chr01	Os01t0743500-01	+	31076571	31081251	2055	Os01t0743600-02	-	31078718	31087973	2134	convergent	Nip,BJ278,BJ89	coding-coding
chr01	Os01t0743732-00	+	31082446	31083122	677	Os01t0743600-01	-	31083067	31087974	1832	convergent		coding-coding
chr01	Os01t0743732-00	+	31082446	31083122	677	Os01t0743600-02	-	31078718	31087973	2134	enclosed		coding-coding
chr01	Os01t0744350-00	+	31112295	31115007	1338	Os01t0744300-01	-	31111317	31116126	2398	enclosed	BJ89	coding-coding
chr01	Os01t0744550-00	+	31121384	31132742	2091	Os01t0744400-01	-	31120708	31132724	2482	divergent		coding-coding
chr01	Os01t0745850-00	+	31180451	31181398	948	Os01t0745700-01	-	31180196	31182456	1751	enclosed		coding-coding
chr01	Os01t0747451-00	+	31277930	31278444	344	Os01t0747400-01	-	31275242	31279385	2631	enclosed		coding-coding
chr01	Os01t0747700-01	+	31288175	31292795	1389	Os01t0747750-00	-	31288849	31289902	573	enclosed		coding-coding
chr01	Os01t0749100-01	+	31362655	31365485	1721	MSTRG.3730.1	-	31365212	31366696	1448	convergent	Nip,BJ278,BJ89	coding-noncoding
chr01	MSTRG.3733.1	+	31376439	31377442	1004	Os01t0749400-02	-	31373447	31377544	3431	enclosed	Nip,BJ278,BJ89	coding-noncoding
chr01	Os01t0750000-01	+	31403796	31407150	3355	Os01t0750050-00	-	31404004	31406894	590	enclosed		coding-coding
chr01	Os01t0750000-02	+	31403837	31407261	1005	Os01t0750050-00	-	31404004	31406894	590	enclosed		coding-coding
chr01	MSTRG.3739.1	+	31408566	31411061	2252	Os01t0750100-02	-	31409395	31410706	1068	enclosed	Nip,BJ278,BJ89	coding-noncoding
chr01	MSTRG.3739.1	+	31408566	31411061	2252	Os01t0750100-01	-	31409132	31410736	1293	enclosed	Nip,BJ278,BJ89	coding-noncoding
chr01	MSTRG.3739.1	+	31408566	31411061	2252	Os01t0750100-03	-	31409175	31410645	1227	enclosed	Nip,BJ278,BJ89	coding-noncoding
chr01	Os01t0750666-00	+	31474278	31476174	1201	Os01t0750600-01	-	31473999	31477461	2370	enclosed	Nip,BJ278,BJ89	coding-coding
chr01	MSTRG.3747.1	+	31489422	31490180	654	Os01t0750800-02	-	31487114	31490168	2950	divergent	Nip,BJ278,BJ89	coding-noncoding
chr01	Os01t0752100-01	+	31550662	31552990	1640	Os01t0752200-01	-	31552902	31556837	1481	convergent	Nip,BJ278,BJ89	coding-coding
chr01	Os01t0752350-00	+	31559357	31560601	668	Os01t0752300-01	-	31559233	31560836	909	enclosed	Nip,BJ278,BJ89	coding-coding
chr01	Os01t0753175-00	+	31605596	31607374	762	Os01t0753150-00	-	31605287	31607374	576	enclosed		coding-coding
chr01	Os01t0754300-01	+	31647340	31648756	1417	Os01t0754200-02	-	31641469	31648234	5395	divergent	BJ278	coding-coding
chr01	Os01t0754300-01	+	31647340	31648756	1417	Os01t0754200-03	-	31641231	31648176	5948	divergent	Nip,BJ278,BJ89	coding-coding
chr01	Os01t0754300-01	+	31647340	31648756	1417	Os01t0754200-01	-	31641504	31648357	5769	divergent	Nip,BJ278,BJ89	coding-coding
chr01	Os01t0755500-01	+	31699518	31701126	1609	Os01t0755550-00	-	31700007	31701316	1310	convergent	Nip,BJ278,BJ89	coding-coding
chr01	Os01t0757200-01	+	31795105	31797640	1748	Os01t0757301-00	-	31795255	31796095	841	enclosed	Nip,BJ278,BJ89	coding-coding
chr01	Os01t0757400-02	+	31807184	31811863	2096	Os01t0757500-01	-	31811367	31814552	908	convergent	Nip,BJ278,BJ89	coding-coding
chr01	Os01t0757400-02	+	31807184	31811863	2096	Os01t0757500-02	-	31811409	31812602	450	convergent		coding-coding
chr01	Os01t0757800-01	+	31830303	31836694	2326	Os01t0757900-01	-	31836076	31839761	1840	convergent	Nip,BJ278,BJ89	coding-coding
chr01	Os01t0758350-00	+	31859491	31864902	2975	Os01t0758300-02	-	31859333	31863599	2663	divergent		coding-coding
chr01	Os01t0758350-00	+	31859491	31864902	2975	Os01t0758300-01	-	31859334	31865031	3055	enclosed		coding-coding
chr01	Os01t0758450-00	+	31871036	31877567	1791	Os01t0758400-02	-	31870933	31877539	1828	divergent	BJ89	coding-coding
chr01	Os01t0758450-00	+	31871036	31877567	1791	Os01t0758400-01	-	31870951	31877607	1873	enclosed	BJ89	coding-coding
chr01	Os01t0758900-01	+	31919494	31922325	2635	Os01t0758950-00	-	31919694	31922269	2388	enclosed	Nip,BJ278,BJ89	coding-coding
chr01	Os01t0759550-00	+	31947015	31948357	1258	Os01t0759400-02	-	31943529	31948580	2989	enclosed	Nip,BJ278,BJ89	coding-coding
chr01	Os01t0759900-01	+	31976840	31980051	1480	Os01t0759800-00	-	31976419	31979916	1580	divergent		coding-coding
chr01	Os01t0760701-00	+	31998916	32001471	993	Os01t0760600-02	-	31998877	32003466	1664	enclosed	Nip	coding-coding
chr01	Os01t0760701-00	+	31998916	32001471	993	Os01t0760600-03	-	31998877	32003425	1623	enclosed	Nip	coding-coding
chr01	Os01t0760701-00	+	31998916	32001471	993	Os01t0760600-01	-	31998877	32003690	1888	enclosed	Nip	coding-coding
chr01	Os01t0760701-00	+	31998916	32001471	993	Os01t0760600-04	-	31998877	32003326	1524	enclosed	Nip	coding-coding
chr01	Os01t0761300-02	+	32032173	32035337	2768	Os01t0761400-01	-	32032727	32035011	1834	enclosed	Nip,BJ278	coding-coding
chr01	Os01t0761600-00	+	32038410	32040078	1582	Os01t0761500-01	-	32038024	32040378	2113	enclosed	Nip,BJ278,BJ89	coding-coding
chr01	Os01t0761900-00	+	32057155	32058133	492	Os01t0762000-02	-	32057400	32059356	1957	convergent	BJ278	coding-coding
chr01	Os01t0762500-00	+	32076744	32078652	1634	Os01t0762400-00	-	32072708	32082549	1311	enclosed		coding-coding
chr01	Os01t0762601-00	+	32081996	32082337	342	Os01t0762400-00	-	32072708	32082549	1311	enclosed		coding-coding
chr01	Os01t0763850-00	+	32144164	32144895	661	Os01t0763800-01	-	32143765	32145444	1422	enclosed		coding-coding
chr01	Os01t0764050-00	+	32148201	32151864	861	Os01t0764000-03	-	32148159	32151927	963	enclosed	Nip,BJ278,BJ89	coding-coding
chr01	Os01t0764050-00	+	32148201	32151864	861	Os01t0764000-01	-	32148159	32152034	1070	enclosed	Nip,BJ278,BJ89	coding-coding
chr01	Os01t0764050-00	+	32148201	32151864	861	Os01t0764000-02	-	32148159	32148833	503	divergent		coding-coding
chr01	Os01t0764700-01	+	32189932	32193266	1237	Os01t0764750-00	-	32190478	32192585	1327	enclosed		coding-coding
chr01	Os01t0764800-01	+	32221378	32225121	2366	Os01t0764850-00	-	32223295	32224590	1296	enclosed	Nip,BJ278,BJ89	coding-coding
chr01	Os01t0765300-01	+	32245206	32250127	2017	Os01t0765400-01	-	32249975	32251602	1499	convergent	Nip,BJ278,BJ89	coding-coding
chr01	Os01t0766101-00	+	32270441	32272167	1246	Os01t0766000-00	-	32270047	32272354	1648	enclosed		coding-coding
chr01	Os01t0767900-01	+	32367736	32371643	2680	Os01t0767966-00	-	32368410	32371318	1797	enclosed	Nip,BJ278,BJ89	coding-coding
chr01	Os01t0769200-01	+	32450917	32456504	3094	Os01t0769366-00	-	32451124	32456492	2889	enclosed	Nip,BJ278	coding-coding
chr01	Os01t0769900-01	+	32470279	32476597	2858	Os01t0770000-01	-	32475144	32479146	1991	convergent	Nip,BJ278,BJ89	coding-coding
chr01	Os01t0771350-01	+	32553145	32569704	3660	Os01t0771400-00	-	32553344	32569462	3442	enclosed	Nip,BJ278,BJ89	coding-coding
chr01	Os01t0771950-00	+	32581323	32584446	1614	Os01t0771900-01	-	32580716	32586143	2669	enclosed	BJ278	coding-coding
chr01	Os01t0772600-01	+	32615694	32622700	2849	Os01t0772650-00	-	32618217	32621125	1200	enclosed		coding-coding
chr01	Os01t0772600-02	+	32615720	32622711	2787	Os01t0772650-00	-	32618217	32621125	1200	enclosed		coding-coding
chr01	Os01t0772600-03	+	32620069	32622721	1360	Os01t0772650-00	-	32618217	32621125	1200	divergent		coding-coding
chr01	Os01t0773400-00	+	32693760	32696873	2172	Os01t0773500-01	-	32696682	32698285	838	convergent		coding-coding
chr01	Os01t0775150-00	+	32759574	32760911	430	Os01t0775100-01	-	32759157	32764753	3120	enclosed		coding-coding
chr01	Os01t0775350-00	+	32775146	32782712	2258	Os01t0775300-01	-	32773565	32783571	4085	enclosed	Nip,BJ278,BJ89	coding-coding
chr01	Os01t0776300-01	+	32835841	32838252	2282	Os01t0775750-00	-	32830891	32836318	888	divergent	Nip,BJ89	coding-coding
chr01	Os01t0777450-01	+	32903356	32905028	1673	Os01t0777500-00	-	32904020	32905293	744	convergent		coding-coding
chr01	Os01t0777650-01	+	32909708	32911380	1673	Os01t0777700-00	-	32910354	32925363	3114	convergent		coding-coding
chr01	Os01t0778800-01	+	32965371	32976817	3257	Os01t0778900-01	-	32976736	32977251	516	convergent	Nip,BJ278,BJ89	coding-coding
chr01	Os01t0780701-00	+	33065108	33066774	1474	Os01t0780600-01	-	33064726	33067834	2306	enclosed	Nip,BJ89	coding-coding
chr01	Os01t0782100-01	+	33136846	33145541	4636	Os01t0782200-02	-	33137907	33152491	1935	convergent	Nip,BJ278,BJ89	coding-coding
chr01	Os01t0781833-01	+	33138943	33140486	1544	Os01t0782200-02	-	33137907	33152491	1935	enclosed	Nip,BJ278,BJ89	coding-coding
chr01	Os01t0782300-01	+	33147601	33148342	742	Os01t0782200-01	-	33145928	33152527	1817	enclosed	Nip	coding-coding
chr01	Os01t0782300-01	+	33147601	33148342	742	Os01t0782200-02	-	33137907	33152491	1935	enclosed	Nip	coding-coding
chr01	Os01t0782850-00	+	33168428	33169121	613	Os01t0782800-00	-	33168429	33172680	2038	convergent		coding-coding
chr01	Os01t0783100-01	+	33182589	33186141	2600	Os01t0783200-02	-	33185460	33192926	3014	convergent	Nip,BJ278,BJ89	coding-coding
chr01	Os01t0783800-01	+	33210231	33216314	3447	Os01t0783851-00	-	33215018	33216040	1023	enclosed		coding-coding
chr01	MSTRG.4005.1	+	33217146	33222799	3945	Os01t0784000-01	-	33221020	33221565	546	enclosed		coding-noncoding
chr01	Os01t0784200-00	+	33227652	33231831	2631	Os01t0784101-00	-	33227678	33231377	2174	enclosed		coding-coding
chr01	Os01t0784725-00	+	33249052	33256570	2449	Os01t0784700-00	-	33248878	33256713	2720	enclosed	Nip,BJ278,BJ89	coding-coding
chr01	Os01t0784800-01	+	33264366	33268325	993	Os01t0784750-00	-	33264144	33264767	624	divergent	Nip	coding-coding
chr01	Os01t0784800-01	+	33264366	33268325	993	Os01t0784833-00	-	33266553	33268245	809	enclosed	Nip,BJ278,BJ89	coding-coding
chr01	Os01t0785400-01	+	33308448	33310933	2234	Os01t0785500-00	-	33310052	33310601	550	enclosed	BJ89	coding-coding
chr01	Os01t0786000-01	+	33329681	33330583	903	Os01t0785900-01	-	33329637	33331935	1693	enclosed	Nip	coding-coding
chr01	Os01t0786000-01	+	33329681	33330583	903	Os01t0785900-02	-	33329638	33331819	1576	enclosed	Nip	coding-coding
chr01	Os01t0786601-01	+	33359447	33361543	1485	Os01t0786700-00	-	33359554	33361633	1468	convergent	Nip,BJ278,BJ89	coding-coding
chr01	Os01t0787101-00	+	33382772	33384150	944	Os01t0787000-01	-	33382428	33384487	1640	enclosed		coding-coding
chr01	Os01t0787101-00	+	33382772	33384150	944	Os01t0787000-02	-	33382440	33384408	1969	enclosed		coding-coding
chr01	Os01t0788200-01	+	33448396	33449269	750	Os01t0788001-00	-	33448517	33449043	391	enclosed	BJ278,BJ89	coding-coding
chr01	Os01t0788400-01	+	33453435	33460079	1859	Os01t0788451-00	-	33454271	33459917	945	enclosed	Nip,BJ89	coding-coding
chr01	Os01t0788800-01	+	33474895	33478422	2345	Os01t0788850-00	-	33475054	33477971	1863	enclosed	Nip,BJ278,BJ89	coding-coding
chr01	Os01t0788800-02	+	33477047	33478458	1121	Os01t0788850-00	-	33475054	33477971	1863	divergent	Nip,BJ278,BJ89	coding-coding
chr01	Os01t0788800-03	+	33477564	33478422	752	Os01t0788850-00	-	33475054	33477971	1863	divergent	Nip,BJ89	coding-coding
chr01	Os01t0789200-01	+	33494608	33496692	1720	Os01t0791151-00	-	33495827	33496550	642	enclosed		coding-coding
chr01	Os01t0793701-00	+	33609385	33616266	1939	Os01t0793600-00	-	33615614	33616258	426	enclosed	Nip,BJ278,BJ89	coding-coding
chr01	Os01t0793701-00	+	33609385	33616266	1939	Os01t0793500-01	-	33609424	33614332	1933	enclosed	Nip,BJ278,BJ89	coding-coding
chr01	Os01t0793550-00	+	33613903	33614397	495	Os01t0793500-01	-	33609424	33614332	1933	divergent	Nip,BJ278,BJ89	coding-coding
chr01	Os01t0794600-01	+	33653500	33655173	1674	Os01t0794500-00	-	33651161	33655179	741	enclosed	Nip,BJ278	coding-coding
chr01	Os01t0794800-01	+	33659782	33663245	2462	Os01t0794900-01	-	33660222	33665168	2875	convergent	Nip,BJ89	coding-coding
chr01	Os01t0794800-02	+	33659786	33661544	1572	Os01t0794900-01	-	33660222	33665168	2875	convergent	Nip,BJ89	coding-coding
chr01	Os01t0795000-01	+	33668016	33672415	2390	Os01t0795050-01	-	33670853	33674489	1287	convergent	Nip,BJ278,BJ89	coding-coding
chr01	Os01t0795200-01	+	33684778	33688225	2265	Os01t0795250-00	-	33685183	33688148	2084	enclosed	Nip,BJ278,BJ89	coding-coding
chr01	Os01t0795400-01	+	33691811	33696348	2889	Os01t0795300-03	-	33693517	33696504	872	convergent	Nip,BJ278,BJ89	coding-coding
chr01	Os01t0795400-01	+	33691811	33696348	2889	Os01t0795300-01	-	33692513	33696520	972	convergent	Nip,BJ278,BJ89	coding-coding
chr01	Os01t0795400-01	+	33691811	33696348	2889	Os01t0795300-02	-	33690753	33696517	2802	enclosed	Nip,BJ278,BJ89	coding-coding
chr01	Os01t0798100-01	+	33790593	33794100	1584	Os01t0798200-01	-	33793237	33793857	621	enclosed	Nip,BJ278,BJ89	coding-coding
chr01	Os01t0798100-02	+	33790595	33794090	3406	Os01t0798200-01	-	33793237	33793857	621	enclosed	Nip,BJ278,BJ89	coding-coding
chr01	Os01t0799050-00	+	33816849	33818767	1919	Os01t0799000-00	-	33816659	33820971	2781	enclosed		coding-coding
chr01	Os01t0800266-00	+	33884788	33887413	1209	Os01t0800250-00	-	33884974	33887391	1336	enclosed	Nip,BJ89	coding-coding
chr01	Os01t0801000-01	+	33919497	33924589	1833	Os01t0800950-00	-	33919478	33924307	1610	divergent	BJ89	coding-coding
chr01	Os01t0801100-01	+	33926609	33929782	1355	Os01t0801150-00	-	33927417	33929516	876	enclosed		coding-coding
chr01	Os01t0802900-01	+	34017557	34019231	1675	Os01t0802850-00	-	34017713	34019239	1527	convergent	Nip,BJ278,BJ89	coding-coding
chr01	Os01t0803200-01	+	34033159	34034924	1061	MSTRG.4150.1	-	34033159	34034693	830	enclosed	Nip,BJ278,BJ89	coding-noncoding
chr01	Os01t0803200-02	+	34033297	34034690	689	MSTRG.4150.1	-	34033159	34034693	830	enclosed	Nip,BJ278,BJ89	coding-noncoding
chr01	Os01t0805975-01	+	34174550	34178666	4117	Os01t0806000-00	-	34176203	34179518	869	convergent	Nip	coding-coding
chr01	Os01t0807266-00	+	34259141	34259790	619	MSTRG.4179.1	-	34256605	34266187	1488	enclosed	Nip	coding-noncoding
chr01	Os01t0807532-00	+	34260691	34261452	762	MSTRG.4179.1	-	34256605	34266187	1488	enclosed		coding-noncoding
chr01	Os01t0808900-00	+	34356896	34357450	555	Os01t0808950-00	-	34357031	34357324	294	enclosed		coding-coding
chr01	Os01t0809300-01	+	34379096	34383084	1093	MSTRG.4191.1	-	34379265	34383021	861	enclosed	Nip,BJ278,BJ89	coding-noncoding
chr01	Os01t0810401-01	+	34427858	34434677	2266	Os01t0810500-00	-	34428408	34436332	2604	convergent	Nip,BJ278	coding-coding
chr01	Os01t0810700-01	+	34438164	34442422	1645	Os01t0810600-00	-	34438388	34444340	2379	convergent		coding-coding
chr01	Os01t0810833-01	+	34449889	34452565	2641	Os01t0810800-01	-	34445750	34454439	3164	enclosed	BJ89	coding-coding
chr01	Os01t0812000-01	+	34508452	34512738	2214	Os01t0812025-00	-	34509409	34512763	2036	convergent	BJ278	coding-coding
chr01	Os01t0812000-02	+	34508454	34512738	2305	Os01t0812025-00	-	34509409	34512763	2036	convergent	BJ278	coding-coding
chr01	Os01t0812000-03	+	34508455	34512776	2412	Os01t0812025-00	-	34509409	34512763	2036	enclosed	BJ278	coding-coding
chr01	Os01t0814150-00	+	34628726	34629879	806	Os01t0814200-01	-	34629568	34635205	3166	convergent	Nip,BJ278,BJ89	coding-coding
chr01	Os01t0814550-00	+	34641171	34641617	447	Os01t0814400-03	-	34639786	34641368	1180	divergent	Nip,BJ278,BJ89	coding-coding
chr01	Os01t0814550-00	+	34641171	34641617	447	Os01t0814400-02	-	34639847	34641391	1142	divergent	Nip,BJ278,BJ89	coding-coding
chr01	Os01t0814550-00	+	34641171	34641617	447	Os01t0814400-01	-	34639786	34642794	2160	enclosed	Nip,BJ278,BJ89	coding-coding
chr01	Os01t0815800-01	+	34682524	34685373	842	Os01t0815850-00	-	34683884	34684632	275	enclosed	BJ89	coding-coding
chr01	Os01t0816450-00	+	34718448	34722319	1014	Os01t0816400-02	-	34705486	34722513	6579	enclosed		coding-coding
chr01	Os01t0816450-00	+	34718448	34722319	1014	Os01t0816400-01	-	34718156	34722561	1379	enclosed		coding-coding
chr01	Os01t0816525-00	+	34732844	34735269	1065	Os01t0816500-01	-	34731151	34734804	1167	divergent		coding-coding
chr01	Os01t0816600-01	+	34738566	34744023	3246	Os01t0816550-01	-	34738321	34746452	777	enclosed		coding-coding
chr01	Os01t0816700-01	+	34746860	34749514	2449	Os01t0816850-00	-	34747088	34748883	1592	enclosed	BJ89	coding-coding
chr01	Os01t0817650-00	+	34801187	34802060	874	Os01t0817633-01	-	34801185	34802263	1079	enclosed	Nip,BJ278,BJ89	coding-coding
chr01	Os01t0817900-00	+	34808485	34812066	1413	Os01t0817800-02	-	34808259	34810977	1227	divergent	Nip,BJ278,BJ89	coding-coding
chr01	Os01t0817900-00	+	34808485	34812066	1413	Os01t0817800-01	-	34808265	34812170	1741	enclosed	Nip,BJ278,BJ89	coding-coding
chr01	Os01t0818100-00	+	34842150	34843713	1071	Os01t0818200-02	-	34841964	34845603	1154	enclosed	Nip,BJ278	coding-coding
chr01	Os01t0818100-00	+	34842150	34843713	1071	Os01t0818200-01	-	34841616	34845610	3510	enclosed	Nip,BJ278,BJ89	coding-coding
chr01	Os01t0818650-00	+	34869233	34870411	712	Os01t0818600-02	-	34868412	34869689	1042	divergent	Nip,BJ278,BJ89	coding-coding
chr01	Os01t0818650-00	+	34869233	34870411	712	Os01t0818600-01	-	34868491	34872484	1850	enclosed	Nip,BJ278,BJ89	coding-coding
chr01	Os01t0819000-01	+	34888313	34890971	2569	Os01t0818900-01	-	34885348	34888692	476	divergent		coding-coding
chr01	Os01t0819000-02	+	34888360	34892652	2262	Os01t0818900-01	-	34885348	34888692	476	divergent		coding-coding
chr01	Os01t0819233-01	+	34904329	34908517	4189	Os01t0819200-00	-	34903696	34906955	918	divergent		coding-coding
chr01	Os01t0819233-01	+	34904329	34908517	4189	Os01t0819266-00	-	34904765	34905298	534	enclosed		coding-coding
chr01	Os01t0819400-00	+	34917652	34919637	705	Os01t0819433-00	-	34917679	34919410	454	enclosed		coding-coding
chr01	Os01t0819500-01	+	34941447	34941800	354	Os01t0819466-00	-	34939026	34941610	465	divergent	Nip,BJ278,BJ89	coding-coding
chr01	Os01t0820050-00	+	34962064	34963618	1455	Os01t0820000-00	-	34961974	34963697	1552	enclosed	Nip,BJ278,BJ89	coding-coding
chr01	Os01t0820700-00	+	34996792	35003226	852	Os01t0820750-01	-	34996867	34999374	2508	enclosed		coding-coding
chr01	Os01t0821600-01	+	35062738	35064472	1521	Os01t0821700-01	-	35064445	35068207	1530	convergent	Nip,BJ278,BJ89	coding-coding
chr01	Os01t0823100-01	+	35145517	35147323	1339	Os01t0823150-00	-	35145898	35146832	574	enclosed		coding-coding
chr01	Os01t0827600-01	+	35412930	35417464	2710	Os01t0827700-00	-	35415682	35417174	1077	enclosed	BJ278,BJ89	coding-coding
chr01	Os01t0828300-01	+	35436761	35441722	2447	Os01t0828400-00	-	35436810	35441457	2142	enclosed		coding-coding
chr01	Os01t0829700-01	+	35497187	35498546	1360	Os01t0829600-01	-	35497039	35498413	1375	divergent		coding-coding
chr01	Os01t0831250-00	+	35586264	35588352	1449	Os01t0831300-01	-	35587306	35588445	1140	convergent	Nip,BJ278,BJ89	coding-coding
chr01	Os01t0831950-00	+	35597399	35599031	1538	Os01t0831900-02	-	35597093	35598956	1686	divergent		coding-coding
chr01	Os01t0831950-00	+	35597399	35599031	1538	Os01t0831900-01	-	35597122	35599018	1719	divergent		coding-coding
chr01	Os01t0832300-00	+	35619733	35625793	2090	Os01t0832450-00	-	35619952	35620559	608	enclosed	Nip,BJ278,BJ89	coding-coding
chr01	Os01t0833150-00	+	35682337	35682777	441	MSTRG.4377.1	-	35682036	35685727	1333	enclosed	Nip,BJ278,BJ89	coding-noncoding
chr01	Os01t0833200-01	+	35682818	35685747	979	MSTRG.4377.1	-	35682036	35685727	1333	divergent	Nip,BJ278,BJ89	coding-noncoding
chr01	Os01t0833750-00	+	35700670	35705987	1570	Os01t0833700-01	-	35700437	35707701	2041	enclosed	BJ89	coding-coding
chr01	Os01t0834125-00	+	35721437	35722747	1311	Os01t0834100-01	-	35721021	35722721	1701	divergent	Nip,BJ278,BJ89	coding-coding
chr01	Os01t0834200-01	+	35732665	35743682	3182	Os01t0834150-00	-	35730583	35733021	388	divergent		coding-coding
chr01	Os01t0834200-02	+	35732727	35743623	3075	Os01t0834150-00	-	35730583	35733021	388	divergent		coding-coding
chr01	Os01t0834200-03	+	35732750	35743623	3038	Os01t0834150-00	-	35730583	35733021	388	divergent		coding-coding
chr01	Os01t0835083-00	+	35784866	35793475	2441	Os01t0835000-01	-	35784466	35793928	3304	enclosed	BJ278	coding-coding
chr01	Os01t0835500-01	+	35813149	35817684	2899	Os01t0835600-01	-	35817508	35820865	2686	convergent	Nip,BJ278,BJ89	coding-coding
chr01	Os01t0835500-01	+	35813149	35817684	2899	Os01t0835600-02	-	35817467	35820858	1447	convergent	Nip,BJ278,BJ89	coding-coding
chr01	Os01t0835500-01	+	35813149	35817684	2899	Os01t0835600-03	-	35816630	35820858	2189	convergent	Nip,BJ278,BJ89	coding-coding
chr01	Os01t0835500-01	+	35813149	35817684	2899	Os01t0835600-05	-	35814482	35818275	3155	convergent	Nip,BJ278,BJ89	coding-coding
chr01	Os01t0835500-02	+	35814110	35817684	2522	Os01t0835600-01	-	35817508	35820865	2686	convergent	Nip,BJ278,BJ89	coding-coding
chr01	Os01t0835500-02	+	35814110	35817684	2522	Os01t0835600-02	-	35817467	35820858	1447	convergent	Nip,BJ278,BJ89	coding-coding
chr01	Os01t0835500-02	+	35814110	35817684	2522	Os01t0835600-03	-	35816630	35820858	2189	convergent	Nip,BJ278,BJ89	coding-coding
chr01	Os01t0835500-02	+	35814110	35817684	2522	Os01t0835600-05	-	35814482	35818275	3155	convergent	Nip,BJ278,BJ89	coding-coding
chr01	Os01t0835500-03	+	35814674	35817706	2194	Os01t0835600-01	-	35817508	35820865	2686	convergent	Nip,BJ278,BJ89	coding-coding
chr01	Os01t0835500-03	+	35814674	35817706	2194	Os01t0835600-02	-	35817467	35820858	1447	convergent	Nip,BJ278,BJ89	coding-coding
chr01	Os01t0835500-03	+	35814674	35817706	2194	Os01t0835600-03	-	35816630	35820858	2189	convergent	Nip,BJ278,BJ89	coding-coding
chr01	Os01t0835500-03	+	35814674	35817706	2194	Os01t0835600-05	-	35814482	35818275	3155	enclosed	Nip,BJ278,BJ89	coding-coding
chr01	Os01t0837100-00	+	35887937	35891365	1242	Os01t0837000-01	-	35885095	35888562	2039	divergent	BJ89	coding-coding
chr01	Os01t0837300-01	+	35897015	35897988	974	Os01t0837350-00	-	35897031	35900226	1257	convergent	Nip,BJ278,BJ89	coding-coding
chr01	Os01t0837300-02	+	35897026	35900580	2386	Os01t0837350-00	-	35897031	35900226	1257	enclosed	Nip,BJ278,BJ89	coding-coding
chr01	Os01t0837300-03	+	35898691	35900575	805	Os01t0837350-00	-	35897031	35900226	1257	divergent	Nip,BJ278,BJ89	coding-coding
chr01	Os01t0839801-00	+	36017370	36023296	884	Os01t0839700-02	-	36017205	36023380	1123	enclosed	Nip,BJ278,BJ89	coding-coding
chr01	Os01t0839801-00	+	36017370	36023296	884	Os01t0839700-01	-	36017258	36023468	1158	enclosed	Nip,BJ278,BJ89	coding-coding
chr01	Os01t0839801-00	+	36017370	36023296	884	Os01t0839700-03	-	36017260	36023422	1110	enclosed	Nip,BJ278,BJ89	coding-coding
chr01	Os01t0841600-01	+	36129470	36132564	1104	Os01t0841650-00	-	36129885	36132028	584	enclosed		coding-coding
chr01	Os01t0843300-00	+	36222348	36228582	1824	Os01t0843366-00	-	36222372	36222546	175	enclosed		coding-coding
chr01	Os01t0843432-00	+	36230259	36231480	744	Os01t0843500-01	-	36230953	36231939	987	convergent	Nip,BJ278,BJ89	coding-coding
chr01	Os01t0844800-01	+	36278953	36286380	3956	Os01t0844850-00	-	36279724	36283198	1614	enclosed	BJ278,BJ89	coding-coding
chr01	Os01t0844800-02	+	36278957	36283586	2839	Os01t0844850-00	-	36279724	36283198	1614	enclosed	BJ278	coding-coding
chr01	Os01t0844800-03	+	36279485	36286374	3526	Os01t0844850-00	-	36279724	36283198	1614	enclosed	BJ278,BJ89	coding-coding
chr01	Os01t0845000-01	+	36297008	36298858	1851	Os01t0845100-01	-	36296586	36298621	1508	divergent	Nip,BJ278,BJ89	coding-coding
chr01	Os01t0846300-01	+	36343948	36346009	1753	Os01t0846150-00	-	36344525	36345836	1213	enclosed	Nip,BJ278,BJ89	coding-coding
chr01	Os01t0846300-02	+	36343993	36346009	1833	Os01t0846150-00	-	36344525	36345836	1213	enclosed	Nip,BJ278,BJ89	coding-coding
chr01	Os01t0846800-01	+	36381991	36385123	734	Os01t0846700-00	-	36379625	36385146	1893	enclosed	Nip,BJ278,BJ89	coding-coding
chr01	Os01t0847000-00	+	36385692	36390379	2070	Os01t0846900-01	-	36385625	36390411	2176	enclosed	Nip,BJ278,BJ89	coding-coding
chr01	Os01t0847200-01	+	36395486	36397969	1706	Os01t0847250-00	-	36395917	36397667	1114	enclosed	Nip,BJ278,BJ89	coding-coding
chr01	Os01t0847200-02	+	36395599	36398031	1655	Os01t0847250-00	-	36395917	36397667	1114	enclosed	Nip,BJ278,BJ89	coding-coding
chr01	Os01t0848200-01	+	36430978	36440140	2738	Os01t0848300-01	-	36438950	36442944	3710	convergent	Nip,BJ278,BJ89	coding-coding
chr01	Os01t0848200-01	+	36430978	36440140	2738	Os01t0848250-01	-	36431758	36434280	2523	enclosed	Nip,BJ278,BJ89	coding-coding
chr01	Os01t0848200-02	+	36431034	36440843	3385	Os01t0848300-01	-	36438950	36442944	3710	convergent	Nip,BJ278,BJ89	coding-coding
chr01	Os01t0848200-02	+	36431034	36440843	3385	Os01t0848250-01	-	36431758	36434280	2523	enclosed	Nip,BJ278,BJ89	coding-coding
chr01	Os01t0848475-00	+	36445402	36449427	1973	Os01t0848400-01	-	36445456	36449951	2442	convergent	Nip,BJ89	coding-coding
chr01	Os01t0848766-00	+	36466723	36470258	1097	Os01t0848550-01	-	36466416	36467358	943	divergent	BJ278,BJ89	coding-coding
chr01	Os01t0848766-00	+	36466723	36470258	1097	Os01t0848700-01	-	36467919	36470441	1130	convergent	BJ278,BJ89	coding-coding
chr01	Os01t0849050-00	+	36484387	36484539	153	Os01t0849000-02	-	36484020	36484818	702	enclosed		coding-coding
chr01	Os01t0850000-01	+	36528042	36529841	1432	Os01t0849950-00	-	36527939	36529713	1408	divergent	Nip,BJ278,BJ89	coding-coding
chr01	Os01t0851000-01	+	36640971	36647111	2285	Os01t0851100-02	-	36644619	36647697	1300	convergent	Nip,BJ278,BJ89	coding-coding
chr01	Os01t0851000-01	+	36640971	36647111	2285	Os01t0851100-01	-	36643577	36648018	2692	convergent	Nip,BJ278,BJ89	coding-coding
chr01	Os01t0852000-01	+	36683927	36684766	840	Os01t0852100-01	-	36683837	36687072	2122	enclosed	Nip,BJ278,BJ89	coding-coding
chr01	Os01t0852650-00	+	36727945	36729912	1968	Os01t0852800-01	-	36728482	36731085	519	convergent		coding-coding
chr01	Os01t0852900-01	+	36732836	36737403	3097	Os01t0853000-01	-	36736127	36737198	999	enclosed	Nip,BJ278,BJ89	coding-coding
chr01	Os01t0852900-02	+	36732966	36737390	3049	Os01t0853000-01	-	36736127	36737198	999	enclosed	Nip,BJ278,BJ89	coding-coding
chr01	Os01t0855200-01	+	36894607	36897206	2495	MSTRG.4549.1	-	36894214	36897202	2884	divergent	Nip,BJ278,BJ89	coding-noncoding
chr01	Os01t0855700-01	+	36943000	36945124	2125	Os01t0855600-01	-	36942716	36944585	1870	divergent	Nip,BJ278,BJ89	coding-coding
chr01	Os01t0856500-01	+	36998338	37004512	2405	Os01t0856550-00	-	36999014	37004261	1634	enclosed	Nip,BJ278,BJ89	coding-coding
chr01	Os01t0856500-02	+	36998743	37004479	1967	Os01t0856550-00	-	36999014	37004261	1634	enclosed	Nip,BJ278	coding-coding
chr01	Os01t0856500-03	+	37000046	37004479	1541	Os01t0856550-00	-	36999014	37004261	1634	divergent	Nip,BJ278,BJ89	coding-coding
chr01	Os01t0856500-04	+	37000257	37004643	1494	Os01t0856550-00	-	36999014	37004261	1634	divergent	Nip,BJ278,BJ89	coding-coding
chr01	Os01t0857250-01	+	37035218	37036018	801	Os01t0857200-01	-	37034026	37035656	1195	divergent	Nip,BJ278,BJ89	coding-coding
chr01	Os01t0857650-00	+	37065903	37068669	2172	Os01t0857600-01	-	37065754	37068895	2140	enclosed	BJ278	coding-coding
chr01	Os01t0857950-01	+	37079730	37089386	4388	Os01t0857975-00	-	37079794	37079986	187	enclosed	Nip	coding-coding
chr01	Os01t0857950-01	+	37079730	37089386	4388	Os01t0858000-00	-	37080266	37085162	2886	enclosed	Nip,BJ278,BJ89	coding-coding
chr01	Os01t0859400-01	+	37177457	37182373	3762	Os01t0859500-01	-	37181505	37188288	1897	convergent	Nip,BJ278,BJ89	coding-coding
chr01	Os01t0859400-03	+	37177490	37184746	4512	Os01t0859500-01	-	37181505	37188288	1897	convergent	Nip,BJ278,BJ89	coding-coding
chr01	Os01t0860500-02	+	37239583	37240775	1193	Os01t0860450-01	-	37238917	37242334	3418	enclosed	Nip,BJ278,BJ89	coding-coding
chr01	Os01t0860601-01	+	37241157	37242066	910	Os01t0860450-01	-	37238917	37242334	3418	enclosed	Nip,BJ278,BJ89	coding-coding
chr01	Os01t0862200-02	+	37315317	37316250	749	Os01t0862300-01	-	37316220	37320517	1651	convergent	Nip,BJ278,BJ89	coding-coding
chr01	Os01t0862500-01	+	37321895	37323497	1438	Os01t0862400-01	-	37321659	37323263	1284	divergent	Nip	coding-coding
chr01	Os01t0862800-01	+	37334397	37336207	1247	Os01t0862850-00	-	37334518	37335105	588	enclosed	Nip,BJ278,BJ89	coding-coding
chr01	Os01t0864100-01	+	37396482	37398123	1642	Os01t0864000-01	-	37396215	37397433	1219	divergent		coding-coding
chr01	Os01t0866000-01	+	37505155	37506089	935	Os01t0865900-00	-	37505302	37505890	589	enclosed	BJ89	coding-coding
chr01	Os01t0866100-01	+	37509885	37513263	800	Os01t0866133-00	-	37510909	37512831	1144	enclosed	Nip,BJ278,BJ89	coding-coding
chr01	Os01t0866400-01	+	37519585	37522414	1375	Os01t0866500-01	-	37522263	37524040	1079	convergent	BJ89	coding-coding
chr01	Os01t0866400-01	+	37519585	37522414	1375	MSTRG.4639.1	-	37519523	37520006	380	divergent	Nip,BJ278,BJ89	coding-noncoding
chr01	Os01t0866550-00	+	37522757	37523918	570	Os01t0866500-01	-	37522263	37524040	1079	enclosed		coding-coding
chr01	Os01t0867450-00	+	37559112	37559736	625	Os01t0867300-01	-	37556707	37560104	1638	enclosed	Nip,BJ278,BJ89	coding-coding
chr01	Os01t0868301-00	+	37617374	37621965	1168	Os01t0868200-02	-	37615956	37622052	2250	enclosed		coding-coding
chr01	Os01t0868301-00	+	37617374	37621965	1168	Os01t0868200-01	-	37616705	37622057	1932	enclosed		coding-coding
chr01	Os01t0868400-01	+	37625827	37634176	3574	Os01t0868300-01	-	37625916	37636099	4910	convergent		coding-coding
chr01	Os01t0868600-01	+	37641515	37643418	1904	Os01t0868550-00	-	37637420	37642840	1073	divergent		coding-coding
chr01	Os01t0869450-00	+	37682625	37684068	1444	Os01t0869400-01	-	37682288	37684012	1418	divergent	Nip,BJ278,BJ89	coding-coding
chr01	Os01t0869550-00	+	37686769	37689346	1139	Os01t0869500-01	-	37686752	37689440	1240	enclosed		coding-coding
chr01	Os01t0869550-00	+	37686769	37689346	1139	Os01t0869500-02	-	37686059	37689425	1827	enclosed		coding-coding
chr01	Os01t0869800-01	+	37697024	37699582	1064	MSTRG.4668.1	-	37696728	37699738	1516	enclosed	Nip,BJ278,BJ89	coding-noncoding
chr01	Os01t0870300-02	+	37727434	37737822	4066	Os01t0870350-00	-	37735184	37737641	1677	enclosed	Nip,BJ278,BJ89	coding-coding
chr01	Os01t0871000-00	+	37760258	37762299	1976	Os01t0870750-00	-	37760054	37762238	2031	divergent		coding-coding
chr01	Os01t0871100-01	+	37763432	37770402	2017	Os01t0871150-00	-	37769263	37770302	739	enclosed	BJ278	coding-coding
chr01	Os01t0871500-01	+	37790484	37792882	1791	Os01t0871400-01	-	37789052	37790984	887	divergent	Nip,BJ278,BJ89	coding-coding
chr01	Os01t0871700-00	+	37800956	37802110	924	Os01t0871733-00	-	37801164	37802792	1537	convergent	BJ278	coding-coding
chr01	Os01t0872100-01	+	37821284	37826818	1695	Os01t0872201-00	-	37821518	37826764	1571	enclosed	Nip,BJ278,BJ89	coding-coding
chr01	Os01t0872300-00	+	37828417	37829987	855	Os01t0872350-00	-	37829568	37832278	1180	convergent		coding-coding
chr01	Os01t0872400-01	+	37830130	37832381	2252	Os01t0872350-00	-	37829568	37832278	1180	divergent		coding-coding
chr01	Os01t0872500-01	+	37834199	37836882	1906	Os01t0872533-00	-	37834234	37836571	1660	enclosed	Nip,BJ278,BJ89	coding-coding
chr01	Os01t0872500-02	+	37835234	37836889	1656	Os01t0872533-00	-	37834234	37836571	1660	divergent	Nip,BJ278,BJ89	coding-coding
chr01	Os01t0872600-01	+	37839529	37840372	844	Os01t0872566-00	-	37837235	37840175	1637	divergent	Nip	coding-coding
chr01	Os01t0873200-01	+	37866333	37868311	1979	Os01t0873100-01	-	37866113	37866722	610	divergent	Nip,BJ278,BJ89	coding-coding
chr01	Os01t0874300-01	+	37932258	37933372	1033	MSTRG.4714.1	-	37932170	37933328	1077	divergent	Nip,BJ278,BJ89	coding-noncoding
chr01	Os01t0875150-00	+	37969176	37970284	970	Os01t0875000-01	-	37968972	37970334	1208	enclosed	BJ89	coding-coding
chr01	Os01t0876100-00	+	38013613	38021799	2619	Os01t0875800-01	-	38012799	38014299	1397	divergent		coding-coding
chr01	Os01t0876100-00	+	38013613	38021799	2619	Os01t0876200-01	-	38018975	38021723	2749	enclosed		coding-coding
chr01	Os01t0877500-01	+	38081675	38084956	2380	Os01t0877450-00	-	38081254	38082203	950	divergent	Nip,BJ278,BJ89	coding-coding
chr01	Os01t0877500-01	+	38081675	38084956	2380	Os01t0877600-02	-	38082432	38085061	1323	convergent	Nip,BJ278,BJ89	coding-coding
chr01	Os01t0877500-01	+	38081675	38084956	2380	Os01t0877600-01	-	38082295	38088758	3513	convergent	Nip,BJ278,BJ89	coding-coding
chr01	Os01t0877500-02	+	38083446	38084945	1412	Os01t0877600-01	-	38082295	38088758	3513	enclosed	Nip,BJ278,BJ89	coding-coding
chr01	Os01t0877500-02	+	38083446	38084945	1412	Os01t0877600-02	-	38082432	38085061	1323	enclosed	Nip,BJ278,BJ89	coding-coding
chr01	Os01t0878200-01	+	38106751	38107815	1065	Os01t0878101-01	-	38106515	38107556	1042	divergent	Nip,BJ278,BJ89	coding-coding
chr01	Os01t0878550-00	+	38118315	38120111	1336	Os01t0878400-01	-	38118010	38120760	1760	enclosed	Nip,BJ278,BJ89	coding-coding
chr01	Os01t0878750-00	+	38133803	38135277	1293	Os01t0878700-02	-	38133475	38137770	1754	enclosed	Nip,BJ278,BJ89	coding-coding
chr01	Os01t0878750-00	+	38133803	38135277	1293	Os01t0878700-03	-	38133571	38137710	1598	enclosed	Nip,BJ278,BJ89	coding-coding
chr01	Os01t0879100-01	+	38147082	38148018	937	Os01t0879000-01	-	38147023	38147798	776	divergent	Nip	coding-coding
chr01	Os01t0880200-01	+	38197022	38202612	2648	Os01t0880250-00	-	38199826	38202367	2066	enclosed	Nip,BJ278,BJ89	coding-coding
chr01	Os01t0880200-02	+	38198391	38202535	3569	Os01t0880250-00	-	38199826	38202367	2066	enclosed	Nip,BJ278,BJ89	coding-coding
chr01	Os01t0880200-03	+	38199965	38202518	2076	Os01t0880250-00	-	38199826	38202367	2066	divergent	Nip,BJ278,BJ89	coding-coding
chr01	Os01t0880200-04	+	38202043	38202371	329	Os01t0880250-00	-	38199826	38202367	2066	divergent		coding-coding
chr01	Os01t0880350-00	+	38207129	38210880	930	Os01t0880300-02	-	38206952	38211683	1827	enclosed	Nip,BJ278,BJ89	coding-coding
chr01	Os01t0880800-01	+	38224446	38225878	1347	Os01t0880850-00	-	38224640	38225740	1012	enclosed		coding-coding
chr01	Os01t0881400-00	+	38257939	38261435	2167	Os01t0881450-00	-	38260043	38261255	1080	enclosed	Nip,BJ278,BJ89	coding-coding
chr01	Os01t0881950-00	+	38282146	38282720	575	Os01t0881966-01	-	38282607	38283058	452	convergent	Nip	coding-coding
chr01	Os01t0882300-01	+	38299999	38305642	1821	Os01t0882250-00	-	38300260	38300540	281	enclosed		coding-coding
chr01	Os01t0882400-01	+	38305824	38306726	903	Os01t0882500-00	-	38306570	38307754	873	convergent	Nip,BJ278,BJ89	coding-coding
chr01	Os01t0882900-00	+	38310829	38312270	1360	Os01t0882800-01	-	38310588	38313631	1857	enclosed	Nip,BJ278,BJ89	coding-coding
chr01	Os01t0883000-00	+	38319060	38325583	2529	Os01t0883100-01	-	38321342	38323892	1056	enclosed	Nip,BJ278,BJ89	coding-coding
chr01	Os01t0883800-01	+	38382385	38385469	1232	Os01t0883850-00	-	38382586	38383358	773	enclosed	Nip,BJ278,BJ89	coding-coding
chr01	Os01t0883800-02	+	38382466	38385208	1170	Os01t0883850-00	-	38382586	38383358	773	enclosed	Nip,BJ278,BJ89	coding-coding
chr01	Os01t0884050-00	+	38387088	38390147	1348	Os01t0883900-01	-	38386425	38391652	2826	enclosed		coding-coding
chr01	Os01t0884050-00	+	38387088	38390147	1348	Os01t0883900-02	-	38386429	38391315	2988	enclosed		coding-coding
chr01	Os01t0884350-00	+	38400848	38401417	570	Os01t0884300-01	-	38398996	38401481	1526	enclosed	Nip,BJ278,BJ89	coding-coding
chr01	Os01t0884400-01	+	38409242	38413057	2725	Os01t0884450-00	-	38412593	38412705	113	enclosed		coding-coding
chr01	Os01t0884600-00	+	38419314	38424366	1671	Os01t0884500-01	-	38413181	38424557	3176	enclosed		coding-coding
chr01	Os01t0884800-00	+	38432750	38437074	1962	Os01t0884700-00	-	38432707	38433693	987	divergent	Nip,BJ278,BJ89	coding-coding
chr01	Os01t0884800-00	+	38432750	38437074	1962	Os01t0884850-00	-	38436060	38437082	1023	convergent	Nip,BJ278,BJ89	coding-coding
chr01	Os01t0887100-01	+	38544060	38545821	715	Os01t0887400-01	-	38545767	38558365	1211	convergent	Nip,BJ278,BJ89	coding-coding
chr01	Os01t0887850-00	+	38570098	38570860	763	Os01t0887700-01	-	38566148	38570861	1297	enclosed	Nip,BJ278,BJ89	coding-coding
chr01	Os01t0888600-01	+	38627746	38631927	2114	Os01t0888700-01	-	38631901	38635571	1909	convergent	Nip,BJ278,BJ89	coding-coding
chr01	Os01t0888750-00	+	38632023	38635426	1641	Os01t0888700-01	-	38631901	38635571	1909	enclosed	BJ89	coding-coding
chr01	Os01t0889400-01	+	38676241	38679639	1463	Os01t0889601-00	-	38677310	38677664	355	enclosed		coding-coding
chr01	Os01t0889400-02	+	38676730	38679522	1515	Os01t0889601-00	-	38677310	38677664	355	enclosed		coding-coding
chr01	Os01t0890100-00	+	38700691	38701615	925	Os01t0890050-00	-	38699392	38701281	1890	divergent		coding-coding
chr01	Os01t0890100-00	+	38700691	38701615	925	Os01t0890001-01	-	38698163	38702593	724	enclosed		coding-coding
chr01	Os01t0890200-00	+	38704701	38707473	2367	Os01t0890250-00	-	38705284	38707481	2037	convergent		coding-coding
chr01	Os01t0890900-00	+	38736349	38739981	3286	Os01t0890950-00	-	38736468	38739972	3155	enclosed	BJ278	coding-coding
chr01	Os01t0891033-00	+	38740061	38746054	2191	Os01t0891000-01	-	38740059	38745917	1991	divergent		coding-coding
chr01	Os01t0891100-00	+	38750313	38750768	456	Os01t0891066-00	-	38749092	38750656	1065	divergent		coding-coding
chr01	Os01t0891300-01	+	38752615	38754941	1232	Os01t0891350-00	-	38752685	38754818	1043	enclosed		coding-coding
chr01	Os01t0891300-02	+	38752649	38754908	1165	Os01t0891350-00	-	38752685	38754818	1043	enclosed		coding-coding
chr01	Os01t0891700-01	+	38770126	38771794	1562	Os01t0891800-00	-	38770441	38771239	650	enclosed		coding-coding
chr01	Os01t0893400-01	+	38843729	38846523	2088	MSTRG.4873.1	-	38843760	38844692	368	enclosed	Nip,BJ278,BJ89	coding-noncoding
chr01	Os01t0893400-02	+	38843730	38846506	1505	MSTRG.4873.1	-	38843760	38844692	368	enclosed	Nip,BJ278,BJ89	coding-noncoding
chr01	Os01t0894075-00	+	38869653	38872162	1840	Os01t0894100-01	-	38871380	38874494	1699	convergent	BJ89	coding-coding
chr01	Os01t0894075-00	+	38869653	38872162	1840	Os01t0894050-00	-	38869629	38871134	968	divergent	BJ89	coding-coding
chr01	Os01t0894500-01	+	38891151	38893622	932	MSTRG.4881.1	-	38891119	38892841	627	divergent	Nip,BJ278,BJ89	coding-noncoding
chr01	Os01t0896300-00	+	38953663	38959110	2823	MSTRG.4892.1	-	38954948	38955462	515	enclosed	Nip,BJ278,BJ89	coding-noncoding
chr01	Os01t0896300-00	+	38953663	38959110	2823	Os01t0896350-00	-	38958022	38958438	417	enclosed		coding-coding
chr01	Os01t0897100-01	+	38986663	38990488	2118	Os01t0897150-00	-	38987448	38989863	1541	enclosed		coding-coding
chr01	MSTRG.4902.1	+	38992484	38993798	586	Os01t0897200-04	-	38991071	38993773	1113	divergent	Nip,BJ278,BJ89	coding-noncoding
chr01	MSTRG.4902.1	+	38992484	38993798	586	Os01t0897200-01	-	38990969	38993803	1245	enclosed	Nip,BJ278,BJ89	coding-noncoding
chr01	MSTRG.4902.1	+	38992484	38993798	586	Os01t0897200-02	-	38990982	38993801	1221	enclosed	Nip,BJ278,BJ89	coding-noncoding
chr01	Os01t0900400-01	+	39177169	39178676	1508	Os01t0900300-00	-	39177279	39178286	1008	enclosed	Nip	coding-coding
chr01	Os01t0901101-00	+	39224137	39225456	930	Os01t0901000-01	-	39222279	39226573	2924	enclosed		coding-coding
chr01	Os01t0901500-01	+	39252983	39256753	2014	Os01t0901550-00	-	39254244	39256494	605	enclosed	BJ89	coding-coding
chr01	Os01t0901600-01	+	39257838	39261362	2036	Os01t0901650-00	-	39259627	39261250	589	enclosed	BJ89	coding-coding
chr01	Os01t0901950-00	+	39271015	39271670	656	Os01t0901900-01	-	39270573	39274992	2218	enclosed	Nip,BJ278,BJ89	coding-coding
chr01	Os01t0902000-01	+	39275190	39283019	3626	Os01t0902100-00	-	39276426	39281147	3388	enclosed	Nip,BJ278,BJ89	coding-coding
chr01	Os01t0902700-01	+	39307443	39310557	2034	Os01t0902750-00	-	39307848	39310293	1541	enclosed	Nip,BJ278,BJ89	coding-coding
chr01	Os01t0903900-00	+	39344823	39345073	251	Os01t0904000-00	-	39344943	39345206	264	convergent		coding-coding
chr01	Os01t0905500-01	+	39421336	39422280	945	MSTRG.4962.1	-	39420654	39422280	1627	enclosed	Nip	coding-noncoding
chr01	Os01t0909600-01	+	39617146	39620583	3351	Os01t0909500-03	-	39618597	39623317	2712	convergent	Nip,BJ278,BJ89	coding-coding
chr01	Os01t0909600-01	+	39617146	39620583	3351	Os01t0909500-02	-	39616243	39623317	4915	enclosed	Nip,BJ278,BJ89	coding-coding
chr01	Os01t0910400-00	+	39666100	39670720	2079	Os01t0910450-00	-	39668420	39670406	631	enclosed		coding-coding
chr01	MSTRG.4998.1	+	39682769	39683440	672	Os01t0910900-01	-	39682842	39683433	592	enclosed	Nip,BJ278,BJ89	coding-noncoding
chr01	Os01t0911133-00	+	39690105	39690626	437	Os01t0911100-01	-	39688395	39692555	3412	enclosed		coding-coding
chr01	Os01t0911133-00	+	39690105	39690626	437	Os01t0911100-02	-	39688363	39690738	845	enclosed		coding-coding
chr01	Os01t0911200-01	+	39696056	39703152	2466	Os01t0911250-00	-	39702320	39703135	629	enclosed		coding-coding
chr01	Os01t0913000-01	+	39794547	39795809	947	Os01t0912900-01	-	39794226	39799341	4040	enclosed	Nip,BJ278,BJ89	coding-coding
chr01	Os01t0913300-01	+	39810307	39815206	2313	Os01t0913400-02	-	39811724	39817613	1612	convergent	Nip	coding-coding
chr01	Os01t0914300-01	+	39839621	39840442	822	Os01t0914200-01	-	39839262	39846761	2251	enclosed	Nip	coding-coding
chr01	Os01t0914400-01	+	39845391	39846627	699	Os01t0914200-01	-	39839262	39846761	2251	enclosed	BJ89	coding-coding
chr01	Os01t0915401-00	+	39878959	39879405	447	Os01t0915300-01	-	39878610	39881467	2858	enclosed	Nip,BJ89	coding-coding
chr01	Os01t0915350-00	+	39881691	39890325	2681	Os01t0915400-00	-	39883004	39884662	720	enclosed		coding-coding
chr01	Os01t0915666-00	+	39895673	39896850	778	Os01t0915600-01	-	39894690	39897520	2139	enclosed		coding-coding
chr01	Os01t0916400-01	+	39948114	39951519	1791	Os01t0916350-01	-	39947871	39953554	5684	enclosed	Nip,BJ278,BJ89	coding-coding
chr01	Os01t0916950-00	+	39966639	39976108	2771	Os01t0916800-00	-	39960770	39975917	5004	divergent	BJ278	coding-coding
chr01	Os01t0917801-00	+	40030264	40030983	720	Os01t0917700-00	-	40029945	40030969	918	divergent	Nip,BJ278,BJ89	coding-coding
chr01	MSTRG.5063.1	+	40064150	40066375	900	Os01t0918300-02	-	40064408	40066375	1968	enclosed	Nip,BJ278,BJ89	coding-noncoding
chr01	MSTRG.5063.1	+	40064150	40066375	900	Os01t0918300-01	-	40064408	40066375	642	enclosed	Nip,BJ278,BJ89	coding-noncoding
chr01	Os01t0919100-01	+	40093456	40097016	1915	Os01t0919150-00	-	40093788	40096767	1675	enclosed		coding-coding
chr01	Os01t0919600-01	+	40127415	40132359	2143	MSTRG.5072.1	-	40130358	40132362	1231	convergent	Nip,BJ278,BJ89	coding-noncoding
chr01	Os01t0919600-02	+	40130517	40132351	1061	MSTRG.5072.1	-	40130358	40132362	1231	enclosed	Nip,BJ278,BJ89	coding-noncoding
chr01	Os01t0919700-01	+	40133109	40138135	1598	Os01t0919800-01	-	40136226	40142760	1417	convergent	Nip,BJ278,BJ89	coding-coding
chr01	Os01t0919950-00	+	40147145	40148504	1021	Os01t0919900-02	-	40146869	40148337	1130	divergent	Nip,BJ278,BJ89	coding-coding
chr01	Os01t0919950-00	+	40147145	40148504	1021	Os01t0919900-01	-	40146818	40150808	1626	enclosed	Nip,BJ278,BJ89	coding-coding
chr01	Os01t0920100-01	+	40167809	40170157	1107	MSTRG.5079.1	-	40167785	40170121	1095	divergent	Nip,BJ278,BJ89	coding-noncoding
chr01	Os01t0920700-00	+	40190285	40203691	1320	Os01t0920400-01	-	40182781	40190881	3101	divergent	Nip,BJ278,BJ89	coding-coding
chr01	Os01t0921300-01	+	40230297	40233212	1863	MSTRG.5089.1	-	40229684	40231145	1462	divergent	Nip,BJ278,BJ89	coding-noncoding
chr01	Os01t0921400-01	+	40235190	40238278	2341	Os01t0921450-00	-	40235291	40236879	1454	enclosed	Nip,BJ278,BJ89	coding-coding
chr01	Os01t0921550-00	+	40240142	40240678	537	Os01t0921500-01	-	40238689	40240454	1473	divergent	Nip,BJ278,BJ89	coding-coding
chr01	Os01t0922350-00	+	40285616	40287041	1426	Os01t0922100-01	-	40285434	40287011	1578	divergent	BJ278	coding-coding
chr01	Os01t0922800-01	+	40344374	40364362	1051	MSTRG.5106.1	-	40344429	40364521	1155	convergent	Nip,BJ278,BJ89	coding-noncoding
chr01	Os01t0923750-00	+	40407357	40408687	764	Os01t0923700-02	-	40403818	40407750	2628	divergent	Nip,BJ278,BJ89	coding-coding
chr01	Os01t0923750-00	+	40407357	40408687	764	Os01t0923700-01	-	40403818	40409611	4046	enclosed	Nip,BJ278,BJ89	coding-coding
chr01	Os01t0923750-00	+	40407357	40408687	764	Os01t0923700-04	-	40404917	40409277	3072	enclosed	Nip,BJ278,BJ89	coding-coding
chr01	Os01t0925350-00	+	40567146	40567620	475	Os01t0925300-01	-	40566683	40569769	1814	enclosed		coding-coding
chr01	Os01t0926350-00	+	40610703	40613442	1548	Os01t0926300-01	-	40610656	40613449	1598	enclosed	Nip,BJ278,BJ89	coding-coding
chr01	Os01t0926450-01	+	40615978	40617229	1252	Os01t0926400-02	-	40615704	40616946	1243	divergent	Nip,BJ278,BJ89	coding-coding
chr01	Os01t0926450-01	+	40615978	40617229	1252	Os01t0926400-01	-	40615730	40619630	1852	enclosed	Nip,BJ278,BJ89	coding-coding
chr01	Os01t0926450-01	+	40615978	40617229	1252	Os01t0926400-03	-	40615724	40619393	1621	enclosed	Nip,BJ278,BJ89	coding-coding
chr01	Os01t0927600-01	+	40695664	40700914	3148	MSTRG.5153.1	-	40695683	40700934	3149	convergent	Nip,BJ278,BJ89	coding-noncoding
chr01	Os01t0927950-00	+	40710263	40711189	428	Os01t0927900-01	-	40708658	40712960	2037	enclosed		coding-coding
chr01	Os01t0930200-01	+	40812546	40814128	1372	MSTRG.5170.1	-	40812405	40814294	1679	enclosed	Nip,BJ278,BJ89	coding-noncoding
chr01	Os01t0930400-01	+	40825678	40830191	2683	Os01t0930300-01	-	40822990	40830946	1790	enclosed	Nip,BJ278,BJ89	coding-coding
chr01	Os01t0932525-00	+	40902506	40903502	997	Os01t0932500-01	-	40902494	40907438	2410	enclosed		coding-coding
chr01	Os01t0932700-00	+	40921878	40922318	342	Os01t0932650-01	-	40921634	40922363	730	enclosed		coding-coding
chr01	Os01t0933950-00	+	40962822	40963323	502	Os01t0933900-02	-	40962739	40964165	871	enclosed	Nip,BJ278,BJ89	coding-coding
chr01	Os01t0933950-00	+	40962822	40963323	502	Os01t0933900-01	-	40962722	40964240	963	enclosed	Nip,BJ278,BJ89	coding-coding
chr01	Os01t0934500-01	+	40999296	41004848	2410	Os01t0934800-00	-	41004305	41005945	930	convergent	Nip,BJ278,BJ89	coding-coding
chr01	Os01t0934500-01	+	40999296	41004848	2410	Os01t0934700-01	-	41002584	41003731	942	enclosed	Nip,BJ278,BJ89	coding-coding
chr01	Os01t0934500-01	+	40999296	41004848	2410	Os01t0934600-00	-	40999828	41000599	456	enclosed		coding-coding
chr01	Os01t0934500-02	+	40999306	41003771	4327	Os01t0934700-01	-	41002584	41003731	942	enclosed	Nip,BJ278,BJ89	coding-coding
chr01	Os01t0934500-02	+	40999306	41003771	4327	Os01t0934600-00	-	40999828	41000599	456	enclosed		coding-coding
chr01	Os01t0935050-00	+	41012887	41013203	317	Os01t0935000-01	-	41011330	41015063	1859	enclosed		coding-coding
chr01	Os01t0935300-02	+	41052375	41056409	1496	Os01t0935350-00	-	41054473	41056080	711	enclosed		coding-coding
chr01	Os01t0935450-00	+	41057520	41058792	937	Os01t0935400-00	-	41057220	41058809	1166	enclosed	Nip,BJ278,BJ89	coding-coding
chr01	Os01t0935500-01	+	41061106	41067020	2939	Os01t0935600-01	-	41066946	41070506	1700	convergent	Nip,BJ278,BJ89	coding-coding
chr01	Os01t0935500-02	+	41062580	41066993	2660	Os01t0935600-01	-	41066946	41070506	1700	convergent	Nip,BJ278,BJ89	coding-coding
chr01	Os01t0936000-00	+	41087786	41090680	646	Os01t0935900-01	-	41085902	41088168	1040	divergent	BJ89	coding-coding
chr01	Os01t0936850-00	+	41117827	41118161	335	Os01t0936800-01	-	41117216	41122215	1783	enclosed		coding-coding
chr01	Os01t0936850-00	+	41117827	41118161	335	Os01t0936800-02	-	41117263	41119190	1150	enclosed		coding-coding
chr01	Os01t0936950-00	+	41126549	41127715	1167	Os01t0936900-00	-	41126538	41127824	1287	enclosed		coding-coding
chr01	Os01t0937012-00	+	41133779	41134930	1152	Os01t0937000-01	-	41133500	41134904	1405	divergent		coding-coding
chr01	Os01t0937025-00	+	41139354	41140530	1177	Os01t0937050-01	-	41139355	41140629	1275	convergent		coding-coding
chr01	Os01t0937366-00	+	41156058	41156498	390	Os01t0937400-02	-	41155827	41160726	4539	enclosed	Nip,BJ89	coding-coding
chr01	Os01t0937800-00	+	41176391	41177695	1305	Os01t0937850-00	-	41176494	41177665	1172	enclosed	BJ278	coding-coding
chr01	Os01t0939100-01	+	41220037	41227329	3784	Os01t0939150-00	-	41225542	41225922	381	enclosed	BJ89	coding-coding
chr01	Os01t0939500-00	+	41242467	41243777	1311	Os01t0939450-00	-	41242455	41243872	1418	enclosed	Nip,BJ89	coding-coding
chr01	Os01t0945150-00	+	41549126	41551347	1551	Os01t0945100-00	-	41549116	41550693	1224	divergent	BJ89	coding-coding
chr01	Os01t0945250-00	+	41552065	41554578	1595	Os01t0945200-00	-	41552037	41554528	1575	divergent		coding-coding
chr01	Os01t0945400-00	+	41555174	41559225	1548	Os01t0945300-01	-	41554884	41559339	1954	enclosed	Nip,BJ278,BJ89	coding-coding
chr01	Os01t0945400-00	+	41555174	41559225	1548	Os01t0945300-02	-	41554997	41559267	1769	enclosed	Nip,BJ278,BJ89	coding-coding
chr01	Os01t0945666-00	+	41564097	41566712	1668	Os01t0945600-01	-	41564014	41566629	1678	divergent		coding-coding
chr01	Os01t0945650-00	+	41570731	41573344	1615	Os01t0945700-00	-	41570750	41572049	1203	enclosed		coding-coding
chr01	Os01t0947767-00	+	41679818	41681392	1513	Os01t0947700-01	-	41677883	41681803	3542	enclosed	Nip	coding-coding
chr01	Os01t0948100-01	+	41691190	41698689	2441	Os01t0948133-01	-	41698428	41699108	681	convergent		coding-coding
chr01	MSTRG.5322.1	+	41728691	41729769	766	Os01t0948600-01	-	41728692	41729581	890	enclosed	Nip,BJ278,BJ89	coding-noncoding
chr01	Os01t0949140-00	+	41787282	41788243	275	Os01t0949060-01	-	41783510	41788531	1557	enclosed		coding-coding
chr01	Os01t0949300-01	+	41818382	41819282	901	Os01t0949260-00	-	41818327	41818569	243	divergent		coding-coding
chr01	Os01t0950000-01	+	41847705	41849077	899	Os01t0950100-00	-	41848481	41848810	330	enclosed		coding-coding
chr01	Os01t0950300-01	+	41854018	41854878	861	Os01t0950200-01	-	41853850	41854831	982	divergent	Nip,BJ278,BJ89	coding-coding
chr01	Os01t0950833-01	+	41867363	41869684	912	Os01t0950866-00	-	41867388	41869689	892	convergent	Nip,BJ278,BJ89	coding-coding
chr01	Os01t0952900-01	+	41972004	41973019	1016	Os01t0952800-02	-	41971905	41972676	772	divergent	BJ278,BJ89	coding-coding
chr01	Os01t0952900-01	+	41972004	41973019	1016	Os01t0952800-01	-	41971444	41978093	2378	enclosed	Nip	coding-coding
chr01	Os01t0953100-01	+	41982181	41984495	2315	Os01t0953000-01	-	41981690	41984377	2688	divergent	Nip,BJ278,BJ89	coding-coding
chr01	Os01t0953100-02	+	41982224	41985044	2821	Os01t0953000-01	-	41981690	41984377	2688	divergent	Nip,BJ278,BJ89	coding-coding
chr01	Os01t0955600-00	+	42084169	42085061	586	Os01t0955550-01	-	42084071	42085072	543	enclosed	BJ89	coding-coding
chr01	Os01t0956300-01	+	42128530	42130337	1808	Os01t0956200-01	-	42128337	42130205	1869	divergent	Nip,BJ278,BJ89	coding-coding
chr01	Os01t0957600-01	+	42207009	42208510	989	Os01t0957500-00	-	42206312	42208293	1403	divergent		coding-coding
chr01	Os01t0958900-01	+	42268902	42274913	2601	Os01t0958950-00	-	42269992	42274053	1528	enclosed		coding-coding
chr01	Os01t0958900-02	+	42268937	42274900	2553	Os01t0958950-00	-	42269992	42274053	1528	enclosed		coding-coding
chr01	Os01t0959000-01	+	42275543	42280544	1688	Os01t0959050-00	-	42279349	42280367	444	enclosed		coding-coding
chr01	Os01t0960450-00	+	42337885	42339733	703	Os01t0960400-01	-	42336300	42348672	3182	enclosed		coding-coding
chr01	Os01t0960450-00	+	42337885	42339733	703	Os01t0960400-02	-	42336327	42344278	2111	enclosed		coding-coding
chr01	Os01t0960450-00	+	42337885	42339733	703	Os01t0960400-03	-	42336297	42340697	1963	enclosed		coding-coding
chr01	MSTRG.5428.1	+	42391624	42395006	2494	Os01t0961600-01	-	42393586	42401178	2067	convergent	Nip,BJ89	coding-noncoding
chr01	Os01t0962100-01	+	42411799	42413498	1417	Os01t0962200-01	-	42413471	42416572	1179	convergent	Nip,BJ278,BJ89	coding-coding
chr01	Os01t0962650-00	+	42425849	42426751	425	Os01t0962600-01	-	42425152	42427345	899	enclosed		coding-coding
chr01	Os01t0963350-00	+	42448946	42449672	633	Os01t0963300-01	-	42447928	42450912	942	enclosed		coding-coding
chr01	Os01t0963600-01	+	42460555	42461946	952	MSTRG.5441.1	-	42460555	42461933	939	enclosed	Nip,BJ278,BJ89	coding-noncoding
chr01	Os01t0964266-00	+	42484394	42486003	1160	Os01t0964133-01	-	42484125	42487406	1529	enclosed	BJ278,BJ89	coding-coding
chr01	Os01t0965101-00	+	42553462	42553750	289	Os01t0965000-00	-	42549567	42556862	4650	enclosed	BJ89	coding-coding
chr01	Os01t0965400-01	+	42562823	42566993	1383	Os01t0965300-00	-	42562927	42568193	489	convergent		coding-coding
chr01	Os01t0965500-01	+	42568151	42573077	1384	Os01t0965300-00	-	42562927	42568193	489	divergent		coding-coding
chr01	Os01t0966700-01	+	42626321	42630352	2099	Os01t0966801-00	-	42626490	42630120	1701	enclosed	BJ278,BJ89	coding-coding
chr01	Os01t0966700-02	+	42627962	42630366	1318	Os01t0966801-00	-	42626490	42630120	1701	divergent	BJ278,BJ89	coding-coding
chr01	Os01t0968300-01	+	42706524	42707981	1353	Os01t0968350-00	-	42707008	42707730	723	enclosed		coding-coding
chr01	Os01t0968601-00	+	42713037	42714291	1191	Os01t0968500-00	-	42712943	42714451	1438	enclosed		coding-coding
chr01	Os01t0971000-02	+	42838976	42839507	532	Os01t0970900-01	-	42837595	42842605	2274	enclosed	Nip,BJ278,BJ89	coding-coding
chr01	Os01t0971301-00	+	42848539	42850054	579	Os01t0971200-02	-	42848228	42849408	650	divergent		coding-coding
chr01	Os01t0971301-00	+	42848539	42850054	579	Os01t0971200-01	-	42848360	42852984	1798	enclosed		coding-coding
chr01	Os01t0971500-01	+	42858783	42860399	762	Os01t0971550-00	-	42858983	42860280	438	enclosed		coding-coding
chr01	Os01t0973100-01	+	42960110	42964990	1362	Os01t0973150-00	-	42960464	42964671	1059	enclosed	Nip	coding-coding
chr01	Os01t0973250-00	+	42969932	42970167	236	Os01t0973200-00	-	42967465	42970167	1068	enclosed		coding-coding
chr01	Os01t0973550-00	+	42981649	42983962	904	Os01t0973500-01	-	42981239	42984988	1838	enclosed		coding-coding
chr01	Os01t0974200-01	+	43047164	43047855	518	MSTRG.5528.1	-	43047108	43047878	597	enclosed	Nip,BJ278,BJ89	coding-noncoding
chr01	Os01t0974200-02	+	43047229	43047861	459	MSTRG.5528.1	-	43047108	43047878	597	enclosed	Nip,BJ278,BJ89	coding-noncoding
chr01	Os01t0974200-03	+	43047347	43047861	515	MSTRG.5528.1	-	43047108	43047878	597	enclosed	Nip,BJ89	coding-noncoding
chr01	Os01t0974400-01	+	43063740	43065432	1693	MSTRG.5526.1	-	43063551	43065432	1882	enclosed	Nip,BJ278,BJ89	coding-noncoding
chr01	Os01t0974550-00	+	43067737	43068175	439	Os01t0974500-01	-	43066717	43070166	1483	enclosed	BJ278	coding-coding
chr01	MSTRG.5538.1	+	43106699	43108586	1777	MSTRG.5539.1	-	43107643	43108314	672	enclosed	Nip,BJ278,BJ89	noncoding-noncoding
chr01	MSTRG.5541.1	+	43115744	43117508	1684	Os01t0975900-01	-	43115993	43117221	1148	enclosed	Nip,BJ278,BJ89	coding-noncoding
chr01	MSTRG.5541.1	+	43115744	43117508	1684	Os01t0975900-02	-	43115747	43117172	1345	enclosed	Nip,BJ278,BJ89	coding-noncoding
chr01	Os01t0976450-00	+	43143717	43153489	1152	Os01t0976475-00	-	43147029	43147576	548	enclosed		coding-coding
chr01	Os01t0976750-01	+	43165294	43166743	1184	Os01t0976700-01	-	43163463	43166882	2452	enclosed	Nip,BJ278,BJ89	coding-coding
chr01	Os01t0976950-00	+	43177784	43178961	1096	Os01t0976900-00	-	43175447	43178814	1983	divergent	Nip,BJ278,BJ89	coding-coding
chr01	Os01t0977200-00	+	43189206	43193303	1335	Os01t0977250-01	-	43189156	43193493	1656	enclosed	Nip,BJ278,BJ89	coding-coding
chr01	Os01t0978175-00	+	43235257	43237244	414	Os01t0978100-02	-	43232034	43238012	1601	enclosed	BJ278	coding-coding
chr01	Os01t0978175-00	+	43235257	43237244	414	Os01t0978100-01	-	43232027	43238506	2102	enclosed	BJ278	coding-coding
chr01	Os01t0978175-00	+	43235257	43237244	414	Os01t0978100-03	-	43232036	43237974	1561	enclosed		coding-coding
chr02	Os02t0100150-01	+	8609	9927	1319	Os02t0100200-01	-	9298	13896	3066	convergent	Nip,BJ278,BJ89	coding-coding
chr02	Os02t0100250-00	+	12563	13520	881	Os02t0100200-01	-	9298	13896	3066	enclosed	Nip,BJ278,BJ89	coding-coding
chr02	Os02t0100300-01	+	14095	18477	1533	Os02t0100333-00	-	14146	18232	1235	enclosed	Nip	coding-coding
chr02	Os02t0101400-01	+	78461	79533	967	Os02t0101500-02	-	78483	82880	2836	convergent	Nip,BJ278,BJ89	coding-coding
chr02	MSTRG.5588.1	+	79701	82869	1607	Os02t0101500-01	-	79729	82952	1662	convergent	Nip,BJ278,BJ89	coding-noncoding
chr02	MSTRG.5588.1	+	79701	82869	1607	Os02t0101500-02	-	78483	82880	2836	enclosed	Nip,BJ278,BJ89	coding-noncoding
chr02	Os02t0102200-01	+	119391	121684	1814	Os02t0102250-00	-	119975	121517	1358	enclosed	Nip,BJ278,BJ89	coding-coding
chr02	Os02t0102300-01	+	124645	127131	863	Os02t0102400-02	-	127079	130126	2007	convergent	Nip,BJ278,BJ89	coding-coding
chr02	Os02t0102300-01	+	124645	127131	863	Os02t0102400-01	-	126773	130152	2339	convergent	Nip,BJ278,BJ89	coding-coding
chr02	Os02t0102900-01	+	158662	163728	2309	Os02t0103000-01	-	163662	164372	711	convergent		coding-coding
chr02	Os02t0102900-01	+	158662	163728	2309	Os02t0102950-00	-	159579	163226	1776	enclosed		coding-coding
chr02	Os02t0103100-01	+	163892	174036	2194	Os02t0103300-01	-	168443	169528	1086	enclosed	Nip	coding-coding
chr02	Os02t0103100-01	+	163892	174036	2194	Os02t0103500-00	-	172243	173824	1134	enclosed	Nip,BJ278	coding-coding
chr02	Os02t0103100-01	+	163892	174036	2194	Os02t0103200-00	-	165493	166232	740	enclosed	Nip,BJ278	coding-coding
chr02	Os02t0103100-01	+	163892	174036	2194	Os02t0103000-01	-	163662	164372	711	divergent		coding-coding
chr02	Os02t0103850-00	+	183835	185184	1103	Os02t0103800-02	-	183609	185249	1346	enclosed	Nip,BJ278,BJ89	coding-coding
chr02	Os02t0103850-00	+	183835	185184	1103	Os02t0103800-01	-	183655	185325	1424	enclosed	Nip,BJ278,BJ89	coding-coding
chr02	Os02t0103850-00	+	183835	185184	1103	Os02t0103800-03	-	183661	185222	1315	enclosed	Nip,BJ278,BJ89	coding-coding
chr02	Os02t0105400-01	+	295324	299087	1508	Os02t0105300-01	-	295303	298942	1602	divergent	Nip,BJ278,BJ89	coding-coding
chr02	Os02t0105400-02	+	295498	299167	1414	Os02t0105300-01	-	295303	298942	1602	divergent	Nip,BJ278,BJ89	coding-coding
chr02	Os02t0105500-01	+	300074	302799	1563	Os02t0105450-01	-	299744	300802	1059	divergent	Nip,BJ278	coding-coding
chr02	Os02t0105500-02	+	300109	302819	1548	Os02t0105450-01	-	299744	300802	1059	divergent	Nip,BJ278,BJ89	coding-coding
chr02	Os02t0106001-00	+	316819	319099	1101	Os02t0105900-01	-	316837	319120	1016	convergent	Nip,BJ278,BJ89	coding-coding
chr02	Os02t0106100-01	+	343057	346875	2442	Os02t0106201-00	-	343383	346491	1731	enclosed	Nip,BJ278,BJ89	coding-coding
chr02	Os02t0106933-00	+	406058	406216	159	Os02t0106900-01	-	404250	406672	1489	enclosed		coding-coding
chr02	Os02t0107300-01	+	425109	426481	1373	Os02t0107251-01	-	424941	426159	1219	divergent	Nip,BJ89	coding-coding
chr02	Os02t0108100-01	+	458901	460810	1910	Os02t0108000-01	-	458781	459988	1208	divergent	Nip,BJ278,BJ89	coding-coding
chr02	Os02t0108400-00	+	482598	483761	1164	Os02t0108302-01	-	482360	483874	1424	enclosed	Nip	coding-coding
chr02	Os02t0109900-01	+	540110	547449	2545	Os02t0110000-01	-	545700	548055	1742	convergent		coding-coding
chr02	Os02t0110200-01	+	554579	556320	1742	Os02t0110101-00	-	554511	556079	1569	divergent	Nip,BJ278,BJ89	coding-coding
chr02	Os02t0110200-02	+	554637	556281	1645	Os02t0110101-00	-	554511	556079	1569	divergent	BJ278,BJ89	coding-coding
chr02	Os02t0110650-01	+	571882	573253	1372	Os02t0110700-02	-	573103	574170	1068	convergent	Nip,BJ278	coding-coding
chr02	Os02t0110650-01	+	571882	573253	1372	Os02t0110600-02	-	566089	572430	1940	divergent	Nip,BJ278	coding-coding
chr02	Os02t0110650-01	+	571882	573253	1372	Os02t0110600-01	-	566089	572447	1913	divergent	Nip,BJ278	coding-coding
chr02	Os02t0111500-01	+	626299	630711	1403	Os02t0111600-01	-	627685	630534	2394	enclosed	Nip,BJ278,BJ89	coding-coding
chr02	Os02t0114066-00	+	759110	759589	480	Os02t0114033-00	-	755937	759433	2870	divergent	Nip,BJ278,BJ89	coding-coding
chr02	Os02t0114150-01	+	763935	766016	2082	Os02t0114100-00	-	763409	765119	1257	divergent		coding-coding
chr02	Os02t0115600-01	+	818981	824539	2729	Os02t0115650-00	-	819009	824265	2317	enclosed	Nip,BJ278,BJ89	coding-coding
chr02	Os02t0115600-02	+	820696	824520	1726	Os02t0115650-00	-	819009	824265	2317	divergent	Nip,BJ278,BJ89	coding-coding
chr02	Os02t0115801-00	+	825369	825999	282	Os02t0115700-03	-	825041	825872	483	divergent	Nip,BJ278,BJ89	coding-coding
chr02	Os02t0115801-00	+	825369	825999	282	Os02t0115700-01	-	825046	827640	1872	enclosed	Nip,BJ278,BJ89	coding-coding
chr02	Os02t0115801-00	+	825369	825999	282	Os02t0115700-02	-	825083	826407	976	enclosed	Nip,BJ278,BJ89	coding-coding
chr02	Os02t0115950-00	+	839261	841384	1419	Os02t0115900-03	-	838743	840970	1644	divergent	Nip,BJ278,BJ89	coding-coding
chr02	Os02t0115950-00	+	839261	841384	1419	Os02t0115900-02	-	838743	842638	2416	enclosed	Nip,BJ278,BJ89	coding-coding
chr02	Os02t0115950-00	+	839261	841384	1419	Os02t0115900-01	-	838779	842672	2414	enclosed	Nip,BJ278,BJ89	coding-coding
chr02	Os02t0116700-01	+	884324	887679	3356	Os02t0116750-00	-	884549	887574	1985	enclosed	Nip,BJ278,BJ89	coding-coding
chr02	MSTRG.5718.1	+	894802	895595	717	Os02t0116900-01	-	894656	895615	883	enclosed	Nip,BJ278,BJ89	coding-noncoding
chr02	Os02t0117500-01	+	918797	923968	3321	Os02t0117550-01	-	923296	925069	1774	convergent	Nip,BJ278,BJ89	coding-coding
chr02	Os02t0117600-01	+	924542	926314	984	Os02t0117700-01	-	926031	929928	1766	convergent	Nip,BJ278,BJ89	coding-coding
chr02	Os02t0117600-01	+	924542	926314	984	Os02t0117550-01	-	923296	925069	1774	divergent	Nip,BJ278,BJ89	coding-coding
chr02	Os02t0117600-02	+	924566	926386	1032	Os02t0117700-01	-	926031	929928	1766	convergent	Nip,BJ278,BJ89	coding-coding
chr02	Os02t0117600-02	+	924566	926386	1032	Os02t0117550-01	-	923296	925069	1774	divergent	Nip,BJ278,BJ89	coding-coding
chr02	Os02t0117750-00	+	926636	928472	767	Os02t0117700-01	-	926031	929928	1766	enclosed		coding-coding
chr02	Os02t0118875-00	+	991320	991828	509	Os02t0118850-01	-	989061	997516	3620	enclosed	BJ89	coding-coding
chr02	Os02t0118900-00	+	993563	995506	1944	Os02t0118850-01	-	989061	997516	3620	enclosed	BJ89	coding-coding
chr02	Os02t0119200-01	+	1014016	1016173	1966	Os02t0119250-00	-	1014535	1016006	1472	enclosed	Nip,BJ278,BJ89	coding-coding
chr02	Os02t0120300-01	+	1067045	1069130	1069	Os02t0120400-01	-	1069023	1072082	986	convergent	Nip,BJ278,BJ89	coding-coding
chr02	Os02t0120600-01	+	1078475	1079650	812	Os02t0120700-00	-	1078755	1079385	391	enclosed		coding-coding
chr02	Os02t0120850-00	+	1080561	1082635	816	Os02t0120800-02	-	1080513	1083952	1101	enclosed	Nip,BJ278,BJ89	coding-coding
chr02	Os02t0120850-00	+	1080561	1082635	816	Os02t0120800-01	-	1080560	1084282	1384	enclosed	Nip,BJ278,BJ89	coding-coding
chr02	Os02t0121300-01	+	1116066	1116952	887	MSTRG.5759.1	-	1115894	1117221	1328	enclosed	Nip,BJ278,BJ89	coding-noncoding
chr02	Os02t0121700-01	+	1145837	1151052	2037	Os02t0121750-00	-	1146764	1150857	1475	enclosed	Nip	coding-coding
chr02	MSTRG.5775.1	+	1185079	1186333	1154	Os02t0122500-00	-	1185129	1186387	1158	convergent	Nip,BJ278,BJ89	coding-noncoding
chr02	Os02t0123100-01	+	1207635	1211101	1349	Os02t0123032-00	-	1208014	1209752	531	enclosed		coding-coding
chr02	Os02t0123100-02	+	1207649	1209243	1595	Os02t0123032-00	-	1208014	1209752	531	convergent		coding-coding
chr02	Os02t0123100-03	+	1207654	1211091	1192	Os02t0123032-00	-	1208014	1209752	531	enclosed		coding-coding
chr02	Os02t0123450-00	+	1223829	1226915	2436	Os02t0123400-01	-	1223588	1226876	2634	divergent	Nip,BJ278,BJ89	coding-coding
chr02	Os02t0123700-01	+	1237099	1240160	1693	Os02t0123801-00	-	1237214	1240022	1470	enclosed		coding-coding
chr02	Os02t0124501-00	+	1263685	1265966	1790	Os02t0124400-01	-	1263503	1264570	1068	divergent		coding-coding
chr02	Os02t0124650-00	+	1273337	1275500	1722	Os02t0124600-00	-	1274587	1275549	963	convergent	BJ278	coding-coding
chr02	Os02t0124650-00	+	1273337	1275500	1722	Os02t0124599-00	-	1273313	1273654	342	divergent		coding-coding
chr02	Os02t0125300-01	+	1326923	1330305	1191	Os02t0125350-00	-	1327070	1329859	996	enclosed	BJ278,BJ89	coding-coding
chr02	Os02t0125300-02	+	1327043	1330305	1071	Os02t0125350-00	-	1327070	1329859	996	enclosed	BJ278,BJ89	coding-coding
chr02	Os02t0125500-00	+	1334563	1337685	1320	Os02t0125533-00	-	1336096	1337620	853	enclosed		coding-coding
chr02	Os02t0125600-00	+	1343281	1344083	697	Os02t0125566-00	-	1341984	1343904	1210	divergent	BJ278	coding-coding
chr02	Os02t0126800-01	+	1402582	1404520	1093	Os02t0126900-01	-	1402649	1405694	3046	convergent	Nip,BJ278,BJ89	coding-coding
chr02	Os02t0128500-00	+	1469299	1474022	1047	Os02t0128400-01	-	1468981	1474672	1715	enclosed	BJ89	coding-coding
chr02	Os02t0128600-01	+	1476346	1480233	1135	Os02t0128501-00	-	1476515	1479790	627	enclosed		coding-coding
chr02	Os02t0130250-00	+	1570484	1572511	940	Os02t0130200-01	-	1570152	1574900	1932	enclosed	Nip	coding-coding
chr02	Os02t0131100-01	+	1626975	1628901	1746	Os02t0131050-01	-	1615699	1630951	4900	enclosed	Nip,BJ278,BJ89	coding-coding
chr02	Os02t0131100-02	+	1628399	1630134	1736	Os02t0131050-01	-	1615699	1630951	4900	enclosed	Nip,BJ278,BJ89	coding-coding
chr02	Os02t0131500-00	+	1644301	1648677	1801	Os02t0131400-00	-	1644223	1648808	2004	enclosed		coding-coding
chr02	Os02t0131850-00	+	1658840	1659856	708	Os02t0131800-01	-	1658576	1662644	1874	enclosed		coding-coding
chr02	Os02t0132950-01	+	1733998	1737535	3049	Os02t0133000-00	-	1734447	1737461	1341	enclosed	Nip,BJ278,BJ89	coding-coding
chr02	Os02t0134000-00	+	1793875	1796979	573	Os02t0134100-01	-	1796881	1798322	1442	convergent	Nip,BJ278,BJ89	coding-coding
chr02	Os02t0135250-00	+	1852452	1854619	1043	Os02t0135200-00	-	1850981	1858243	2715	enclosed	BJ89	coding-coding
chr02	Os02t0135900-01	+	1909010	1912780	1377	Os02t0135950-00	-	1912311	1912658	255	enclosed		coding-coding
chr02	Os02t0135900-02	+	1912010	1912796	509	Os02t0135950-00	-	1912311	1912658	255	enclosed		coding-coding
chr02	Os02t0136850-00	+	1948600	1949119	520	Os02t0136800-01	-	1947627	1949400	1673	enclosed	Nip,BJ89	coding-coding
chr02	Os02t0136850-00	+	1948600	1949119	520	Os02t0136800-02	-	1946332	1949354	2894	enclosed	Nip,BJ89	coding-coding
chr02	Os02t0136933-00	+	1955439	1956461	1023	Os02t0136966-01	-	1955909	1960166	4258	convergent	BJ278,BJ89	coding-coding
chr02	Os02t0137000-01	+	1957374	1965374	3442	Os02t0136966-01	-	1955909	1960166	4258	divergent	BJ278,BJ89	coding-coding
chr02	MSTRG.5910.1	+	1972937	1974572	903	Os02t0137200-01	-	1972970	1974762	972	convergent	Nip,BJ278,BJ89	coding-noncoding
chr02	MSTRG.5910.1	+	1972937	1974572	903	Os02t0137200-02	-	1972939	1974198	527	enclosed	Nip,BJ278,BJ89	coding-noncoding
chr02	Os02t0138900-01	+	2073173	2075673	1542	Os02t0139000-01	-	2075629	2079136	1856	convergent	Nip,BJ278,BJ89	coding-coding
chr02	MSTRG.5925.1	+	2086255	2087199	945	Os02t0139200-01	-	2087140	2092997	2253	convergent	Nip,BJ278,BJ89	coding-noncoding
chr02	Os02t0139600-01	+	2124897	2128513	2120	Os02t0139700-01	-	2128429	2137095	2649	convergent	Nip,BJ278,BJ89	coding-coding
chr02	Os02t0139600-01	+	2124897	2128513	2120	Os02t0139650-00	-	2125318	2128382	1483	enclosed	Nip,BJ278,BJ89	coding-coding
chr02	Os02t0139600-02	+	2126510	2128507	780	Os02t0139700-01	-	2128429	2137095	2649	convergent	Nip,BJ278,BJ89	coding-coding
chr02	Os02t0139600-02	+	2126510	2128507	780	Os02t0139650-00	-	2125318	2128382	1483	divergent	Nip,BJ278,BJ89	coding-coding
chr02	Os02t0142500-00	+	2343538	2345234	928	Os02t0142450-01	-	2331669	2345472	4860	enclosed	Nip,BJ89	coding-coding
chr02	Os02t0142800-01	+	2369616	2371348	1733	Os02t0142750-01	-	2368844	2370387	1544	divergent	Nip	coding-coding
chr02	Os02t0142875-00	+	2372240	2374416	288	Os02t0142850-01	-	2372150	2373061	912	divergent		coding-coding
chr02	Os02t0143350-00	+	2409033	2409537	505	Os02t0143400-00	-	2408927	2409319	393	divergent		coding-coding
chr02	Os02t0147800-01	+	2620369	2624177	1569	Os02t0147850-00	-	2621674	2622657	375	enclosed		coding-coding
chr02	Os02t0147800-02	+	2620424	2626215	2600	Os02t0147850-00	-	2621674	2622657	375	enclosed		coding-coding
chr02	Os02t0148000-01	+	2638443	2642064	2322	Os02t0148050-00	-	2641460	2642026	567	enclosed	Nip,BJ278,BJ89	coding-coding
chr02	Os02t0149600-01	+	2728878	2734454	2489	Os02t0149650-01	-	2732117	2735185	3069	convergent	Nip	coding-coding
chr02	Os02t0149750-00	+	2735958	2738038	1983	Os02t0149700-01	-	2735912	2738033	2122	divergent	Nip	coding-coding
chr02	Os02t0149800-01	+	2744296	2747428	1550	MSTRG.6001.1	-	2744305	2747097	1210	enclosed	Nip,BJ278,BJ89	coding-noncoding
chr02	Os02t0150250-00	+	2772725	2773261	537	Os02t0150200-01	-	2772169	2774685	501	enclosed		coding-coding
chr02	Os02t0151350-00	+	2824590	2829902	1608	Os02t0151300-01	-	2824488	2830257	2062	enclosed	Nip,BJ278,BJ89	coding-coding
chr02	Os02t0151400-01	+	2838179	2842311	1736	Os02t0151501-00	-	2840789	2841082	213	enclosed		coding-coding
chr02	Os02t0153000-01	+	2928922	2932167	1850	Os02t0152950-00	-	2927568	2932130	2384	divergent	BJ278,BJ89	coding-coding
chr02	Os02t0153300-01	+	2944661	2949240	3722	Os02t0153400-00	-	2945512	2948974	3463	enclosed	Nip,BJ278,BJ89	coding-coding
chr02	Os02t0153300-02	+	2947023	2949245	2223	Os02t0153400-00	-	2945512	2948974	3463	divergent	Nip,BJ278,BJ89	coding-coding
chr02	Os02t0153450-01	+	2952129	2955766	3638	Os02t0153500-00	-	2952126	2955609	3405	divergent	Nip,BJ278,BJ89	coding-coding
chr02	Os02t0153600-01	+	2957940	2960127	1516	Os02t0153700-01	-	2958786	2962177	3392	convergent	Nip,BJ278,BJ89	coding-coding
chr02	Os02t0154100-01	+	2978158	2985406	1825	Os02t0154200-01	-	2978855	2982356	3502	enclosed	Nip,BJ278,BJ89	coding-coding
chr02	Os02t0154300-01	+	2980587	2982399	1729	Os02t0154200-01	-	2978855	2982356	3502	divergent	BJ278,BJ89	coding-coding
chr02	Os02t0155400-01	+	3037622	3039869	2248	Os02t0155300-01	-	3037553	3040481	2829	enclosed		coding-coding
chr02	Os02t0156300-01	+	3086330	3087545	972	Os02t0156200-00	-	3084942	3087128	2187	divergent	BJ278,BJ89	coding-coding
chr02	Os02t0156500-01	+	3093895	3095152	1258	Os02t0156400-01	-	3092570	3095103	2534	divergent	BJ89	coding-coding
chr02	Os02t0156700-01	+	3106065	3109343	3279	Os02t0156800-01	-	3106371	3108579	2024	enclosed		coding-coding
chr02	Os02t0157300-01	+	3132469	3137551	3757	Os02t0157501-00	-	3136270	3138125	1616	convergent	BJ278,BJ89	coding-coding
chr02	Os02t0157300-01	+	3132469	3137551	3757	Os02t0157400-01	-	3132777	3134985	2024	enclosed	Nip,BJ278,BJ89	coding-coding
chr02	Os02t0157300-02	+	3132469	3136023	3152	Os02t0157400-01	-	3132777	3134985	2024	enclosed	Nip,BJ278,BJ89	coding-coding
chr02	Os02t0157600-02	+	3142294	3144660	1304	Os02t0157700-01	-	3144129	3144623	495	enclosed	Nip,BJ278,BJ89	coding-coding
chr02	Os02t0157950-01	+	3163897	3165102	1206	MSTRG.6067.1	-	3163679	3165402	1724	enclosed	BJ278,BJ89	coding-noncoding
chr02	Os02t0158200-00	+	3166740	3170798	1731	Os02t0158100-02	-	3166617	3166906	290	divergent		coding-coding
chr02	Os02t0158200-00	+	3166740	3170798	1731	Os02t0158100-01	-	3166617	3170816	1872	enclosed		coding-coding
chr02	Os02t0158300-01	+	3179485	3182746	1428	Os02t0158350-00	-	3179578	3182639	1230	enclosed	Nip,BJ278,BJ89	coding-coding
chr02	Os02t0158550-00	+	3188143	3189588	689	Os02t0158500-00	-	3187973	3190043	1310	enclosed	Nip,BJ278,BJ89	coding-coding
chr02	Os02t0159200-01	+	3212392	3216605	2589	Os02t0159100-00	-	3212238	3216435	2497	divergent	Nip,BJ89	coding-coding
chr02	Os02t0159200-02	+	3215708	3216619	912	Os02t0159100-00	-	3212238	3216435	2497	divergent	Nip,BJ89	coding-coding
chr02	Os02t0159800-01	+	3227681	3229224	1544	Os02t0159700-01	-	3228969	3233296	1516	convergent	Nip,BJ278,BJ89	coding-coding
chr02	Os02t0159800-01	+	3227681	3229224	1544	Os02t0159700-03	-	3227570	3229291	1722	enclosed	Nip,BJ278,BJ89	coding-coding
chr02	Os02t0159900-01	+	3234312	3237645	1494	Os02t0160000-01	-	3237586	3237983	398	convergent	Nip,BJ278,BJ89	coding-coding
chr02	Os02t0159900-01	+	3234312	3237645	1494	Os02t0159950-00	-	3234460	3236867	1103	enclosed		coding-coding
chr02	Os02t0160400-01	+	3266011	3268700	2039	Os02t0160300-01	-	3265700	3268325	1401	divergent	Nip,BJ278,BJ89	coding-coding
chr02	Os02t0160900-01	+	3279594	3280500	907	Os02t0160800-01	-	3279375	3280952	1578	enclosed	Nip,BJ278,BJ89	coding-coding
chr02	Os02t0161050-01	+	3284875	3288054	3180	Os02t0161000-01	-	3283264	3286366	2368	divergent	Nip,BJ278,BJ89	coding-coding
chr02	Os02t0161200-01	+	3297230	3303782	1608	Os02t0161251-01	-	3301680	3306366	4687	convergent	Nip,BJ278,BJ89	coding-coding
chr02	Os02t0161601-00	+	3327802	3328574	773	MSTRG.6109.1	-	3327265	3328574	1310	enclosed	Nip,BJ278,BJ89	coding-noncoding
chr02	Os02t0162050-00	+	3345017	3345473	360	Os02t0162000-02	-	3344787	3347324	622	enclosed	Nip,BJ89	coding-coding
chr02	Os02t0162050-00	+	3345017	3345473	360	Os02t0162000-01	-	3344959	3347407	533	enclosed	Nip,BJ89	coding-coding
chr02	Os02t0162600-01	+	3362047	3362944	898	Os02t0162700-01	-	3362834	3364270	660	convergent	Nip,BJ278,BJ89	coding-coding
chr02	Os02t0162783-00	+	3384035	3384907	381	Os02t0162766-01	-	3378928	3386412	2712	enclosed		coding-coding
chr02	Os02t0165100-01	+	3504423	3508658	1735	Os02t0165200-01	-	3507769	3512094	4326	convergent	Nip,BJ278,BJ89	coding-coding
chr02	Os02t0166800-01	+	3594428	3596589	1925	Os02t0166875-00	-	3595652	3596095	444	enclosed		coding-coding
chr02	Os02t0167000-00	+	3607122	3609843	1119	Os02t0166950-01	-	3607092	3610230	1536	enclosed	BJ89	coding-coding
chr02	Os02t0167300-01	+	3619840	3622862	1808	Os02t0167366-00	-	3619823	3622457	1414	divergent	Nip,BJ278,BJ89	coding-coding
chr02	Os02t0167300-02	+	3621165	3622794	1235	Os02t0167366-00	-	3619823	3622457	1414	divergent	Nip,BJ278,BJ89	coding-coding
chr02	Os02t0168000-01	+	3672974	3677649	2773	Os02t0168100-01	-	3677525	3679266	984	convergent	Nip,BJ278,BJ89	coding-coding
chr02	Os02t0168300-01	+	3687919	3691304	1635	Os02t0168250-00	-	3687883	3690834	1433	divergent		coding-coding
chr02	Os02t0168500-01	+	3703074	3705337	2037	Os02t0168550-00	-	3703670	3705482	1813	convergent	Nip,BJ278,BJ89	coding-coding
chr02	Os02t0168500-02	+	3703087	3705337	2107	Os02t0168550-00	-	3703670	3705482	1813	convergent	Nip,BJ278,BJ89	coding-coding
chr02	Os02t0168800-01	+	3715361	3718245	1416	Os02t0168850-00	-	3716574	3717957	637	enclosed		coding-coding
chr02	Os02t0168800-02	+	3716056	3718262	1465	Os02t0168850-00	-	3716574	3717957	637	enclosed		coding-coding
chr02	Os02t0169300-01	+	3727551	3731217	1542	Os02t0169151-00	-	3727735	3731136	1391	enclosed	Nip,BJ278,BJ89	coding-coding
chr02	Os02t0169450-00	+	3749126	3750016	444	Os02t0169400-01	-	3748511	3755492	3003	enclosed		coding-coding
chr02	Os02t0170000-01	+	3797629	3800883	2054	MSTRG.6183.1	-	3799383	3800995	1162	convergent	Nip,BJ278,BJ89	coding-noncoding
chr02	Os02t0170000-02	+	3798551	3800882	1557	MSTRG.6183.1	-	3799383	3800995	1162	convergent	Nip,BJ278,BJ89	coding-noncoding
chr02	Os02t0170100-01	+	3827878	3830121	925	Os02t0170150-00	-	3829446	3829814	369	enclosed	BJ89	coding-coding
chr02	Os02t0170100-02	+	3827940	3830119	861	Os02t0170150-00	-	3829446	3829814	369	enclosed	BJ89	coding-coding
chr02	Os02t0171001-00	+	3861702	3862553	678	Os02t0170900-02	-	3862225	3863867	1643	convergent		coding-coding
chr02	Os02t0171001-00	+	3861702	3862553	678	Os02t0170900-01	-	3855966	3863872	1944	enclosed		coding-coding
chr02	Os02t0171100-01	+	3868115	3872945	1668	Os02t0171301-00	-	3868227	3872798	1436	enclosed		coding-coding
chr02	Os02t0171100-02	+	3871647	3872864	675	Os02t0171301-00	-	3868227	3872798	1436	divergent		coding-coding
chr02	MSTRG.6195.1	+	3925541	3926248	663	MSTRG.6194.1	-	3925031	3926430	1355	enclosed	BJ278,BJ89	noncoding-noncoding
chr02	Os02t0173300-01	+	4014563	4015313	751	Os02t0173401-00	-	4014845	4015186	342	enclosed		coding-coding
chr02	Os02t0174250-00	+	4078718	4080739	1309	Os02t0174200-01	-	4078521	4081527	1853	enclosed	Nip,BJ278,BJ89	coding-coding
chr02	Os02t0174800-01	+	4095841	4097972	1236	Os02t0174700-01	-	4095629	4099533	1751	enclosed	Nip,BJ278,BJ89	coding-coding
chr02	Os02t0175000-01	+	4103387	4105657	1679	Os02t0174900-01	-	4103333	4106241	1380	enclosed	Nip,BJ278,BJ89	coding-coding
chr02	Os02t0175250-00	+	4113678	4114097	325	Os02t0175301-00	-	4113940	4115856	1128	convergent		coding-coding
chr02	Os02t0175250-00	+	4113678	4114097	325	Os02t0175200-00	-	4112948	4113895	948	divergent		coding-coding
chr02	Os02t0175750-00	+	4136117	4136595	479	Os02t0175700-01	-	4135897	4140382	2074	enclosed	Nip	coding-coding
chr02	Os02t0175800-01	+	4141509	4143652	751	Os02t0175850-00	-	4143281	4143494	214	enclosed		coding-coding
chr02	Os02t0175800-02	+	4141550	4143528	591	Os02t0175850-00	-	4143281	4143494	214	enclosed		coding-coding
chr02	Os02t0176300-01	+	4182680	4184658	1979	Os02t0176400-01	-	4184309	4185807	779	convergent	Nip,BJ278,BJ89	coding-coding
chr02	Os02t0177600-01	+	4280502	4285929	2043	Os02t0177633-00	-	4280604	4282119	997	enclosed	Nip,BJ278,BJ89	coding-coding
chr02	Os02t0177600-01	+	4280502	4285929	2043	Os02t0177666-00	-	4282291	4285216	346	enclosed		coding-coding
chr02	Os02t0177900-02	+	4304163	4309655	4018	Os02t0178000-01	-	4306895	4309939	1651	convergent	Nip,BJ278,BJ89	coding-coding
chr02	Os02t0178200-00	+	4320498	4324030	1785	Os02t0178250-00	-	4320520	4323891	1629	enclosed	Nip,BJ89	coding-coding
chr02	Os02t0179225-00	+	4390535	4393456	1242	Os02t0179200-01	-	4390150	4393564	1338	enclosed	Nip,BJ278,BJ89	coding-coding
chr02	Os02t0179500-01	+	4423146	4424225	1080	Os02t0179450-00	-	4420302	4424004	947	divergent	BJ89	coding-coding
chr02	Os02t0179900-01	+	4440186	4448543	3870	Os02t0179950-00	-	4440636	4448187	2838	enclosed	Nip,BJ278,BJ89	coding-coding
chr02	Os02t0180700-01	+	4497115	4500124	1334	Os02t0180800-01	-	4500090	4513333	1605	convergent	Nip,BJ278,BJ89	coding-coding
chr02	Os02t0181300-01	+	4542938	4544874	1591	Os02t0181200-00	-	4543013	4543405	393	enclosed		coding-coding
chr02	Os02t0182200-00	+	4573847	4578095	2169	Os02t0182100-01	-	4573831	4578257	2354	enclosed	Nip,BJ278,BJ89	coding-coding
chr02	Os02t0183500-00	+	4650723	4653983	1557	Os02t0183550-00	-	4650762	4653969	1504	enclosed		coding-coding
chr02	Os02t0184300-00	+	4694037	4699309	2451	Os02t0184200-01	-	4693892	4695523	1208	divergent	Nip,BJ278,BJ89	coding-coding
chr02	Os02t0184400-01	+	4708493	4716280	3488	Os02t0184450-01	-	4711358	4714139	2782	enclosed	BJ89	coding-coding
chr02	Os02t0184400-02	+	4708528	4716151	3324	Os02t0184450-01	-	4711358	4714139	2782	enclosed	BJ89	coding-coding
chr02	Os02t0184400-03	+	4708556	4716111	3256	Os02t0184450-01	-	4711358	4714139	2782	enclosed	BJ89	coding-coding
chr02	Os02t0184400-04	+	4712347	4716880	2711	Os02t0184450-01	-	4711358	4714139	2782	divergent	BJ89	coding-coding
chr02	Os02t0184650-00	+	4721069	4722673	1477	Os02t0184600-00	-	4721032	4722122	963	divergent		coding-coding
chr02	Os02t0184900-01	+	4740049	4743113	1652	Os02t0184800-00	-	4740035	4742889	1435	divergent		coding-coding
chr02	Os02t0185300-01	+	4765151	4767187	1790	Os02t0185350-00	-	4765274	4767003	1483	enclosed	Nip,BJ278,BJ89	coding-coding
chr02	Os02t0185500-00	+	4774336	4776253	1464	Os02t0185633-00	-	4774362	4776220	1485	enclosed		coding-coding
chr02	Os02t0185900-01	+	4785324	4787163	1578	Os02t0185766-00	-	4785252	4787028	1472	divergent		coding-coding
chr02	Os02t0187000-00	+	4829205	4830333	1038	Os02t0186950-00	-	4829677	4830263	587	enclosed	Nip,BJ278,BJ89	coding-coding
chr02	Os02t0189150-00	+	4940048	4942008	386	Os02t0189100-01	-	4938785	4942005	689	divergent		coding-coding
chr02	Os02t0189700-01	+	4967961	4971634	707	Os02t0189800-00	-	4969144	4971466	2247	enclosed		coding-coding
chr02	Os02t0189900-01	+	4974454	4984053	1732	Os02t0190000-00	-	4976661	4984327	3732	convergent	Nip,BJ278,BJ89	coding-coding
chr02	Os02t0190200-01	+	4987257	4997986	3972	Os02t0190300-01	-	4988483	4997740	4373	enclosed	Nip,BJ278,BJ89	coding-coding
chr02	Os02t0191200-00	+	5054297	5056546	2250	Os02t0191250-00	-	5054311	5056544	1745	enclosed		coding-coding
chr02	Os02t0191650-01	+	5071403	5075543	2349	Os02t0191700-00	-	5071413	5075530	2326	enclosed	Nip,BJ278,BJ89	coding-coding
chr02	Os02t0192150-00	+	5118682	5121303	1485	Os02t0192100-01	-	5118284	5121512	2179	enclosed	Nip,BJ278,BJ89	coding-coding
chr02	Os02t0192200-01	+	5121681	5125735	2761	Os02t0192250-00	-	5123182	5125550	2295	enclosed	Nip,BJ89	coding-coding
chr02	Os02t0192600-00	+	5158450	5158772	323	Os02t0192500-01	-	5151786	5158885	2150	enclosed	Nip,BJ278,BJ89	coding-coding
chr02	Os02t0194350-00	+	5255089	5257507	955	Os02t0194300-01	-	5254204	5257596	2336	enclosed		coding-coding
chr02	MSTRG.6412.1	+	5276637	5283140	3721	Os02t0194700-02	-	5276758	5281599	2250	enclosed	Nip,BJ278,BJ89	coding-noncoding
chr02	MSTRG.6412.1	+	5276637	5283140	3721	Os02t0194700-01	-	5276686	5282626	3158	enclosed	Nip,BJ278,BJ89	coding-noncoding
chr02	Os02t0195500-01	+	5339190	5344518	3206	Os02t0195533-00	-	5339353	5340033	681	enclosed	Nip,BJ278,BJ89	coding-coding
chr02	Os02t0195500-01	+	5339190	5344518	3206	Os02t0195566-00	-	5343023	5344207	1035	enclosed	Nip,BJ278,BJ89	coding-coding
chr02	Os02t0195500-02	+	5339826	5344365	2417	Os02t0195533-00	-	5339353	5340033	681	divergent	BJ278,BJ89	coding-coding
chr02	Os02t0195500-02	+	5339826	5344365	2417	Os02t0195566-00	-	5343023	5344207	1035	enclosed	BJ278,BJ89	coding-coding
chr02	Os02t0195500-03	+	5340529	5344485	2018	Os02t0195566-00	-	5343023	5344207	1035	enclosed	Nip,BJ278,BJ89	coding-coding
chr02	Os02t0196700-00	+	5411327	5413843	1494	Os02t0196750-00	-	5411349	5413712	1324	enclosed		coding-coding
chr02	Os02t0196850-00	+	5418288	5418580	293	Os02t0196800-01	-	5415009	5418652	1618	enclosed		coding-coding
chr02	Os02t0197200-01	+	5442081	5447353	1474	Os02t0197125-00	-	5442003	5447054	2026	divergent	Nip,BJ278,BJ89	coding-coding
chr02	MSTRG.6440.1	+	5468474	5470478	1360	Os02t0197600-01	-	5468648	5470490	1198	convergent	Nip,BJ278,BJ89	coding-noncoding
chr02	MSTRG.6440.1	+	5468474	5470478	1360	Os02t0197600-02	-	5468648	5470436	1017	enclosed	Nip,BJ278,BJ89	coding-noncoding
chr02	MSTRG.6440.1	+	5468474	5470478	1360	Os02t0197600-03	-	5468648	5470460	1168	enclosed	Nip,BJ278,BJ89	coding-noncoding
chr02	Os02t0197900-01	+	5482742	5489107	1957	Os02t0197950-00	-	5482835	5488933	1846	enclosed		coding-coding
chr02	Os02t0197900-02	+	5485064	5489299	1562	Os02t0197950-00	-	5482835	5488933	1846	divergent		coding-coding
chr02	Os02t0198300-01	+	5505067	5508419	1637	Os02t0198333-00	-	5506420	5508685	950	convergent	BJ278,BJ89	coding-coding
chr02	Os02t0198300-02	+	5505087	5508425	1628	Os02t0198333-00	-	5506420	5508685	950	convergent	BJ278,BJ89	coding-coding
chr02	Os02t0199666-00	+	5577033	5577976	944	Os02t0199600-00	-	5576675	5577121	447	divergent	Nip,BJ278,BJ89	coding-coding
chr02	Os02t0199950-00	+	5595821	5600781	1219	Os02t0199900-03	-	5595400	5598161	1326	divergent		coding-coding
chr02	Os02t0199950-00	+	5595821	5600781	1219	Os02t0199900-02	-	5595457	5600847	1714	enclosed		coding-coding
chr02	Os02t0199950-00	+	5595821	5600781	1219	Os02t0199900-01	-	5595400	5600848	1691	enclosed		coding-coding
chr02	MSTRG.6474.1	+	5641927	5644398	507	Os02t0201000-02	-	5639106	5644543	2229	enclosed	Nip,BJ278,BJ89	coding-noncoding
chr02	MSTRG.6474.1	+	5641927	5644398	507	Os02t0201000-01	-	5640781	5644568	1043	enclosed	Nip,BJ278,BJ89	coding-noncoding
chr02	Os02t0202000-01	+	5688698	5689609	791	Os02t0201900-02	-	5686730	5695385	1440	enclosed		coding-coding
chr02	Os02t0202200-01	+	5706636	5709119	1287	Os02t0202225-00	-	5706709	5708726	692	enclosed	Nip	coding-coding
chr02	Os02t0203300-00	+	5775768	5777385	1518	Os02t0203200-01	-	5775724	5777304	1581	divergent	Nip,BJ278,BJ89	coding-coding
chr02	Os02t0203401-00	+	5785325	5787430	2019	Os02t0203500-01	-	5785295	5788769	3123	enclosed	Nip,BJ89	coding-coding
chr02	Os02t0205700-00	+	5930548	5932343	1561	Os02t0205500-01	-	5930298	5933077	1928	enclosed	Nip,BJ278,BJ89	coding-coding
chr02	Os02t0206550-00	+	5966887	5967641	755	Os02t0206400-00	-	5965657	5967648	780	enclosed	Nip,BJ278,BJ89	coding-coding
chr02	Os02t0207800-01	+	6038414	6039642	1229	Os02t0207900-01	-	6038222	6039551	1330	divergent	Nip,BJ278,BJ89	coding-coding
chr02	Os02t0208100-01	+	6057100	6060267	2239	Os02t0208150-00	-	6057165	6059849	1764	enclosed	Nip,BJ278,BJ89	coding-coding
chr02	Os02t0208300-01	+	6071679	6075431	3540	Os02t0208400-02	-	6070766	6072501	1474	divergent	Nip,BJ278,BJ89	coding-coding
chr02	Os02t0208300-01	+	6071679	6075431	3540	Os02t0208400-01	-	6070662	6077304	4884	enclosed	Nip,BJ278,BJ89	coding-coding
chr02	Os02t0208675-00	+	6094465	6095673	1209	Os02t0208700-00	-	6094525	6095670	924	enclosed	BJ278,BJ89	coding-coding
chr02	Os02t0210700-01	+	6183755	6187803	3912	Os02t0210600-01	-	6183115	6188582	3278	enclosed		coding-coding
chr02	Os02t0211150-00	+	6207760	6213687	495	Os02t0211200-01	-	6212061	6212890	830	enclosed		coding-coding
chr02	Os02t0211500-01	+	6226876	6228372	1497	MSTRG.6551.1	-	6228257	6232047	3660	convergent	Nip,BJ278,BJ89	coding-noncoding
chr02	Os02t0214766-00	+	6424897	6430494	1585	Os02t0214900-02	-	6429608	6430544	937	convergent		coding-coding
chr02	Os02t0214766-00	+	6424897	6430494	1585	Os02t0214900-01	-	6424577	6430587	1997	enclosed		coding-coding
chr02	Os02t0215100-01	+	6443131	6445361	2231	Os02t0215050-01	-	6442988	6443886	899	divergent	Nip	coding-coding
chr02	Os02t0215200-03	+	6447078	6453167	1929	Os02t0215300-00	-	6447214	6450374	1317	enclosed	BJ89	coding-coding
chr02	Os02t0215200-02	+	6447083	6453014	1941	Os02t0215300-00	-	6447214	6450374	1317	enclosed	BJ89	coding-coding
chr02	Os02t0215200-01	+	6447086	6452632	1703	Os02t0215300-00	-	6447214	6450374	1317	enclosed	BJ89	coding-coding
chr02	Os02t0215500-01	+	6468826	6472843	3747	Os02t0215400-01	-	6468567	6473301	3069	enclosed	Nip,BJ89	coding-coding
chr02	Os02t0215600-01	+	6473995	6475502	1334	Os02t0215650-00	-	6473606	6475388	681	divergent	Nip	coding-coding
chr02	Os02t0216000-00	+	6491390	6495136	3492	Os02t0215950-01	-	6490616	6496493	4066	enclosed	BJ278,BJ89	coding-coding
chr02	Os02t0216150-00	+	6496937	6498264	1316	Os02t0216100-00	-	6496679	6498016	1326	divergent	Nip	coding-coding
chr02	Os02t0216400-01	+	6515931	6519173	916	Os02t0216300-01	-	6510945	6524586	1831	enclosed	Nip,BJ278	coding-coding
chr02	Os02t0217400-01	+	6559488	6562188	1762	Os02t0217425-00	-	6559511	6561928	1474	enclosed		coding-coding
chr02	Os02t0217666-00	+	6573267	6575712	561	Os02t0217600-01	-	6573100	6577600	1235	enclosed	BJ278,BJ89	coding-coding
chr02	Os02t0217666-00	+	6573267	6575712	561	Os02t0217600-02	-	6572799	6577587	1562	enclosed	BJ278,BJ89	coding-coding
chr02	Os02t0217800-00	+	6582277	6587300	1643	Os02t0217850-00	-	6582336	6587253	2174	enclosed		coding-coding
chr02	Os02t0218300-01	+	6608071	6610614	1277	Os02t0218400-01	-	6609459	6613930	2644	convergent	Nip,BJ278,BJ89	coding-coding
chr02	Os02t0218500-01	+	6611603	6614191	1933	Os02t0218400-01	-	6609459	6613930	2644	divergent	Nip,BJ278,BJ89	coding-coding
chr02	Os02t0218600-00	+	6621779	6623047	1130	Os02t0218550-00	-	6616276	6622982	2382	divergent		coding-coding
chr02	Os02t0218800-01	+	6637973	6639828	1856	Os02t0218750-00	-	6637969	6639572	1604	divergent		coding-coding
chr02	Os02t0219300-01	+	6656063	6659077	2570	Os02t0219200-02	-	6655868	6658086	1375	divergent	BJ278,BJ89	coding-coding
chr02	Os02t0219300-01	+	6656063	6659077	2570	Os02t0219200-03	-	6655977	6657650	1009	divergent	Nip,BJ278,BJ89	coding-coding
chr02	Os02t0219300-01	+	6656063	6659077	2570	Os02t0219200-01	-	6656266	6659388	1631	convergent	Nip,BJ89	coding-coding
chr02	Os02t0220000-00	+	6687558	6689362	1584	Os02t0219950-00	-	6687293	6688110	818	divergent		coding-coding
chr02	Os02t0220100-00	+	6693857	6695685	1695	Os02t0220050-00	-	6693586	6694400	815	divergent		coding-coding
chr02	Os02t0220800-01	+	6732383	6733630	990	Os02t0220700-01	-	6726465	6733496	3359	divergent	Nip,BJ278,BJ89	coding-coding
chr02	Os02t0221300-01	+	6771313	6778380	3103	Os02t0221400-01	-	6770989	6779383	967	enclosed	Nip,BJ278,BJ89	coding-coding
chr02	Os02t0222000-00	+	6802928	6805159	1534	Os02t0221900-03	-	6802726	6804607	1479	divergent	Nip,BJ278,BJ89	coding-coding
chr02	Os02t0222000-00	+	6802928	6805159	1534	Os02t0221900-02	-	6802706	6804635	1527	divergent	Nip,BJ278,BJ89	coding-coding
chr02	Os02t0222000-00	+	6802928	6805159	1534	Os02t0221900-01	-	6802726	6805314	1888	enclosed	Nip,BJ278,BJ89	coding-coding
chr02	MSTRG.6640.1	+	6831547	6835093	3469	Os02t0222500-01	-	6831023	6835681	3899	enclosed	Nip,BJ278,BJ89	coding-noncoding
chr02	Os02t0223300-01	+	6902424	6903803	1380	Os02t0223200-01	-	6902084	6903490	1407	divergent	Nip,BJ278	coding-coding
chr02	Os02t0224800-01	+	7006163	7010507	1423	Os02t0224850-00	-	7006167	7010202	1095	enclosed		coding-coding
chr02	Os02t0224800-02	+	7010001	7010488	488	Os02t0224850-00	-	7006167	7010202	1095	divergent		coding-coding
chr02	Os02t0226500-01	+	7089179	7089730	552	Os02t0226400-01	-	7088833	7089475	643	divergent	Nip	coding-coding
chr02	Os02t0226600-01	+	7097062	7100301	2148	Os02t0226700-00	-	7097841	7098813	973	enclosed		coding-coding
chr02	Os02t0226900-01	+	7115786	7119239	2281	Os02t0226801-00	-	7111043	7116123	770	divergent	Nip,BJ278,BJ89	coding-coding
chr02	Os02t0227000-01	+	7126763	7132072	2319	Os02t0227100-01	-	7132034	7133382	807	convergent	Nip,BJ278,BJ89	coding-coding
chr02	Os02t0228400-01	+	7221275	7223499	2225	Os02t0228300-01	-	7220633	7224467	3722	enclosed	Nip,BJ278,BJ89	coding-coding
chr02	Os02t0229400-01	+	7273036	7278242	2932	Os02t0229501-00	-	7273826	7278165	2592	enclosed	Nip,BJ278,BJ89	coding-coding
chr02	Os02t0229400-02	+	7274513	7278176	2378	Os02t0229501-00	-	7273826	7278165	2592	divergent	Nip,BJ278,BJ89	coding-coding
chr02	Os02t0230250-00	+	7323913	7325155	833	Os02t0230300-01	-	7323916	7324292	377	enclosed		coding-coding
chr02	Os02t0232000-01	+	7464028	7465505	1392	Os02t0232050-00	-	7464392	7465082	616	enclosed	Nip,BJ278,BJ89	coding-coding
chr02	Os02t0234450-00	+	7618738	7621248	2511	Os02t0234400-01	-	7618027	7619445	1419	divergent	Nip,BJ278,BJ89	coding-coding
chr02	Os02t0234750-00	+	7627889	7628252	364	Os02t0234700-01	-	7627395	7628246	723	divergent		coding-coding
chr02	Os02t0235600-01	+	7676838	7687402	843	Os02t0235701-00	-	7677010	7687373	738	enclosed	Nip,BJ278,BJ89	coding-coding
chr02	Os02t0235900-01	+	7690242	7692086	1845	Os02t0235802-00	-	7690292	7691985	1470	enclosed	Nip,BJ278,BJ89	coding-coding
chr02	Os02t0236401-00	+	7719811	7722344	930	Os02t0236200-01	-	7718960	7723687	2055	enclosed		coding-coding
chr02	Os02t0237000-00	+	7770038	7771054	1017	Os02t0236900-00	-	7770051	7770890	840	enclosed		coding-coding
chr02	Os02t0237801-01	+	7775144	7778858	3715	Os02t0237100-01	-	7772399	7776161	1566	divergent		coding-coding
chr02	MSTRG.6749.1	+	7977330	7979220	1770	Os02t0241100-01	-	7975665	7978686	2541	divergent	Nip,BJ278,BJ89	coding-noncoding
chr02	Os02t0241600-01	+	8004993	8017344	2955	Os02t0241650-00	-	8014186	8017045	1013	enclosed		coding-coding
chr02	Os02t0244600-01	+	8164661	8169145	1658	Os02t0244650-00	-	8165926	8169030	927	enclosed	BJ89	coding-coding
chr02	Os02t0244850-00	+	8178055	8184020	2921	Os02t0244700-04	-	8177820	8180092	1389	divergent	Nip,BJ278,BJ89	coding-coding
chr02	Os02t0244850-00	+	8178055	8184020	2921	Os02t0244700-02	-	8177820	8184167	3309	enclosed	Nip,BJ278,BJ89	coding-coding
chr02	Os02t0244850-00	+	8178055	8184020	2921	Os02t0244700-03	-	8177823	8184161	1541	enclosed	Nip,BJ278,BJ89	coding-coding
chr02	Os02t0244850-00	+	8178055	8184020	2921	Os02t0244700-01	-	8172421	8184167	3808	enclosed	Nip,BJ278,BJ89	coding-coding
chr02	Os02t0245850-00	+	8245408	8248330	1943	Os02t0245800-01	-	8244347	8248444	2343	enclosed	BJ278	coding-coding
chr02	Os02t0247600-01	+	8350331	8351592	1262	Os02t0247500-01	-	8350092	8351259	1168	divergent	Nip,BJ278,BJ89	coding-coding
chr02	Os02t0247800-01	+	8358824	8362959	2587	MSTRG.6791.1	-	8362910	8365217	2308	convergent	Nip,BJ278,BJ89	coding-noncoding
chr02	Os02t0248300-00	+	8380576	8381196	621	Os02t0248200-00	-	8380541	8384118	1245	enclosed		coding-coding
chr02	Os02t0250400-01	+	8501519	8504975	3219	MSTRG.6807.1	-	8501879	8502444	477	enclosed	Nip,BJ278,BJ89	coding-noncoding
chr02	Os02t0250700-01	+	8518506	8535685	3470	MSTRG.6814.1	-	8533402	8533633	232	enclosed	BJ278	coding-noncoding
chr02	Os02t0254100-00	+	8679389	8680699	1311	Os02t0254233-00	-	8679431	8680629	1199	enclosed	Nip,BJ89	coding-coding
chr02	MSTRG.6831.1	+	8729185	8730605	662	Os02t0254700-01	-	8726689	8730601	1291	divergent	Nip,BJ278,BJ89	coding-noncoding
chr02	Os02t0255033-00	+	8747655	8754363	1492	Os02t0255000-03	-	8747018	8751031	1415	divergent	Nip	coding-coding
chr02	Os02t0255033-00	+	8747655	8754363	1492	Os02t0255000-02	-	8749822	8755901	2250	convergent	Nip	coding-coding
chr02	Os02t0255033-00	+	8747655	8754363	1492	Os02t0255000-01	-	8747058	8756024	3033	enclosed	Nip	coding-coding
chr02	Os02t0255100-01	+	8760067	8766268	1470	Os02t0255066-00	-	8760061	8760449	389	divergent	Nip,BJ89	coding-coding
chr02	Os02t0255801-00	+	8813629	8814915	1233	Os02t0255700-01	-	8810169	8820960	2644	enclosed		coding-coding
chr02	Os02t0256100-01	+	8834369	8837492	1813	Os02t0256000-01	-	8834020	8835881	1591	divergent		coding-coding
chr02	Os02t0256100-02	+	8834506	8837476	1660	Os02t0256000-01	-	8834020	8835881	1591	divergent	Nip,BJ278	coding-coding
chr02	Os02t0256100-03	+	8834599	8837476	1567	Os02t0256000-01	-	8834020	8835881	1591	divergent	Nip,BJ278	coding-coding
chr02	Os02t0257250-00	+	8869357	8871474	939	Os02t0257200-01	-	8869192	8871520	1158	enclosed	Nip,BJ89	coding-coding
chr02	Os02t0258800-01	+	8973633	8977322	653	Os02t0258900-01	-	8976813	8981140	1819	convergent	Nip,BJ278,BJ89	coding-coding
chr02	Os02t0258800-01	+	8973633	8977322	653	Os02t0258900-02	-	8976792	8981094	2925	convergent	Nip,BJ278,BJ89	coding-coding
chr02	Os02t0258800-01	+	8973633	8977322	653	MSTRG.6860.1	-	8973277	8974394	1118	divergent	Nip,BJ278,BJ89	coding-noncoding
chr02	Os02t0261100-01	+	9116165	9119456	727	Os02t0261150-00	-	9116199	9119212	450	enclosed		coding-coding
chr02	Os02t0264501-00	+	9393288	9393813	526	Os02t0264300-01	-	9391424	9393829	1417	enclosed	Nip,BJ89	coding-coding
chr02	Os02t0265200-01	+	9446779	9448835	1840	Os02t0265100-01	-	9446493	9448541	1713	divergent	Nip,BJ278,BJ89	coding-coding
chr02	Os02t0265200-02	+	9446779	9448683	1821	Os02t0265100-01	-	9446493	9448541	1713	divergent	Nip,BJ278,BJ89	coding-coding
chr02	Os02t0267200-00	+	9551864	9553485	1182	Os02t0267350-00	-	9552146	9553195	610	enclosed		coding-coding
chr02	Os02t0267900-00	+	9574547	9575502	860	Os02t0267832-00	-	9572091	9574891	408	divergent		coding-coding
chr02	Os02t0268050-00	+	9578475	9579432	850	Os02t0267975-00	-	9578459	9578763	305	divergent		coding-coding
chr02	Os02t0268500-00	+	9589735	9590039	305	Os02t0268400-00	-	9589066	9590023	850	divergent		coding-coding
chr02	Os02t0268675-00	+	9600298	9601000	589	Os02t0268600-00	-	9600237	9601245	895	enclosed		coding-coding
chr02	Os02t0269400-00	+	9650745	9656251	2092	Os02t0269600-00	-	9650760	9656236	1995	enclosed	Nip	coding-coding
chr02	Os02t0270350-00	+	9712737	9715552	2075	Os02t0270200-01	-	9712632	9715959	2381	enclosed		coding-coding
chr02	Os02t0272350-01	+	9888494	9892534	4041	Os02t0272400-00	-	9888890	9893654	1243	convergent	Nip	coding-coding
chr02	Os02t0272850-00	+	9913947	9914430	484	Os02t0272800-01	-	9912537	9919784	1031	enclosed		coding-coding
chr02	Os02t0273050-00	+	9929008	9936733	1640	Os02t0273000-01	-	9928936	9937374	1963	enclosed		coding-coding
chr02	MSTRG.6936.1	+	9949729	9950765	1037	Os02t0273100-02	-	9950719	9954926	1678	convergent	Nip	coding-noncoding
chr02	MSTRG.6936.1	+	9949729	9950765	1037	Os02t0273100-01	-	9950654	9954960	1777	convergent	Nip	coding-noncoding
chr02	Os02t0273700-01	+	9972735	9978051	2454	Os02t0273501-00	-	9973072	9976395	1097	enclosed		coding-coding
chr02	Os02t0274900-01	+	10074588	10081478	2147	MSTRG.6955.1	-	10080501	10084242	3423	convergent	Nip,BJ278,BJ89	coding-noncoding
chr02	Os02t0274900-02	+	10074590	10081472	2193	MSTRG.6955.1	-	10080501	10084242	3423	convergent	Nip,BJ278,BJ89	coding-noncoding
chr02	Os02t0274900-03	+	10077070	10081473	1457	MSTRG.6955.1	-	10080501	10084242	3423	convergent	Nip,BJ278,BJ89	coding-noncoding
chr02	Os02t0275300-01	+	10094221	10094565	345	Os02t0275200-01	-	10088244	10094968	2055	enclosed	BJ89	coding-coding
chr02	Os02t0278400-01	+	10262000	10268672	3686	Os02t0278450-00	-	10262060	10266551	1497	enclosed	Nip,BJ278	coding-coding
chr02	Os02t0278400-02	+	10262025	10263793	1769	Os02t0278450-00	-	10262060	10266551	1497	convergent	Nip,BJ278	coding-coding
chr02	Os02t0279150-00	+	10273760	10278924	2371	Os02t0278700-01	-	10273719	10283727	2942	enclosed		coding-coding
chr02	Os02t0280400-03	+	10376364	10380939	3654	Os02t0280500-01	-	10378457	10379197	529	enclosed	Nip,BJ278,BJ89	coding-coding
chr02	Os02t0280700-01	+	10386299	10390289	1727	Os02t0280850-00	-	10388265	10389963	1322	enclosed	Nip	coding-coding
chr02	Os02t0281000-01	+	10419062	10428014	4246	Os02t0281101-00	-	10427372	10427660	289	enclosed		coding-coding
chr02	Os02t0284500-01	+	10693427	10696752	3147	Os02t0284550-00	-	10694206	10696396	2191	enclosed	BJ89	coding-coding
chr02	MSTRG.6987.1	+	10700796	10701517	722	Os02t0284600-01	-	10700829	10701516	688	enclosed	Nip,BJ278,BJ89	coding-noncoding
chr02	Os02t0285800-01	+	10739451	10747067	2433	Os02t0285775-00	-	10739333	10739721	389	divergent		coding-coding
chr02	Os02t0287950-00	+	10858501	10859032	532	Os02t0287900-01	-	10857586	10859012	1427	divergent		coding-coding
chr02	Os02t0288722-00	+	10908608	10909003	396	Os02t0288700-00	-	10908431	10914600	3585	enclosed		coding-coding
chr02	Os02t0288744-00	+	10912992	10914012	1021	Os02t0288700-00	-	10908431	10914600	3585	enclosed		coding-coding
chr02	Os02t0288925-00	+	10922187	10923461	1275	Os02t0288862-00	-	10922179	10923451	1273	divergent		coding-coding
chr02	Os02t0293050-00	+	11126629	11127361	733	Os02t0292800-01	-	11126248	11127515	1184	enclosed	Nip	coding-coding
chr02	Os02t0293350-01	+	11156872	11160271	3400	Os02t0293400-01	-	11157096	11161168	1746	convergent	Nip,BJ278,BJ89	coding-coding
chr02	Os02t0293575-00	+	11162645	11166101	614	Os02t0293500-01	-	11162557	11166291	789	enclosed	BJ89	coding-coding
chr02	Os02t0296350-01	+	11339961	11346765	1185	Os02t0296400-00	-	11340114	11344944	862	enclosed		coding-coding
chr02	Os02t0297000-01	+	11357264	11361527	4264	Os02t0296800-01	-	11353288	11357713	3351	divergent	Nip,BJ278,BJ89	coding-coding
chr02	Os02t0297132-00	+	11362531	11363765	1134	Os02t0297066-00	-	11362552	11363201	552	enclosed	BJ89	coding-coding
chr02	Os02t0297600-01	+	11399635	11404045	2059	Os02t0297666-00	-	11402103	11403886	869	enclosed	Nip,BJ278,BJ89	coding-coding
chr02	Os02t0297600-02	+	11399692	11403966	1923	Os02t0297666-00	-	11402103	11403886	869	enclosed	Nip,BJ278,BJ89	coding-coding
chr02	Os02t0298200-01	+	11427608	11429897	2213	Os02t0298100-01	-	11427544	11431289	3630	enclosed	Nip,BJ278,BJ89	coding-coding
chr02	Os02t0299000-00	+	11471100	11473389	2207	Os02t0298900-01	-	11470577	11474781	712	enclosed	Nip,BJ278,BJ89	coding-coding
chr02	Os02t0300700-01	+	11568279	11569112	834	MSTRG.7069.1	-	11568172	11569112	941	enclosed	Nip,BJ278,BJ89	coding-noncoding
chr02	Os02t0306900-01	+	12019034	12023287	1362	Os02t0306801-00	-	12019128	12020457	747	enclosed	BJ89	coding-coding
chr02	Os02t0307050-01	+	12031091	12034140	3050	Os02t0307000-01	-	12023919	12034641	3614	enclosed	Nip,BJ89	coding-coding
chr02	Os02t0307200-01	+	12054771	12057601	2560	Os02t0307300-01	-	12057458	12059380	1923	convergent		coding-coding
chr02	Os02t0312500-01	+	12320251	12323962	2681	Os02t0312550-00	-	12320468	12321803	734	enclosed		coding-coding
chr02	Os02t0312500-02	+	12320251	12324015	1138	Os02t0312550-00	-	12320468	12321803	734	enclosed		coding-coding
chr02	Os02t0312750-01	+	12336240	12338263	2024	Os02t0312700-01	-	12335408	12338632	1111	enclosed		coding-coding
chr02	Os02t0312750-01	+	12336240	12338263	2024	Os02t0312700-02	-	12335390	12338626	1151	enclosed		coding-coding
chr02	Os02t0314925-00	+	12491942	12493673	712	Os02t0315200-00	-	12490271	12493553	983	divergent	Nip,BJ278	coding-coding
chr02	Os02t0317700-01	+	12620374	12625515	1116	Os02t0317600-00	-	12620372	12624397	768	divergent	Nip,BJ278	coding-coding
chr02	Os02t0317700-02	+	12620374	12622331	1701	Os02t0317600-00	-	12620372	12624397	768	enclosed	Nip,BJ278	coding-coding
chr02	Os02t0318100-00	+	12645623	12647595	1062	MSTRG.7153.1	-	12645006	12647698	2610	enclosed	Nip,BJ278,BJ89	coding-noncoding
chr02	Os02t0322400-00	+	12893632	12894978	1347	Os02t0322251-00	-	12893592	12894722	1131	divergent	Nip,BJ278,BJ89	coding-coding
chr02	MSTRG.7186.1	+	13041816	13042895	1006	MSTRG.7185.1	-	13041595	13042895	1301	enclosed	Nip	noncoding-noncoding
chr02	Os02t0325600-01	+	13096088	13098218	1691	Os02t0325800-00	-	13096363	13097514	891	enclosed		coding-coding
chr02	Os02t0325600-02	+	13096207	13098218	1572	Os02t0325800-00	-	13096363	13097514	891	enclosed		coding-coding
chr02	Os02t0326100-01	+	13122304	13127037	1105	Os02t0326000-02	-	13119924	13126978	1338	divergent	Nip	coding-coding
chr02	Os02t0326100-01	+	13122304	13127037	1105	Os02t0326000-01	-	13120100	13127006	1190	divergent	Nip	coding-coding
chr02	Os02t0328525-00	+	13294319	13295534	789	Os02t0328500-00	-	13293118	13294621	1118	divergent		coding-coding
chr02	Os02t0329300-01	+	13349865	13360544	2967	Os02t0329450-00	-	13350191	13360454	2529	enclosed	Nip,BJ278,BJ89	coding-coding
chr02	Os02t0330200-01	+	13417229	13420076	2161	Os02t0330400-00	-	13417273	13419832	1857	enclosed	Nip,BJ278,BJ89	coding-coding
chr02	Os02t0438500-01	+	14019987	14020476	490	Os02t0438601-02	-	14019736	14022159	2424	enclosed	Nip,BJ278	coding-coding
chr02	Os02t0440900-00	+	14162331	14166278	1974	Os02t0443001-00	-	14162694	14164177	1138	enclosed		coding-coding
chr02	Os02t0448500-00	+	14529889	14537293	1638	Os02t0448400-01	-	14529681	14537401	1941	enclosed	Nip,BJ278,BJ89	coding-coding
chr02	Os02t0452550-00	+	14942705	14961844	2288	Os02t0452500-01	-	14942625	14962036	2749	enclosed		coding-coding
chr02	Os02t0452550-00	+	14942705	14961844	2288	Os02t0452601-00	-	14946950	14947603	654	enclosed		coding-coding
chr02	MSTRG.7273.1	+	14966602	14969172	854	MSTRG.7272.1	-	14966115	14967504	1130	divergent	Nip,BJ278,BJ89	noncoding-noncoding
chr02	Os02t0457175-00	+	15204072	15204471	302	Os02t0457100-00	-	15203967	15205042	591	enclosed		coding-coding
chr02	Os02t0457325-00	+	15225146	15226012	406	Os02t0457300-00	-	15225055	15226211	709	enclosed		coding-coding
chr02	Os02t0457600-01	+	15233548	15236984	2039	Os02t0457500-01	-	15233137	15238844	2776	enclosed	Nip,BJ278,BJ89	coding-coding
chr02	Os02t0458900-00	+	15310546	15324161	1143	Os02t0458950-00	-	15323327	15324125	667	enclosed	Nip	coding-coding
chr02	Os02t0461400-01	+	15453514	15453948	435	Os02t0461300-00	-	15452946	15453705	462	divergent		coding-coding
chr02	Os02t0461700-00	+	15467385	15467780	396	Os02t0461600-03	-	15467205	15469365	1351	enclosed	Nip,BJ278,BJ89	coding-coding
chr02	Os02t0462000-01	+	15489333	15498800	4522	Os02t0462200-01	-	15496218	15498439	1810	enclosed	Nip,BJ278,BJ89	coding-coding
chr02	Os02t0462000-03	+	15493934	15498779	4719	Os02t0462200-01	-	15496218	15498439	1810	enclosed	Nip,BJ278,BJ89	coding-coding
chr02	MSTRG.7329.1	+	15543091	15544717	1627	Os02t0463401-00	-	15543720	15544246	527	enclosed	Nip,BJ278,BJ89	coding-noncoding
chr02	Os02t0466900-00	+	15717045	15717661	617	Os02t0467000-00	-	15717050	15718956	1806	convergent		coding-coding
chr02	Os02t0467500-01	+	15729134	15732855	2743	Os02t0467400-02	-	15730030	15733520	3329	convergent	Nip	coding-coding
chr02	Os02t0467500-01	+	15729134	15732855	2743	Os02t0467400-01	-	15728987	15733539	3985	enclosed	Nip	coding-coding
chr02	Os02t0468825-00	+	15824336	15825888	1124	Os02t0468800-01	-	15821535	15825974	3321	enclosed	BJ278	coding-coding
chr02	Os02t0469600-01	+	15891587	15895204	1483	MSTRG.7360.1	-	15891134	15895226	1958	enclosed	Nip,BJ278,BJ89	coding-noncoding
chr02	Os02t0469900-01	+	15910692	15915571	1876	Os02t0469950-00	-	15910908	15915214	1481	enclosed	Nip,BJ278,BJ89	coding-coding
chr02	Os02t0470100-00	+	15918635	15919882	1135	Os02t0470000-01	-	15916082	15919906	3108	enclosed		coding-coding
chr02	Os02t0475101-00	+	16242898	16243417	520	MSTRG.7384.1	-	16242819	16243455	637	enclosed	BJ89	coding-noncoding
chr02	Os02t0476700-01	+	16323185	16325968	2784	Os02t0476901-00	-	16323463	16328507	686	convergent		coding-coding
chr02	Os02t0478600-01	+	16440267	16442384	696	Os02t0478650-00	-	16441562	16442197	414	enclosed		coding-coding
chr02	Os02t0480950-00	+	16545412	16547806	323	Os02t0480900-01	-	16537356	16545691	2402	divergent		coding-coding
chr02	Os02t0484950-00	+	16747962	16748375	414	Os02t0484900-01	-	16747801	16748325	525	divergent	BJ89	coding-coding
chr02	Os02t0485000-01	+	16750745	16751765	1021	Os02t0484975-00	-	16750078	16751562	1485	divergent	Nip,BJ278,BJ89	coding-coding
chr02	Os02t0489525-00	+	17046737	17058490	3036	Os02t0489600-01	-	17055099	17057077	1395	enclosed	BJ278	coding-coding
chr02	Os02t0489525-00	+	17046737	17058490	3036	Os02t0489550-00	-	17046796	17054964	1965	enclosed	BJ278	coding-coding
chr02	Os02t0493087-00	+	17274145	17275940	1517	Os02t0493100-00	-	17274467	17275865	1278	enclosed	Nip,BJ89	coding-coding
chr02	Os02t0493650-00	+	17278811	17289905	1078	Os02t0493300-01	-	17277320	17290200	1888	enclosed		coding-coding
chr02	Os02t0495900-01	+	17416442	17419157	669	MSTRG.7473.1	-	17416393	17418967	528	divergent	Nip,BJ278,BJ89	coding-noncoding
chr02	Os02t0498633-00	+	17548460	17558112	237	Os02t0498600-01	-	17548116	17548581	466	divergent		coding-coding
chr02	Os02t0498633-00	+	17548460	17558112	237	Os02t0498666-01	-	17550631	17554943	2289	enclosed		coding-coding
chr02	Os02t0503400-01	+	17846294	17847820	573	MSTRG.7502.1	-	17846274	17847845	618	enclosed	Nip,BJ278,BJ89	coding-noncoding
chr02	Os02t0504000-01	+	17880882	17886285	1916	MSTRG.7513.1	-	17880883	17884472	3195	enclosed	Nip,BJ278,BJ89	coding-noncoding
chr02	Os02t0504850-00	+	17952229	17955118	1008	Os02t0504800-01	-	17952030	17957355	1240	enclosed	Nip,BJ278,BJ89	coding-coding
chr02	Os02t0505066-00	+	17958910	17960644	1503	Os02t0504900-02	-	17958536	17960276	1509	divergent	Nip,BJ278,BJ89	coding-coding
chr02	Os02t0505066-00	+	17958910	17960644	1503	Os02t0504900-01	-	17958515	17961703	2111	enclosed	Nip,BJ278,BJ89	coding-coding
chr02	MSTRG.7545.1	+	18231711	18235690	315	Os02t0510100-02	-	18231489	18235721	474	enclosed	Nip,BJ278,BJ89	coding-noncoding
chr02	MSTRG.7545.1	+	18231711	18235690	315	Os02t0510100-01	-	18231489	18235780	627	enclosed	Nip,BJ278,BJ89	coding-noncoding
chr02	Os02t0514500-01	+	18539295	18540807	1099	Os02t0514326-00	-	18537130	18540652	2754	divergent		coding-coding
chr02	Os02t0514700-00	+	18545596	18552443	1540	Os02t0514750-00	-	18550003	18552247	1107	enclosed		coding-coding
chr02	Os02t0514700-00	+	18545596	18552443	1540	Os02t0514712-00	-	18546596	18547433	633	enclosed		coding-coding
chr02	Os02t0515125-00	+	18569980	18572286	1965	Os02t0515100-01	-	18569792	18573161	2810	enclosed	BJ278,BJ89	coding-coding
chr02	Os02t0515150-01	+	18573594	18575404	1811	Os02t0515200-01	-	18575251	18581665	2394	convergent		coding-coding
chr02	Os02t0516301-00	+	18639596	18639889	294	Os02t0516400-01	-	18639136	18641888	1185	enclosed		coding-coding
chr02	Os02t0516901-00	+	18661023	18662179	1141	Os02t0516800-00	-	18658003	18662005	1341	divergent	Nip,BJ278,BJ89	coding-coding
chr02	Os02t0517366-00	+	18714764	18715225	462	Os02t0517333-01	-	18714691	18717946	1548	enclosed		coding-coding
chr02	Os02t0518400-01	+	18837800	18843471	2854	Os02t0518500-00	-	18839194	18842419	1479	enclosed		coding-coding
chr02	Os02t0518550-00	+	18841145	18841440	296	Os02t0518500-00	-	18839194	18842419	1479	enclosed		coding-coding
chr02	Os02t0519900-01	+	18916988	18921785	2922	Os02t0519950-00	-	18918349	18921748	2765	enclosed	Nip,BJ278,BJ89	coding-coding
chr02	Os02t0519900-02	+	18919833	18921778	1946	Os02t0519950-00	-	18918349	18921748	2765	divergent	Nip,BJ278,BJ89	coding-coding
chr02	Os02t0519900-03	+	18920484	18921781	1298	Os02t0519950-00	-	18918349	18921748	2765	divergent	Nip,BJ278,BJ89	coding-coding
chr02	Os02t0519900-04	+	18920613	18921783	1171	Os02t0519950-00	-	18918349	18921748	2765	divergent	Nip	coding-coding
chr02	Os02t0519900-05	+	18920863	18921778	916	Os02t0519950-00	-	18918349	18921748	2765	divergent	Nip,BJ278,BJ89	coding-coding
chr02	Os02t0521366-00	+	19001980	19004365	2289	Os02t0521432-00	-	19002100	19004089	1895	enclosed		coding-coding
chr02	MSTRG.7655.1	+	19303595	19304592	873	Os02t0527200-01	-	19303396	19304620	1100	enclosed	Nip,BJ278,BJ89	coding-noncoding
chr02	Os02t0527700-01	+	19332701	19333869	1169	Os02t0527650-00	-	19332473	19333623	1151	divergent	Nip,BJ278,BJ89	coding-coding
chr02	Os02t0528300-00	+	19357053	19367025	2318	Os02t0528200-01	-	19355790	19367127	2916	enclosed		coding-coding
chr02	MSTRG.7667.1	+	19414783	19415074	252	MSTRG.7666.1	-	19414311	19418473	3590	enclosed	Nip,BJ278,BJ89	noncoding-noncoding
chr02	MSTRG.7667.1	+	19414783	19415074	252	Os02t0528900-01	-	19406608	19420786	3801	enclosed	Nip,BJ278,BJ89	coding-noncoding
chr02	Os02t0529400-01	+	19437743	19442066	2215	Os02t0529450-00	-	19438426	19441745	1443	enclosed	BJ89	coding-coding
chr02	Os02t0529400-02	+	19440660	19442080	1181	Os02t0529450-00	-	19438426	19441745	1443	divergent	BJ89	coding-coding
chr02	Os02t0529850-00	+	19459341	19463336	1396	Os02t0529800-00	-	19459224	19463361	1542	enclosed		coding-coding
chr02	MSTRG.7687.1	+	19595948	19598742	2795	Os02t0532500-01	-	19597550	19598541	992	enclosed	Nip,BJ278,BJ89	coding-noncoding
chr02	Os02t0534400-01	+	19682544	19687163	2101	Os02t0534550-00	-	19682581	19686847	1761	enclosed	Nip,BJ278,BJ89	coding-coding
chr02	Os02t0535700-01	+	19750175	19755000	2697	Os02t0535801-00	-	19750289	19754691	1295	enclosed	Nip,BJ278	coding-coding
chr02	Os02t0536800-00	+	19801627	19801932	306	Os02t0536601-00	-	19801096	19802170	1075	enclosed		coding-coding
chr02	Os02t0537400-01	+	19861224	19864508	1569	Os02t0537450-00	-	19862862	19864098	1147	enclosed		coding-coding
chr02	Os02t0537950-00	+	19924403	19928309	2247	Os02t0538000-01	-	19924420	19928340	2269	convergent	Nip,BJ278,BJ89	coding-coding
chr02	Os02t0539500-01	+	20000799	20002297	1499	MSTRG.7735.1	-	20000427	20002297	1871	enclosed	Nip,BJ278,BJ89	coding-noncoding
chr02	Os02t0541300-00	+	20109037	20109343	307	Os02t0541150-00	-	20109198	20110897	465	convergent	BJ278,BJ89	coding-coding
chr02	Os02t0541325-00	+	20109369	20112225	1191	Os02t0541150-00	-	20109198	20110897	465	divergent	BJ278,BJ89	coding-coding
chr02	Os02t0542100-00	+	20134804	20135382	579	Os02t0542000-00	-	20134851	20135100	250	enclosed		coding-coding
chr02	Os02t0542500-01	+	20152453	20154121	1573	Os02t0542600-01	-	20152543	20154023	1481	enclosed	Nip	coding-coding
chr02	Os02t0549600-01	+	20649580	20651921	852	Os02t0549650-00	-	20649755	20651708	551	enclosed		coding-coding
chr02	Os02t0550000-01	+	20676454	20682186	3037	Os02t0550050-00	-	20676853	20679479	2091	enclosed	Nip,BJ278,BJ89	coding-coding
chr02	Os02t0550650-00	+	20718571	20721049	1219	Os02t0550600-01	-	20717898	20721731	2449	enclosed	Nip,BJ278,BJ89	coding-coding
chr02	Os02t0550800-01	+	20734076	20737316	1869	Os02t0550850-00	-	20734672	20737223	1456	enclosed	Nip,BJ278,BJ89	coding-coding
chr02	Os02t0551801-00	+	20782428	20783315	888	Os02t0551700-01	-	20782334	20785252	1369	enclosed	Nip,BJ278,BJ89	coding-coding
chr02	Os02t0552150-00	+	20823483	20824444	962	Os02t0552200-00	-	20823499	20824518	1020	convergent	Nip,BJ278,BJ89	coding-coding
chr02	Os02t0552450-00	+	20832858	20835330	538	Os02t0552400-00	-	20832815	20835431	670	enclosed		coding-coding
chr02	Os02t0552550-01	+	20839690	20844713	3913	Os02t0552600-00	-	20842399	20844674	1251	enclosed	Nip,BJ89	coding-coding
chr02	Os02t0555300-01	+	20972825	20973948	917	Os02t0555200-01	-	20969986	20977618	2231	enclosed	Nip,BJ278,BJ89	coding-coding
chr02	Os02t0555600-01	+	20985975	20994152	2239	Os02t0555650-00	-	20991185	20993676	1067	enclosed	Nip,BJ278,BJ89	coding-coding
chr02	Os02t0555600-02	+	20989673	20994224	2409	Os02t0555650-00	-	20991185	20993676	1067	enclosed	Nip,BJ278,BJ89	coding-coding
chr02	Os02t0555832-01	+	21002133	21008409	2632	Os02t0555900-00	-	21002439	21008209	2154	enclosed	Nip,BJ278,BJ89	coding-coding
chr02	Os02t0556050-00	+	21014909	21016181	1216	Os02t0556000-00	-	21014558	21019302	2537	enclosed	Nip,BJ278,BJ89	coding-coding
chr02	Os02t0556300-01	+	21039828	21040638	811	Os02t0556400-01	-	21039695	21042737	1783	enclosed	Nip,BJ278,BJ89	coding-coding
chr02	Os02t0556700-01	+	21054451	21060132	3911	Os02t0556800-01	-	21060083	21061555	1058	convergent	Nip,BJ278,BJ89	coding-coding
chr02	Os02t0556700-01	+	21054451	21060132	3911	Os02t0556750-01	-	21058536	21059138	603	enclosed		coding-coding
chr02	Os02t0556700-02	+	21056620	21060132	2580	Os02t0556800-01	-	21060083	21061555	1058	convergent	Nip,BJ278,BJ89	coding-coding
chr02	Os02t0556700-02	+	21056620	21060132	2580	Os02t0556750-01	-	21058536	21059138	603	enclosed		coding-coding
chr02	Os02t0557100-01	+	21082668	21088255	1305	Os02t0557150-00	-	21084125	21088051	962	enclosed	BJ278,BJ89	coding-coding
chr02	Os02t0557200-01	+	21098190	21103974	3108	Os02t0557250-00	-	21102291	21103546	1084	enclosed		coding-coding
chr02	Os02t0558200-00	+	21151016	21156623	2376	Os02t0558100-03	-	21150709	21152550	1238	divergent	Nip,BJ278,BJ89	coding-coding
chr02	Os02t0558200-00	+	21151016	21156623	2376	Os02t0558100-02	-	21150709	21161368	2925	enclosed	Nip,BJ278,BJ89	coding-coding
chr02	Os02t0558200-00	+	21151016	21156623	2376	Os02t0558100-01	-	21150702	21161514	3083	enclosed	Nip,BJ278,BJ89	coding-coding
chr02	Os02t0559925-00	+	21229067	21230820	1035	Os02t0559400-01	-	21228967	21231366	1333	enclosed	BJ278	coding-coding
chr02	Os02t0559925-00	+	21229067	21230820	1035	Os02t0559400-02	-	21228965	21231281	1250	enclosed	BJ278	coding-coding
chr02	Os02t0562100-00	+	21312002	21312874	873	Os02t0562000-00	-	21311981	21312243	263	divergent		coding-coding
chr02	Os02t0562300-01	+	21319944	21325117	2472	Os02t0562350-00	-	21324192	21324772	581	enclosed	Nip,BJ278,BJ89	coding-coding
chr02	Os02t0562300-02	+	21322725	21325117	1297	Os02t0562350-00	-	21324192	21324772	581	enclosed	Nip,BJ278,BJ89	coding-coding
chr02	Os02t0564100-01	+	21413884	21417195	1212	Os02t0564150-00	-	21414000	21414378	379	enclosed	Nip	coding-coding
chr02	Os02t0564200-01	+	21418030	21420402	2373	Os02t0564300-01	-	21420322	21422355	2034	convergent	Nip,BJ278,BJ89	coding-coding
chr02	Os02t0565400-02	+	21472360	21475633	1637	Os02t0565500-01	-	21474733	21477629	1893	convergent	Nip,BJ278,BJ89	coding-coding
chr02	Os02t0566400-01	+	21525890	21528856	1702	Os02t0566450-00	-	21525910	21528573	1407	enclosed	Nip,BJ278,BJ89	coding-coding
chr02	Os02t0566700-01	+	21543610	21548839	3005	Os02t0566750-00	-	21544153	21548063	1872	enclosed	BJ89	coding-coding
chr02	MSTRG.7922.1	+	21563480	21566690	1030	Os02t0567100-01	-	21563496	21566565	889	enclosed	Nip,BJ278,BJ89	coding-noncoding
chr02	Os02t0567450-00	+	21569347	21574158	2107	Os02t0567200-01	-	21569288	21574149	2151	divergent	BJ278,BJ89	coding-coding
chr02	Os02t0567900-01	+	21598138	21602376	1037	Os02t0567850-01	-	21596661	21600451	3791	divergent	Nip,BJ278,BJ89	coding-coding
chr02	Os02t0568100-01	+	21608220	21610020	1801	Os02t0568200-00	-	21608165	21613272	2867	enclosed	BJ89	coding-coding
chr02	Os02t0570500-01	+	21788170	21791222	1728	Os02t0570600-00	-	21788183	21790949	1404	enclosed	Nip,BJ278,BJ89	coding-coding
chr02	Os02t0570800-00	+	21810677	21813346	1434	Os02t0570700-01	-	21810375	21813457	1846	enclosed	Nip,BJ278,BJ89	coding-coding
chr02	Os02t0570900-00	+	21842023	21843803	969	Os02t0571000-00	-	21842227	21845380	1315	convergent	Nip	coding-coding
chr02	Os02t0571100-01	+	21844651	21847532	1173	Os02t0571000-00	-	21842227	21845380	1315	divergent	Nip	coding-coding
chr02	Os02t0572000-01	+	21904824	21906343	1520	Os02t0571900-01	-	21904598	21906238	1641	divergent	Nip,BJ89	coding-coding
chr02	Os02t0572050-00	+	21911717	21914209	549	MSTRG.7949.1	-	21912621	21913850	1230	enclosed		coding-noncoding
chr02	Os02t0572351-00	+	21923371	21923978	608	Os02t0572300-00	-	21922917	21926203	1257	enclosed	BJ89	coding-coding
chr02	Os02t0572500-00	+	21931068	21932526	616	Os02t0572400-02	-	21930682	21934205	1529	enclosed	Nip,BJ278,BJ89	coding-coding
chr02	Os02t0572500-00	+	21931068	21932526	616	Os02t0572400-01	-	21930667	21935565	2197	enclosed	Nip,BJ278,BJ89	coding-coding
chr02	Os02t0573500-01	+	21995524	22002502	1927	Os02t0573601-00	-	21995590	22002199	1558	enclosed	Nip,BJ278,BJ89	coding-coding
chr02	Os02t0574100-01	+	22013289	22017622	1841	Os02t0574300-00	-	22015877	22017361	1370	enclosed	Nip,BJ278,BJ89	coding-coding
chr02	Os02t0574701-00	+	22044059	22045469	778	Os02t0574600-01	-	22043899	22046884	1150	enclosed		coding-coding
chr02	Os02t0575900-01	+	22110140	22117656	2579	MSTRG.7976.1	-	22113436	22115320	1885	enclosed	Nip,BJ278,BJ89	coding-noncoding
chr02	Os02t0577300-00	+	22175977	22178701	1884	Os02t0577400-01	-	22175280	22177635	2261	divergent	Nip,BJ278,BJ89	coding-coding
chr02	Os02t0577700-00	+	22202698	22204302	1494	Os02t0577600-00	-	22202768	22204253	1320	enclosed	BJ278	coding-coding
chr02	MSTRG.7989.1	+	22215071	22217427	2226	Os02t0578000-01	-	22215072	22216729	1505	enclosed	Nip,BJ278,BJ89	coding-noncoding
chr02	Os02t0578300-01	+	22229575	22231423	1764	Os02t0578201-01	-	22229412	22231397	1986	divergent	Nip,BJ278,BJ89	coding-coding
chr02	Os02t0578500-00	+	22234705	22238120	966	Os02t0578400-01	-	22234374	22235352	833	divergent	BJ278,BJ89	coding-coding
chr02	Os02t0580300-01	+	22333308	22337676	1406	Os02t0580366-00	-	22335324	22336980	750	enclosed	Nip,BJ278,BJ89	coding-coding
chr02	Os02t0580300-02	+	22333316	22337414	2360	Os02t0580366-00	-	22335324	22336980	750	enclosed	Nip,BJ278,BJ89	coding-coding
chr02	Os02t0580300-03	+	22335336	22337607	1269	Os02t0580366-00	-	22335324	22336980	750	divergent	Nip,BJ278,BJ89	coding-coding
chr02	Os02t0580966-00	+	22370326	22373829	1593	Os02t0580900-02	-	22369985	22371481	1497	divergent	Nip,BJ278,BJ89	coding-coding
chr02	Os02t0580966-00	+	22370326	22373829	1593	Os02t0580900-01	-	22369930	22374416	2205	enclosed	Nip,BJ278,BJ89	coding-coding
chr02	Os02t0581000-00	+	22381199	22389666	3111	Os02t0580983-00	-	22381101	22389666	3119	enclosed		coding-coding
chr02	Os02t0581700-01	+	22429445	22430062	618	Os02t0581600-01	-	22429255	22429929	675	divergent	Nip,BJ89	coding-coding
chr02	Os02t0584300-01	+	22535359	22536238	880	MSTRG.8039.1	-	22534311	22537528	491	enclosed	Nip	coding-noncoding
chr02	Os02t0585650-01	+	22572227	22573341	695	Os02t0585700-00	-	22572570	22573256	267	enclosed		coding-coding
chr02	Os02t0588250-01	+	22666020	22670462	4443	Os02t0588300-01	-	22666458	22671443	2343	convergent		coding-coding
chr02	Os02t0588500-02	+	22687303	22692268	2823	Os02t0588550-00	-	22690223	22693004	2133	convergent	Nip,BJ278	coding-coding
chr02	Os02t0588600-01	+	22692610	22694029	977	Os02t0588550-00	-	22690223	22693004	2133	divergent	Nip,BJ278	coding-coding
chr02	Os02t0589450-00	+	22742580	22743011	432	Os02t0589400-01	-	22741593	22743361	1769	enclosed	Nip,BJ278,BJ89	coding-coding
chr02	Os02t0589600-01	+	22743750	22746447	2698	Os02t0589500-00	-	22743536	22744371	836	divergent	Nip,BJ278,BJ89	coding-coding
chr02	Os02t0590700-01	+	22820217	22828726	5033	Os02t0590800-00	-	22822253	22825986	1808	enclosed	Nip,BJ278,BJ89	coding-coding
chr02	Os02t0590700-02	+	22820306	22828115	1798	Os02t0590800-00	-	22822253	22825986	1808	enclosed	Nip,BJ278,BJ89	coding-coding
chr02	Os02t0592700-01	+	22941281	22942945	1665	Os02t0592833-00	-	22942644	22943817	937	convergent	Nip,BJ278,BJ89	coding-coding
chr02	Os02t0593500-01	+	22971895	22975176	2157	Os02t0593400-01	-	22969552	22976636	3594	enclosed	Nip,BJ278,BJ89	coding-coding
chr02	Os02t0593500-02	+	22971939	22975181	1929	Os02t0593400-01	-	22969552	22976636	3594	enclosed	Nip,BJ278,BJ89	coding-coding
chr02	Os02t0593550-00	+	22976020	22976575	556	Os02t0593400-02	-	22975886	22976633	629	enclosed	BJ89	coding-coding
chr02	Os02t0593550-00	+	22976020	22976575	556	Os02t0593400-01	-	22969552	22976636	3594	enclosed	BJ89	coding-coding
chr02	Os02t0593550-00	+	22976020	22976575	556	Os02t0593400-03	-	22975504	22976578	956	enclosed	BJ89	coding-coding
chr02	Os02t0594232-00	+	23008681	23011151	1698	Os02t0594166-01	-	23008659	23011091	1660	divergent		coding-coding
chr02	Os02t0594700-01	+	23046483	23047393	911	Os02t0594651-00	-	23045157	23047102	1946	divergent	Nip,BJ89	coding-coding
chr02	Os02t0597800-01	+	23237192	23241415	2408	Os02t0597850-01	-	23238188	23239013	826	enclosed	Nip,BJ278,BJ89	coding-coding
chr02	Os02t0597950-00	+	23241662	23244266	903	Os02t0597900-01	-	23241660	23242066	407	divergent	Nip,BJ278,BJ89	coding-coding
chr02	Os02t0598300-01	+	23266498	23271949	1617	Os02t0598350-00	-	23270207	23271798	1034	enclosed	BJ89	coding-coding
chr02	Os02t0600033-00	+	23456804	23460491	1407	Os02t0600066-01	-	23455291	23460627	3528	enclosed	Nip,BJ278,BJ89	coding-coding
chr02	Os02t0601300-01	+	23527139	23530459	1456	Os02t0601350-00	-	23528508	23530119	710	enclosed		coding-coding
chr02	Os02t0601700-01	+	23544805	23549077	2949	Os02t0601750-00	-	23545845	23548377	1675	enclosed	Nip,BJ278,BJ89	coding-coding
chr02	Os02t0602100-01	+	23562279	23563089	811	Os02t0602201-00	-	23562830	23564338	1416	convergent	Nip,BJ278,BJ89	coding-coding
chr02	Os02t0602100-02	+	23562283	23565935	3116	Os02t0602201-00	-	23562830	23564338	1416	enclosed	Nip,BJ278,BJ89	coding-coding
chr02	Os02t0603033-00	+	23609933	23610724	792	Os02t0603000-00	-	23609300	23610643	1344	divergent	Nip,BJ278,BJ89	coding-coding
chr02	Os02t0603066-00	+	23611961	23614515	2555	Os02t0603100-01	-	23612056	23614519	2464	convergent	Nip,BJ278,BJ89	coding-coding
chr02	Os02t0603900-00	+	23653452	23658263	2416	Os02t0603800-01	-	23653493	23659174	2494	convergent	Nip,BJ278,BJ89	coding-coding
chr02	MSTRG.8205.1	+	23743041	23745011	1876	Os02t0605900-01	-	23743045	23744109	976	enclosed	Nip,BJ278,BJ89	coding-noncoding
chr02	Os02t0608700-01	+	23890981	23892922	1942	MSTRG.8232.1	-	23890984	23892927	571	convergent	Nip,BJ278,BJ89	coding-noncoding
chr02	Os02t0608800-00	+	23893313	23894332	1020	Os02t0608801-00	-	23893258	23894469	1212	enclosed	Nip,BJ278,BJ89	coding-coding
chr02	Os02t0611200-01	+	24045244	24048276	1981	Os02t0611250-00	-	24046420	24048224	1729	enclosed	Nip,BJ278,BJ89	coding-coding
chr02	Os02t0611200-02	+	24046436	24048276	1750	Os02t0611250-00	-	24046420	24048224	1729	divergent	Nip	coding-coding
chr02	Os02t0611200-03	+	24047063	24048294	1232	Os02t0611250-00	-	24046420	24048224	1729	divergent	Nip,BJ278,BJ89	coding-coding
chr02	Os02t0611650-00	+	24068962	24074675	2352	Os02t0611500-01	-	24068339	24074731	3012	enclosed	Nip,BJ278,BJ89	coding-coding
chr02	MSTRG.8264.1	+	24152037	24153094	1058	Os02t0612900-01	-	24152119	24153073	955	enclosed	Nip,BJ278,BJ89	coding-noncoding
chr02	Os02t0613150-00	+	24163522	24165085	1088	Os02t0613100-00	-	24163521	24165713	1541	enclosed	Nip,BJ89	coding-coding
chr02	Os02t0613300-00	+	24167321	24173310	1806	Os02t0613200-01	-	24169409	24174245	1592	convergent	BJ278,BJ89	coding-coding
chr02	Os02t0613300-00	+	24167321	24173310	1806	Os02t0613200-03	-	24166863	24174147	2533	enclosed	BJ278,BJ89	coding-coding
chr02	Os02t0613300-00	+	24167321	24173310	1806	Os02t0613200-02	-	24166923	24174194	2520	enclosed	BJ278,BJ89	coding-coding
chr02	Os02t0613300-00	+	24167321	24173310	1806	Os02t0613200-04	-	24166843	24174101	2507	enclosed	BJ278,BJ89	coding-coding
chr02	Os02t0614250-00	+	24242211	24242651	441	Os02t0614200-01	-	24240092	24242558	783	divergent		coding-coding
chr02	Os02t0614300-01	+	24264204	24266297	1288	Os02t0614325-00	-	24265064	24265694	631	enclosed		coding-coding
chr02	Os02t0614600-01	+	24276488	24280992	2933	Os02t0614666-00	-	24277921	24280957	2514	enclosed	Nip,BJ278,BJ89	coding-coding
chr02	Os02t0614600-02	+	24279191	24280992	1479	Os02t0614666-00	-	24277921	24280957	2514	divergent	Nip,BJ278,BJ89	coding-coding
chr02	Os02t0614732-01	+	24283088	24285260	2173	Os02t0614800-01	-	24284653	24288878	4226	convergent	Nip,BJ278,BJ89	coding-coding
chr02	Os02t0614732-01	+	24283088	24285260	2173	Os02t0614700-00	-	24283189	24283680	492	enclosed	Nip,BJ278,BJ89	coding-coding
chr02	Os02t0616450-01	+	24391737	24395742	4006	Os02t0616300-00	-	24391316	24406611	2018	enclosed		coding-coding
chr02	Os02t0617500-01	+	24518341	24524346	2042	Os02t0617550-00	-	24522998	24523094	97	enclosed		coding-coding
chr02	Os02t0618301-00	+	24573731	24575081	207	Os02t0618250-01	-	24573423	24575337	654	enclosed		coding-coding
chr02	Os02t0618525-00	+	24580911	24581448	538	Os02t0618400-02	-	24580457	24582527	1382	enclosed	BJ278	coding-coding
chr02	Os02t0619801-01	+	24647331	24652347	5017	Os02t0619600-01	-	24645508	24650999	2750	divergent	BJ278,BJ89	coding-coding
chr02	Os02t0620500-00	+	24683709	24685205	1497	Os02t0620533-00	-	24683711	24685162	1452	enclosed	BJ278,BJ89	coding-coding
chr02	Os02t0620600-01	+	24690884	24692736	1853	Os02t0620566-00	-	24690869	24692425	1557	divergent	Nip,BJ278,BJ89	coding-coding
chr02	Os02t0621350-00	+	24718810	24719020	211	Os02t0621300-01	-	24718047	24724116	2480	enclosed		coding-coding
chr02	Os02t0621850-01	+	24753916	24754907	992	Os02t0621800-01	-	24749451	24754760	2726	divergent	Nip,BJ278,BJ89	coding-coding
chr02	Os02t0622100-01	+	24766809	24772750	2402	Os02t0622150-00	-	24768804	24771258	1175	enclosed	Nip,BJ278,BJ89	coding-coding
chr02	Os02t0622350-00	+	24777991	24779399	473	Os02t0622300-00	-	24777909	24779595	615	enclosed	BJ89	coding-coding
chr02	MSTRG.8349.1	+	24778811	24779073	263	Os02t0622300-00	-	24777909	24779595	615	enclosed	BJ278	coding-noncoding
chr02	Os02t0623550-00	+	24858109	24859923	441	Os02t0623500-02	-	24848195	24859531	1585	divergent		coding-coding
chr02	Os02t0623550-00	+	24858109	24859923	441	Os02t0623500-01	-	24848196	24860061	2015	enclosed		coding-coding
chr02	Os02t0623766-00	+	24862813	24864741	1757	Os02t0623600-01	-	24862203	24864799	2514	enclosed		coding-coding
chr02	Os02t0624350-00	+	24878984	24879433	450	Os02t0624300-01	-	24878777	24879932	1038	enclosed		coding-coding
chr02	Os02t0624400-01	+	24899523	24904960	1909	Os02t0624700-00	-	24899667	24904589	1949	enclosed		coding-coding
chr02	Os02t0624400-02	+	24901654	24904962	1179	Os02t0624700-00	-	24899667	24904589	1949	divergent		coding-coding
chr02	Os02t0626532-01	+	24992882	24995414	2533	Os02t0626600-00	-	24993130	24995329	2148	enclosed		coding-coding
chr02	Os02t0627700-00	+	25052171	25054971	1908	Os02t0627750-00	-	25052437	25054965	2038	enclosed	Nip,BJ278,BJ89	coding-coding
chr02	Os02t0628000-00	+	25109674	25112684	735	Os02t0628100-03	-	25110322	25113435	2187	convergent	Nip,BJ278	coding-coding
chr02	MSTRG.8381.1	+	25146618	25147276	659	Os02t0628800-01	-	25146685	25147276	592	enclosed	Nip,BJ278,BJ89	coding-noncoding
chr02	Os02t0629200-01	+	25162876	25166544	615	Os02t0629266-00	-	25162998	25166195	789	enclosed	Nip,BJ278,BJ89	coding-coding
chr02	Os02t0629200-02	+	25162880	25166502	1214	Os02t0629266-00	-	25162998	25166195	789	enclosed	Nip,BJ278,BJ89	coding-coding
chr02	Os02t0629332-00	+	25175352	25181032	568	Os02t0629400-01	-	25176174	25179701	3528	enclosed	Nip,BJ278	coding-coding
chr02	Os02t0630000-01	+	25192002	25193315	1314	Os02t0629900-01	-	25191799	25193194	1396	divergent		coding-coding
chr02	Os02t0630475-00	+	25199769	25203644	1079	Os02t0630300-02	-	25199505	25202158	2654	divergent		coding-coding
chr02	Os02t0630475-00	+	25199769	25203644	1079	Os02t0630300-01	-	25200605	25203742	1660	convergent		coding-coding
chr02	Os02t0632100-00	+	25319350	25321441	1569	Os02t0632150-00	-	25319461	25321378	868	enclosed		coding-coding
chr02	Os02t0632850-00	+	25348530	25350269	884	Os02t0632800-01	-	25348252	25351744	3256	enclosed	Nip	coding-coding
chr02	Os02t0633000-00	+	25361374	25365608	1185	Os02t0632950-00	-	25361261	25365392	1073	divergent	Nip	coding-coding
chr02	Os02t0633200-01	+	25392975	25394561	1587	Os02t0633100-01	-	25388442	25394160	1561	divergent	Nip,BJ278,BJ89	coding-coding
chr02	Os02t0634500-01	+	25431343	25432503	1161	MSTRG.8427.1	-	25431187	25433767	1434	enclosed	Nip,BJ278,BJ89	coding-noncoding
chr02	Os02t0639500-01	+	25652554	25659494	1296	Os02t0639550-00	-	25655001	25658982	331	enclosed		coding-coding
chr02	Os02t0639700-01	+	25665014	25671633	2159	Os02t0639800-05	-	25671552	25673590	2039	convergent	Nip,BJ278,BJ89	coding-coding
chr02	Os02t0641900-01	+	25778113	25780795	1398	Os02t0641850-01	-	25776689	25778145	1457	divergent	Nip	coding-coding
chr02	Os02t0641900-01	+	25778113	25780795	1398	Os02t0642050-00	-	25779761	25780436	676	enclosed	Nip	coding-coding
chr02	Os02t0644100-01	+	25895499	25899872	2112	Os02t0644000-01	-	25890445	25900918	1773	enclosed	Nip,BJ278,BJ89	coding-coding
chr02	Os02t0644100-02	+	25899499	25899892	394	Os02t0644000-01	-	25890445	25900918	1773	enclosed	Nip,BJ278,BJ89	coding-coding
chr02	Os02t0644466-00	+	25922559	25923305	747	Os02t0644400-00	-	25922696	25925807	1893	convergent		coding-coding
chr02	Os02t0645266-00	+	25972726	25973472	747	Os02t0645100-01	-	25972695	25978867	3092	enclosed		coding-coding
chr02	Os02t0645600-01	+	25996987	25998747	1524	Os02t0645725-00	-	25997789	25998476	583	enclosed	BJ278,BJ89	coding-coding
chr02	Os02t0646700-00	+	26034588	26041226	1404	Os02t0646500-01	-	26034336	26041422	1846	enclosed	Nip	coding-coding
chr02	Os02t0647900-01	+	26079797	26085467	1949	Os02t0647950-00	-	26080023	26085204	1466	enclosed		coding-coding
chr02	Os02t0647900-02	+	26080539	26085349	1314	Os02t0647950-00	-	26080023	26085204	1466	divergent		coding-coding
chr02	Os02t0648000-01	+	26080567	26082244	1678	Os02t0647950-00	-	26080023	26085204	1466	enclosed		coding-coding
chr02	Os02t0648200-00	+	26091070	26091651	463	Os02t0648100-01	-	26090437	26091873	1328	enclosed		coding-coding
chr02	Os02t0649300-01	+	26143311	26144729	1332	MSTRG.8524.1	-	26143318	26144967	1563	convergent	Nip,BJ278,BJ89	coding-noncoding
chr02	Os02t0649700-01	+	26156276	26162430	3059	Os02t0649750-00	-	26156309	26162419	3007	enclosed	Nip,BJ278,BJ89	coding-coding
chr02	Os02t0649700-02	+	26157201	26162425	1242	Os02t0649750-00	-	26156309	26162419	3007	divergent		coding-coding
chr02	MSTRG.8539.1	+	26248625	26250947	956	Os02t0651300-02	-	26248644	26251694	1149	convergent	Nip,BJ278,BJ89	coding-noncoding
chr02	MSTRG.8539.1	+	26248625	26250947	956	Os02t0651300-01	-	26248643	26251980	1436	convergent	Nip,BJ278,BJ89	coding-noncoding
chr02	Os02t0652575-01	+	26310789	26314082	3294	Os02t0652550-00	-	26308559	26316112	1079	enclosed		coding-coding
chr02	Os02t0653300-01	+	26348652	26350040	1220	Os02t0653400-01	-	26349749	26353445	1563	convergent	Nip,BJ278,BJ89	coding-coding
chr02	Os02t0653800-01	+	26365902	26370471	943	Os02t0653850-00	-	26367884	26370310	682	enclosed	BJ278	coding-coding
chr02	Os02t0656300-01	+	26511108	26515513	2719	Os02t0656400-01	-	26514904	26515402	499	enclosed	Nip,BJ278,BJ89	coding-coding
chr02	Os02t0656500-01	+	26519337	26523355	1824	Os02t0656550-00	-	26522210	26523043	619	enclosed	Nip,BJ278,BJ89	coding-coding
chr02	Os02t0656500-02	+	26520284	26523305	1356	Os02t0656550-00	-	26522210	26523043	619	enclosed	Nip,BJ278,BJ89	coding-coding
chr02	Os02t0658150-00	+	26608666	26608999	334	Os02t0658100-01	-	26608375	26609365	873	enclosed	Nip,BJ278,BJ89	coding-coding
chr02	Os02t0658600-00	+	26638624	26639988	822	Os02t0658651-00	-	26639629	26639971	343	enclosed		coding-coding
chr02	Os02t0658800-01	+	26648837	26650582	1378	Os02t0658850-00	-	26649827	26650194	368	enclosed		coding-coding
chr02	Os02t0661050-01	+	26762885	26766480	1118	Os02t0661000-00	-	26762824	26766482	1181	enclosed	Nip,BJ278,BJ89	coding-coding
chr02	Os02t0662700-01	+	26841588	26844306	2719	Os02t0662900-00	-	26841960	26843961	1782	enclosed	Nip,BJ278,BJ89	coding-coding
chr02	Os02t0662700-02	+	26841981	26844331	2301	Os02t0662900-00	-	26841960	26843961	1782	divergent	Nip,BJ278,BJ89	coding-coding
chr02	Os02t0663100-01	+	26852082	26854948	2867	Os02t0663200-00	-	26853143	26854630	1416	enclosed	Nip,BJ278	coding-coding
chr02	Os02t0664000-01	+	26929770	26932403	994	Os02t0664050-00	-	26930336	26932000	424	enclosed		coding-coding
chr02	Os02t0664100-00	+	26933477	26941903	2508	Os02t0664150-01	-	26936444	26943576	7133	convergent		coding-coding
chr02	Os02t0664350-00	+	26975710	26976170	461	Os02t0664400-01	-	26975763	26978624	1756	convergent	BJ89	coding-coding
chr02	Os02t0665300-01	+	27018440	27021331	2892	Os02t0665350-01	-	27019536	27021968	2433	convergent	Nip,BJ278	coding-coding
chr02	Os02t0665300-02	+	27018527	27021717	3191	Os02t0665350-01	-	27019536	27021968	2433	convergent	Nip,BJ278	coding-coding
chr02	Os02t0665500-01	+	27026502	27028416	1515	Os02t0665400-03	-	27023005	27027617	3037	divergent	Nip,BJ278,BJ89	coding-coding
chr02	Os02t0665500-01	+	27026502	27028416	1515	Os02t0665400-02	-	27023008	27027640	2903	divergent	Nip,BJ278,BJ89	coding-coding
chr02	Os02t0665500-01	+	27026502	27028416	1515	Os02t0665400-01	-	27026410	27028418	1627	enclosed	Nip,BJ278,BJ89	coding-coding
chr02	Os02t0665800-01	+	27029085	27034764	3377	Os02t0665600-01	-	27028662	27034653	1252	divergent	Nip,BJ278,BJ89	coding-coding
chr02	MSTRG.8638.1	+	27035373	27036107	735	Os02t0666000-01	-	27035398	27036001	604	enclosed	Nip,BJ278,BJ89	coding-noncoding
chr02	Os02t0666200-01	+	27044341	27047381	1204	Os02t0666250-00	-	27046312	27046632	321	enclosed		coding-coding
chr02	Os02t0666200-02	+	27044395	27047367	1136	Os02t0666250-00	-	27046312	27046632	321	enclosed		coding-coding
chr02	Os02t0666550-00	+	27064898	27065125	228	Os02t0666500-01	-	27063117	27065233	2117	enclosed		coding-coding
chr02	MSTRG.8666.1	+	27106788	27114456	881	Os02t0667600-02	-	27107603	27110709	2462	enclosed	Nip,BJ278	coding-noncoding
chr02	MSTRG.8666.1	+	27106788	27114456	881	Os02t0667600-03	-	27105876	27110649	1253	divergent	Nip,BJ278,BJ89	coding-noncoding
chr02	MSTRG.8666.1	+	27106788	27114456	881	Os02t0667600-01	-	27106841	27110712	1842	enclosed	Nip,BJ278,BJ89	coding-noncoding
chr02	Os02t0668000-01	+	27118006	27122427	3347	Os02t0668100-01	-	27122316	27124462	1689	convergent	Nip,BJ278,BJ89	coding-coding
chr02	Os02t0668000-01	+	27118006	27122427	3347	Os02t0668100-03	-	27120685	27124417	1638	convergent	Nip,BJ278,BJ89	coding-coding
chr02	MSTRG.8670.1	+	27165456	27166898	1349	Os02t0669100-01	-	27165514	27166898	1291	enclosed	Nip,BJ278,BJ89	coding-noncoding
chr02	Os02t0669500-01	+	27183731	27184188	458	Os02t0669366-00	-	27183081	27184055	975	divergent	Nip,BJ278,BJ89	coding-coding
chr02	Os02t0670200-00	+	27215225	27215836	612	Os02t0670100-00	-	27215205	27217721	1427	enclosed	Nip,BJ278,BJ89	coding-coding
chr02	Os02t0670500-01	+	27228831	27229723	893	MSTRG.8679.1	-	27228688	27229723	1036	enclosed	Nip,BJ278,BJ89	coding-noncoding
chr02	Os02t0672100-01	+	27316157	27325651	2634	Os02t0672150-00	-	27316851	27318680	496	enclosed	Nip,BJ278,BJ89	coding-coding
chr02	Os02t0672250-00	+	27330484	27331882	759	Os02t0672200-01	-	27330175	27341732	3748	enclosed		coding-coding
chr02	Os02t0672250-00	+	27330484	27331882	759	Os02t0672200-02	-	27330318	27334549	2043	enclosed		coding-coding
chr02	Os02t0673301-00	+	27392435	27393145	711	Os02t0673100-02	-	27390847	27393992	2888	enclosed		coding-coding
chr02	Os02t0673301-00	+	27392435	27393145	711	Os02t0673100-01	-	27391814	27394188	2117	enclosed		coding-coding
chr02	Os02t0674050-00	+	27438337	27438962	626	Os02t0673700-01	-	27435303	27438545	2213	divergent	Nip,BJ278,BJ89	coding-coding
chr02	Os02t0674400-01	+	27469581	27475332	5752	Os02t0674233-00	-	27473960	27475760	699	convergent	Nip	coding-coding
chr02	Os02t0674750-00	+	27484002	27484562	561	Os02t0674700-00	-	27480264	27484556	1398	divergent	Nip,BJ278	coding-coding
chr02	Os02t0675100-01	+	27502963	27503867	905	Os02t0675000-01	-	27502723	27503659	937	divergent	Nip,BJ278,BJ89	coding-coding
chr02	Os02t0675550-00	+	27507434	27511040	1309	Os02t0675400-00	-	27507087	27511190	1684	enclosed		coding-coding
chr02	Os02t0675750-00	+	27533734	27534507	774	Os02t0675700-01	-	27531016	27534623	2288	enclosed		coding-coding
chr02	Os02t0681000-01	+	27798048	27803714	2094	Os02t0681100-01	-	27803413	27805631	2110	convergent	Nip,BJ278,BJ89	coding-coding
chr02	Os02t0683100-00	+	27932828	27934315	1488	Os02t0683500-01	-	27932831	27934689	1859	convergent	Nip,BJ89	coding-coding
chr02	Os02t0684900-01	+	28018649	28020515	1550	Os02t0684800-01	-	28012811	28020849	2379	enclosed	Nip,BJ278,BJ89	coding-coding
chr02	Os02t0685350-00	+	28042739	28043474	675	Os02t0685200-01	-	28041117	28044149	2081	enclosed		coding-coding
chr02	Os02t0685900-00	+	28086490	28092092	2171	Os02t0685750-02	-	28086317	28089209	2893	divergent	BJ278,BJ89	coding-coding
chr02	Os02t0685900-00	+	28086490	28092092	2171	Os02t0685750-01	-	28086571	28092008	2006	enclosed	Nip,BJ278,BJ89	coding-coding
chr02	Os02t0686400-01	+	28113631	28118698	2199	Os02t0686450-00	-	28114005	28118374	1500	enclosed	BJ278	coding-coding
chr02	Os02t0686400-02	+	28113691	28118720	2161	Os02t0686450-00	-	28114005	28118374	1500	enclosed	BJ278	coding-coding
chr02	Os02t0686500-01	+	28122365	28123818	1267	Os02t0686600-01	-	28123691	28128078	1367	convergent	Nip,BJ278,BJ89	coding-coding
chr02	Os02t0687900-01	+	28212163	28216943	1671	Os02t0688000-00	-	28212261	28216552	2713	enclosed	BJ278	coding-coding
chr02	Os02t0688800-00	+	28247512	28247668	157	MSTRG.8784.1	-	28245983	28247668	1686	enclosed		coding-noncoding
chr02	Os02t0689000-01	+	28258277	28259364	1088	Os02t0689066-00	-	28258417	28262761	1132	convergent	Nip,BJ278,BJ89	coding-coding
chr02	Os02t0689550-00	+	28278624	28279963	1340	Os02t0689500-01	-	28278323	28279870	1548	divergent	Nip,BJ278,BJ89	coding-coding
chr02	Os02t0689600-00	+	28289304	28290298	651	Os02t0689700-01	-	28289828	28291677	978	convergent		coding-coding
chr02	Os02t0689600-00	+	28289304	28290298	651	Os02t0689700-02	-	28289765	28291272	496	convergent		coding-coding
chr02	Os02t0690500-01	+	28345982	28350171	2771	Os02t0690550-00	-	28346390	28349984	2180	enclosed	Nip,BJ278,BJ89	coding-coding
chr02	Os02t0691500-01	+	28390170	28393248	1566	Os02t0691650-00	-	28391039	28391642	548	enclosed	BJ278	coding-coding
chr02	Os02t0691900-01	+	28420214	28423988	2511	Os02t0692000-01	-	28421416	28423535	2120	enclosed	Nip,BJ278,BJ89	coding-coding
chr02	Os02t0693400-01	+	28472566	28478250	2909	Os02t0693450-00	-	28472700	28478198	2554	enclosed		coding-coding
chr02	Os02t0696200-00	+	28587279	28587770	492	Os02t0695900-01	-	28586946	28587965	910	enclosed		coding-coding
chr02	Os02t0697450-00	+	28679539	28680577	1039	Os02t0697400-01	-	28677205	28680864	2288	enclosed	Nip,BJ278,BJ89	coding-coding
chr02	Os02t0697550-00	+	28681884	28682890	1007	Os02t0697500-02	-	28681681	28682850	1170	divergent	Nip,BJ278,BJ89	coding-coding
chr02	Os02t0697550-00	+	28681884	28682890	1007	Os02t0697500-01	-	28681631	28683888	670	enclosed	Nip,BJ278,BJ89	coding-coding
chr02	Os02t0697600-01	+	28689500	28694158	2363	Os02t0697650-00	-	28693279	28693814	536	enclosed	Nip,BJ278,BJ89	coding-coding
chr02	Os02t0697600-02	+	28690933	28694028	1342	Os02t0697650-00	-	28693279	28693814	536	enclosed	BJ89	coding-coding
chr02	Os02t0698000-01	+	28701864	28704269	1624	Os02t0697900-01	-	28700889	28704229	1476	divergent	Nip,BJ278,BJ89	coding-coding
chr02	Os02t0698000-02	+	28701956	28704291	1554	Os02t0697900-01	-	28700889	28704229	1476	divergent	Nip,BJ278,BJ89	coding-coding
chr02	Os02t0698000-03	+	28701996	28704271	1494	Os02t0697900-01	-	28700889	28704229	1476	divergent		coding-coding
chr02	Os02t0699000-01	+	28749597	28752795	1934	Os02t0699150-00	-	28751920	28752721	802	enclosed	Nip,BJ278,BJ89	coding-coding
chr02	Os02t0699300-01	+	28755172	28758544	2129	Os02t0699350-00	-	28755551	28758166	488	enclosed		coding-coding
chr02	Os02t0699824-00	+	28791379	28792577	1199	Os02t0699836-00	-	28791415	28792661	1247	convergent	Nip,BJ278,BJ89	coding-coding
chr02	Os02t0699900-01	+	28794171	28795262	1092	Os02t0699850-01	-	28793941	28795051	1111	divergent	Nip,BJ278,BJ89	coding-coding
chr02	Os02t0700300-01	+	28808920	28811960	1504	Os02t0700350-00	-	28811253	28811918	666	enclosed	BJ278	coding-coding
chr02	Os02t0700600-01	+	28820864	28826606	2719	Os02t0700650-00	-	28824205	28825292	340	enclosed		coding-coding
chr02	Os02t0700600-03	+	28823225	28826571	1800	Os02t0700650-00	-	28824205	28825292	340	enclosed		coding-coding
chr02	Os02t0700600-04	+	28823534	28826417	1407	Os02t0700650-00	-	28824205	28825292	340	enclosed		coding-coding
[truncated: 6,531 more rows]
