# Supplementary material for: Identification of long noncoding natural antisense transcripts (lncNATs) correlated with drought stress response in wild rice (Oryza nivara)
Source: BMC Genomics. 2021 Jun 8;22:424. doi: 10.1186/s12864-021-07754-4 (PMC8188688; doi:10.1186/s12864-021-07754-4)
Supplement: Supplementary file 4 — Additional file 4: Table S4. Differentially expressed genes (DEGs) identified in Nip, BJ89, and BJ278 under the drought stress relative to control conditions. [file 12864_2021_7754_MOESM4_ESM.xlsx]

## Sheet: Nipponbare
Table S4. Differentially expressed genes (DEGs) identified in Nip, BJ89, and BJ278 under the drought stress relative to control conditions.
gene_id	length	locus	sample_1	sample_2	value_1	value_2	log2(fold_change)	p_value	q_value
Os01t0100700-01	1503	chr01:27142-28644	NC	NP	68.5234	147.024	1.10138	5e-05	0.000115988
Os01t0102900-01	10498	chr01:164576-175073	NC	NP	15944.6	7061.6	-1.175	5e-05	0.000115988
Os01t0105800-01	1973	chr01:306870-308842	NC	NP	6.49688	24.063	1.889	5e-05	0.000115988
Os01t0105900-01	3652	chr01:309519-313170	NC	NP	34.5477	71.6493	1.05236	5e-05	0.000115988
Os01t0106400-01	1324	chr01:327127-328450	NC	NP	5.30954	22.4451	2.07974	5e-05	0.000115988
Os01t0108400-00	1720	chr01:455706-457425	NC	NP	22.4434	8.55581	-1.39132	5e-05	0.000115988
Os01t0108500-00	1196	chr01:460176-461371	NC	NP	2.89496	0.183643	-3.97856	0.00265	0.0051249
Os01t0108600-01	2783	chr01:478383-481165	NC	NP	24.8177	11.16	-1.15303	5e-05	0.000115988
Os01t0108600-02	2783	chr01:478383-481165	NC	NP	56.0733	23.5401	-1.25219	5e-05	0.000115988
Os01t0108800-01	2607	chr01:483886-486492	NC	NP	2.98135	0.209341	-3.83204	5e-05	0.000115988
Os01t0110100-01	6383	chr01:536972-543354	NC	NP	3.92313	1.39939	-1.48721	5e-05	0.000115988
Os01t0113500-01	9054	chr01:728967-738020	NC	NP	0.88274	0.383826	-1.20154	5e-05	0.000115988
Os01t0113650-00	3516	chr01:738282-741797	NC	NP	1.83249	0.784928	-1.22317	5e-05	0.000115988
Os01t0113900-01	2914	chr01:752079-754992	NC	NP	7.26708	1.58598	-2.196	5e-05	0.000115988
Os01t0114300-01	4092	chr01:770283-774374	NC	NP	4.53561	1.9299	-1.23277	5e-05	0.000115988
Os01t0115100-01	2837	chr01:804096-806932	NC	NP	3.13656	0.824606	-1.92741	5e-05	0.000115988
Os01t0115300-01	1967	chr01:808173-810139	NC	NP	7.60777	3.06983	-1.30931	5e-05	0.000115988
Os01t0115566-00	2950	chr01:839808-842757	NC	NP	2.69821	0.732294	-1.88151	0.00025	0.00054696
Os01t0115600-01	3871	chr01:843529-847399	NC	NP	3.45215	0.529625	-2.70445	5e-05	0.000115988
Os01t0115700-00	2323	chr01:852248-854570	NC	NP	0.876973	0.213751	-2.0366	0.0003	0.000651558
Os01t0115750-00	2688	chr01:857896-860583	NC	NP	1.96534	0.781434	-1.33058	5e-05	0.000115988
Os01t0116800-00	33043	chr01:924450-957492	NC	NP	3.24914	1.28614	-1.33701	0.0039	0.00736169
Os01t0117100-00	3818	chr01:961334-965151	NC	NP	4.8999	1.41453	-1.79243	5e-05	0.000115988
Os01t0117200-01	3989	chr01:969339-973327	NC	NP	1.24661	0.150284	-3.05224	5e-05	0.000115988
Os01t0117266-00	454	chr01:976765-977218	NC	NP	0.907297	0	-inf	0.00135	0.00272431
Os01t0118000-01	3372	chr01:1016064-1019435	NC	NP	20.5883	73.8043	1.84188	5e-05	0.000115988
Os01t0119100-00	2633	chr01:1090193-1092825	NC	NP	2.99783	1.43278	-1.0651	5e-05	0.000115988
Os01t0121600-01	755	chr01:1223133-1223887	NC	NP	83.8381	38.1128	-1.13733	5e-05	0.000115988
Os01t0123900-01	859	chr01:1338240-1339098	NC	NP	236.697	55.0695	-2.10371	5e-05	0.000115988
Os01t0124000-01	911	chr01:1341367-1342277	NC	NP	87.2439	19.9796	-2.12653	5e-05	0.000115988
Os01t0125800-01	5145	chr01:1413838-1418982	NC	NP	3.98687	8.10655	1.02383	5e-05	0.000115988
Os01t0127400-00	2560	chr01:1508212-1510771	NC	NP	1.08424	2.53021	1.22257	5e-05	0.000115988
Os01t0127700-01	3356	chr01:1518246-1521601	NC	NP	15.7855	7.40935	-1.09118	5e-05	0.000115988
Os01t0127900-01	5468	chr01:1534134-1539601	NC	NP	0.556225	2.88864	2.37665	5e-05	0.000115988
Os01t0128000-01	1772	chr01:1549240-1551011	NC	NP	1.39686	7.20308	2.36643	5e-05	0.000115988
Os01t0130200-00	385	chr01:1685426-1685810	NC	NP	17.01	4.37031	-1.96058	5e-05	0.000115988
Os01t0132000-01	757	chr01:1760309-1761065	NC	NP	10.2992	149.903	3.86342	5e-05	0.000115988
Os01t0132766-01	1299	chr01:1801982-1803280	NC	NP	9.69285	2.04763	-2.24297	5e-05	0.000115988
Os01t0133500-01	6366	chr01:1849886-1856251	NC	NP	1.89922	7.59306	1.99927	5e-05	0.000115988
Os01t0134700-01	2163	chr01:1902740-1904902	NC	NP	17.6365	4.4231	-1.99543	5e-05	0.000115988
Os01t0135700-01	890	chr01:1931015-1931904	NC	NP	137.684	60.5048	-1.18624	5e-05	0.000115988
Os01t0136100-01	816	chr01:1948772-1949587	NC	NP	1.39325	11.2937	3.01899	5e-05	0.000115988
Os01t0136200-01	753	chr01:1951929-1952681	NC	NP	4.90335	19.1644	1.96659	5e-05	0.000115988
Os01t0136300-01	735	chr01:1955180-1955914	NC	NP	2.50802	5.78394	1.2055	5e-05	0.000115988
Os01t0136450-00	9646	chr01:1957846-1967491	NC	NP	4.40419	1.11361	-1.98364	0.0013	0.00263125
Os01t0136900-00	2051	chr01:1984266-1986316	NC	NP	1.11401	0.444756	-1.32467	5e-05	0.000115988
Os01t0137700-01	2300	chr01:2023878-2026177	NC	NP	0.903133	0.0571341	-3.98252	5e-05	0.000115988
Os01t0137800-01	4940	chr01:2029670-2034609	NC	NP	0.779192	0.0500057	-3.96181	5e-05	0.000115988
Os01t0138400-01	4055	chr01:2053582-2057636	NC	NP	2.02356	0.699464	-1.53257	5e-05	0.000115988
Os01t0138800-01	1768	chr01:2071842-2073609	NC	NP	7.43834	2.04282	-1.86442	5e-05	0.000115988
Os01t0139900-01	718	chr01:2108960-2109677	NC	NP	0.436981	2.47224	2.50018	0.0024	0.00468641
Os01t0141000-01	1511	chr01:2202277-2203787	NC	NP	27.1532	6.93272	-1.96963	5e-05	0.000115988
Os01t0143900-01	617	chr01:2377368-2377984	NC	NP	35.6864	10.3721	-1.78267	5e-05	0.000115988
Os01t0149800-01	2017	chr01:2693067-2695083	NC	NP	1885.53	8003.74	2.0857	5e-05	0.000115988
Os01t0150950-00	9412	chr01:2752143-2761554	NC	NP	0.809769	0.278498	-1.53984	0.0026	0.00504281
Os01t0151500-00	7190	chr01:2783188-2790377	NC	NP	1.23954	2.52946	1.02903	5e-05	0.000115988
Os01t0154600-01	2086	chr01:2930801-2932886	NC	NP	1.57221	0.248713	-2.66025	0.00185	0.00366673
Os01t0155000-02	1275	chr01:2957165-2958439	NC	NP	2.55052	0.177962	-3.84115	0.00285	0.00548649
Os01t0155200-00	2552	chr01:2962421-2964972	NC	NP	0.572111	0.16789	-1.76877	5e-05	0.000115988
Os01t0155800-01	1663	chr01:2999575-3001237	NC	NP	389.51	4969.67	3.67342	5e-05	0.000115988
Os01t0157800-01	2868	chr01:3041479-3044346	NC	NP	1.25701	2.88794	1.20004	0.00065	0.0013634
Os01t0159200-01	919	chr01:3097414-3098332	NC	NP	1.60875	38.6785	4.58752	5e-05	0.000115988
Os01t0159600-01	964	chr01:3124368-3125331	NC	NP	0	1.19609	inf	5e-05	0.000115988
Os01t0159800-01	1595	chr01:3129055-3130649	NC	NP	2.42178	9.67527	1.99823	5e-05	0.000115988
Os01t0160100-01	3899	chr01:3136319-3140217	NC	NP	3.31547	12.3754	1.90019	5e-05	0.000115988
Os01t0160800-01	1215	chr01:3189116-3190330	NC	NP	24.1145	105.616	2.13086	5e-05	0.000115988
Os01t0161300-00	4420	chr01:3222099-3226518	NC	NP	0.66698	0.222788	-1.58197	5e-05	0.000115988
Os01t0162300-01	1081	chr01:3256821-3257901	NC	NP	1.29648	0.564506	-1.19953	0.00105	0.00214911
Os01t0162701-01	3577	chr01:3272799-3276375	NC	NP	0.660701	1.37051	1.05264	0.0012	0.00243999
Os01t0167750-00	1928	chr01:3465633-3467560	NC	NP	3.07904	6.16131	1.00075	5e-05	0.000115988
Os01t0168200-01	2645	chr01:3489347-3491991	NC	NP	8.17048	18.4035	1.17149	5e-05	0.000115988
Os01t0168800-01	2411	chr01:3516765-3519175	NC	NP	1.85615	6.12014	1.72125	5e-05	0.000115988
Os01t0172701-00	2247	chr01:3732068-3734314	NC	NP	1.45356	0.61729	-1.23557	0.00635	0.0116074
Os01t0173000-01	4317	chr01:3737751-3742067	NC	NP	3.41723	1.57575	-1.11679	5e-05	0.000115988
Os01t0174200-01	685	chr01:3819098-3819782	NC	NP	4.2895	1.93591	-1.1478	5e-05	0.000115988
Os01t0174300-01	4337	chr01:3820176-3824512	NC	NP	1.94429	12.1704	2.64606	5e-05	0.000115988
Os01t0174900-01	2659	chr01:3842778-3845436	NC	NP	9.68085	19.3722	1.00078	5e-05	0.000115988
Os01t0175100-01	889	chr01:3855145-3856033	NC	NP	105.359	39.702	-1.40803	5e-05	0.000115988
Os01t0175700-01	4440	chr01:3894295-3898734	NC	NP	5.10059	1.62885	-1.64681	5e-05	0.000115988
Os01t0176300-00	2808	chr01:3926660-3929467	NC	NP	0.246418	0.855143	1.79506	5e-05	0.000115988
Os01t0178400-01	1697	chr01:4068635-4070331	NC	NP	2.43312	0.647968	-1.90881	0.00035	0.000755179
Os01t0178500-02	2524	chr01:4073915-4076438	NC	NP	43.4448	17.6241	-1.30163	5e-05	0.000115988
Os01t0179600-01	1956	chr01:4152918-4154873	NC	NP	752.278	307.077	-1.29266	5e-05	0.000115988
Os01t0179800-01	5878	chr01:4167513-4173390	NC	NP	47.2811	17.2438	-1.45519	5e-05	0.000115988
Os01t0182300-01	743	chr01:4318038-4318780	NC	NP	6.71537	2.07899	-1.69158	5e-05	0.000115988
Os01t0183600-01	1789	chr01:4421317-4423105	NC	NP	1.74345	5.40605	1.63263	5e-05	0.000115988
Os01t0185200-02	6250	chr01:4514355-4520604	NC	NP	7.17168	2.2792	-1.65379	5e-05	0.000115988
Os01t0186600-01	936	chr01:4614890-4615825	NC	NP	6.77441	0.353172	-4.26165	5e-05	0.000115988
Os01t0186900-01	1698	chr01:4646433-4648130	NC	NP	51.8917	10.6094	-2.29015	5e-05	0.000115988
Os01t0186900-03	1698	chr01:4646433-4648130	NC	NP	1295.4	270.87	-2.25772	5e-05	0.000115988
Os01t0190300-01	2129	chr01:4816830-4818958	NC	NP	13.1505	4.56348	-1.52691	5e-05	0.000115988
Os01t0191100-01	1954	chr01:4852434-4854387	NC	NP	47.6864	135.447	1.50608	5e-05	0.000115988
Os01t0191200-01	2650	chr01:4872140-4874789	NC	NP	36.8604	88.2587	1.25967	5e-05	0.000115988
Os01t0191200-02	2650	chr01:4872140-4874789	NC	NP	339.134	685.937	1.01622	5e-05	0.000115988
Os01t0192300-01	2091	chr01:4971465-4973555	NC	NP	41.4782	144.761	1.80325	5e-05	0.000115988
Os01t0192500-00	932	chr01:4979097-4980028	NC	NP	1.71287	4.5092	1.39646	5e-05	0.000115988
Os01t0195300-00	561	chr01:5128136-5128696	NC	NP	20.5156	2.89837	-2.82341	5e-05	0.000115988
Os01t0195400-00	1288	chr01:5131628-5132915	NC	NP	1.16421	8.88226	2.93158	5e-05	0.000115988
Os01t0196300-01	2136	chr01:5201861-5203996	NC	NP	1.54372	0.313948	-2.29781	5e-05	0.000115988
Os01t0196600-01	1764	chr01:5218572-5220335	NC	NP	1.77281	3.83718	1.11401	5e-05	0.000115988
Os01t0197450-00	1915	chr01:5261188-5263102	NC	NP	0.244887	0.906294	1.88786	0.001	0.00205213
Os01t0197700-01	5138	chr01:5270448-5275585	NC	NP	0.151003	10.0348	6.05428	5e-05	0.000115988
Os01t0200300-01	5431	chr01:5426191-5431621	NC	NP	3.36275	12.9888	1.94956	5e-05	0.000115988
Os01t0200600-01	897	chr01:5454771-5455667	NC	NP	0.191181	5.20269	4.76624	0.0001	0.000226652
Os01t0203400-01	809	chr01:5685593-5686401	NC	NP	3.30825	0.367111	-3.17178	0.00055	0.00116253
Os01t0205200-01	2009	chr01:5764651-5766659	NC	NP	0.869994	2.86341	1.71866	5e-05	0.000115988
Os01t0207200-01	2274	chr01:5828555-5830828	NC	NP	0.203282	0.543089	1.4177	0.0004	0.000858226
Os01t0209800-02	2251	chr01:5983625-5985875	NC	NP	75.0967	26.1897	-1.51975	5e-05	0.000115988
Os01t0210800-01	4566	chr01:6025073-6029638	NC	NP	1.3971	0.559694	-1.31973	5e-05	0.000115988
Os01t0211600-01	1510	chr01:6076730-6078239	NC	NP	4.11533	1.64421	-1.32361	5e-05	0.000115988
Os01t0212700-01	1045	chr01:6172142-6173186	NC	NP	3.31548	1.19088	-1.4772	5e-05	0.000115988
Os01t0213400-01	4854	chr01:6195349-6200202	NC	NP	26.7228	9.44231	-1.50086	5e-05	0.000115988
Os01t0213800-01	2559	chr01:6221639-6224197	NC	NP	0.742288	4.79437	2.69129	5e-05	0.000115988
Os01t0214500-01	657	chr01:6257845-6258501	NC	NP	9.71433	30.0861	1.63091	5e-05	0.000115988
Os01t0215000-01	3938	chr01:6288364-6292301	NC	NP	1.56372	0.623343	-1.32689	0.0001	0.000226652
Os01t0217000-02	3778	chr01:6387690-6391467	NC	NP	1.68251	0.492555	-1.77226	0.0068	0.0123686
Os01t0217500-01	7083	chr01:6412785-6419867	NC	NP	1.14245	0.197129	-2.53492	0.0004	0.000858226
Os01t0218100-01	2267	chr01:6462769-6465035	NC	NP	6.13884	20.3562	1.72943	5e-05	0.000115988
Os01t0218500-02	5322	chr01:6494445-6499766	NC	NP	1.36517	0.165835	-3.04126	0.00575	0.0105812
Os01t0219300-01	1219	chr01:6534611-6535829	NC	NP	0.374642	1.24927	1.7375	0.0006	0.00126352
Os01t0220700-00	1333	chr01:6612385-6613717	NC	NP	2.56695	1.2387	-1.05123	0.00855	0.0153046
Os01t0221100-02	4424	chr01:6626039-6630462	NC	NP	0.825145	0.169719	-2.2815	0.0095	0.0168806
Os01t0221600-00	3085	chr01:6659236-6662320	NC	NP	26.8634	1.85926	-3.85285	5e-05	0.000115988
Os01t0225000-00	2122	chr01:6879859-6881980	NC	NP	36.7401	77.7791	1.08203	5e-05	0.000115988
Os01t0227700-01	3874	chr01:7061376-7065249	NC	NP	1.38199	2.76914	1.00269	5e-05	0.000115988
Os01t0228500-01	1519	chr01:7095863-7097381	NC	NP	0.157017	2.21965	3.82135	0.00025	0.00054696
Os01t0231000-01	4860	chr01:7249770-7254629	NC	NP	132.706	59.0148	-1.16909	5e-05	0.000115988
Os01t0231000-03	4860	chr01:7249770-7254629	NC	NP	12.2499	2.94276	-2.05753	5e-05	0.000115988
Os01t0231500-01	7924	chr01:7265285-7273208	NC	NP	20.1168	7.8484	-1.35793	5e-05	0.000115988
Os01t0232100-01	1210	chr01:7302562-7303771	NC	NP	3.08727	0.888401	-1.79705	5e-05	0.000115988
Os01t0233000-01	2450	chr01:7363662-7366111	NC	NP	485.013	220.334	-1.13833	5e-05	0.000115988
Os01t0233900-01	4729	chr01:7404910-7409638	NC	NP	1.30289	3.73644	1.51995	5e-05	0.000115988
Os01t0234499-00	1953	chr01:7429383-7431335	NC	NP	11.6597	4.77576	-1.28772	5e-05	0.000115988
Os01t0236300-01	4841	chr01:7547016-7551856	NC	NP	6.8044	3.17292	-1.10066	5e-05	0.000115988
Os01t0237100-01	2312	chr01:7590432-7592743	NC	NP	88.3649	37.7296	-1.22778	5e-05	0.000115988
Os01t0241000-01	1624	chr01:7804165-7805788	NC	NP	6.46536	17.8896	1.46832	5e-05	0.000115988
Os01t0242600-01	5712	chr01:7862064-7867775	NC	NP	7.22055	21.7883	1.59337	5e-05	0.000115988
Os01t0246400-01	5480	chr01:8057413-8062892	NC	NP	132.668	606.186	2.19194	5e-05	0.000115988
Os01t0246700-01	2798	chr01:8084183-8086980	NC	NP	225.217	111.449	-1.01493	5e-05	0.000115988
Os01t0249200-01	3139	chr01:8203831-8206969	NC	NP	3.86446	12.3981	1.68178	5e-05	0.000115988
Os01t0257100-01	692	chr01:8577243-8577934	NC	NP	3.81876	8.29126	1.11849	5e-05	0.000115988
Os01t0259200-01	4570	chr01:8683010-8687579	NC	NP	4.37898	1.28245	-1.77169	5e-05	0.000115988
Os01t0261200-02	4711	chr01:8792648-8797358	NC	NP	13.4874	5.44716	-1.30804	5e-05	0.000115988
Os01t0264000-01	1753	chr01:8949336-8951088	NC	NP	0.597786	1.99677	1.73996	5e-05	0.000115988
Os01t0265000-00	1417	chr01:9018168-9019584	NC	NP	4.28348	12.6028	1.55689	5e-05	0.000115988
Os01t0265100-01	4201	chr01:9019848-9024048	NC	NP	0.836805	4.56642	2.4481	5e-05	0.000115988
Os01t0265400-01	13166	chr01:9040785-9053950	NC	NP	0.940306	0.394889	-1.25168	5e-05	0.000115988
Os01t0266000-01	9183	chr01:9074612-9083794	NC	NP	3.15643	7.08155	1.16577	5e-05	0.000115988
Os01t0266500-01	2847	chr01:9114578-9117424	NC	NP	11.3949	24.01	1.07525	5e-05	0.000115988
Os01t0267300-00	1581	chr01:9171327-9172907	NC	NP	1.72463	0.65766	-1.39087	5e-05	0.000115988
Os01t0270100-01	3664	chr01:9325668-9329331	NC	NP	67.2665	135.978	1.01541	5e-05	0.000115988
Os01t0273800-01	5141	chr01:9488824-9493964	NC	NP	6.93634	1.86971	-1.89136	5e-05	0.000115988
Os01t0275900-00	8824	chr01:9644430-9653253	NC	NP	42.2885	20.7973	-1.02387	5e-05	0.000115988
Os01t0275950-00	8824	chr01:9644430-9653253	NC	NP	4.99167	1.99477	-1.3233	0.00425	0.00797671
Os01t0276300-01	1057	chr01:9679827-9680883	NC	NP	1.10059	3.13271	1.50914	5e-05	0.000115988
Os01t0278000-00	1031	chr01:9770017-9771047	NC	NP	27.9035	6.20726	-2.16842	5e-05	0.000115988
Os01t0279400-01	13189	chr01:9889549-9902737	NC	NP	7.12891	3.19556	-1.15761	5e-05	0.000115988
Os01t0282800-02	3598	chr01:10099351-10102948	NC	NP	2.89763	22.7099	2.97038	5e-05	0.000115988
Os01t0284500-01	1053	chr01:10167945-10168997	NC	NP	1.05099	6.53171	2.63571	5e-05	0.000115988
Os01t0284700-01	2955	chr01:10193657-10196611	NC	NP	1.81135	4.34763	1.26317	5e-05	0.000115988
Os01t0286100-01	4483	chr01:10271156-10275638	NC	NP	5.01239	11.2324	1.16409	5e-05	0.000115988
Os01t0287700-01	3714	chr01:10346286-10349999	NC	NP	4.36867	2.17416	-1.00674	5e-05	0.000115988
Os01t0290000-04	8948	chr01:10491996-10500943	NC	NP	79.7406	37.3337	-1.09484	0.0005	0.00106179
Os01t0291500-02	3997	chr01:10561329-10565325	NC	NP	1.67986	3.91031	1.21895	0.00045	0.000960383
Os01t0292700-00	1411	chr01:10643219-10644629	NC	NP	1.64673	0.749527	-1.13555	0.0001	0.000226652
Os01t0294700-01	1543	chr01:10748691-10750233	NC	NP	25.4217	0.68708	-5.20944	5e-05	0.000115988
Os01t0295700-01	2552	chr01:10805526-10808077	NC	NP	93.2126	46.6062	-1	5e-05	0.000115988
Os01t0297200-01	1876	chr01:10891809-10893684	NC	NP	2.61865	1.26822	-1.04602	5e-05	0.000115988
Os01t0298400-01	1099	chr01:10934894-10935992	NC	NP	5.28629	1.72423	-1.61631	5e-05	0.000115988
Os01t0299300-00	4020	chr01:10969327-10973346	NC	NP	0.379129	0.761226	1.00564	0.00325	0.00620288
Os01t0303100-01	1240	chr01:11208572-11209811	NC	NP	0.273843	1.65893	2.59883	0.0004	0.000858226
Os01t0303600-01	2836	chr01:11231974-11234809	NC	NP	0.467078	5.84696	3.64595	5e-05	0.000115988
Os01t0304400-00	765	chr01:11283363-11284127	NC	NP	3.57575	0.533123	-2.74571	0.00155	0.00310298
Os01t0306400-01	1453	chr01:11378619-11380071	NC	NP	3.21785	6.87648	1.09557	5e-05	0.000115988
Os01t0307500-01	4488	chr01:11458955-11463442	NC	NP	1.86036	0.532747	-1.80406	5e-05	0.000115988
Os01t0307686-00	1041	chr01:11505078-11506118	NC	NP	9.08794	31.0526	1.77269	5e-05	0.000115988
Os01t0309800-01	1530	chr01:11611068-11612597	NC	NP	228.133	62.9974	-1.85651	5e-05	0.000115988
Os01t0311600-01	1408	chr01:11703246-11704653	NC	NP	0.117978	0.786241	2.73646	0.0051	0.00946215
Os01t0313300-01	991	chr01:11783909-11784899	NC	NP	57.0713	19.1883	-1.57254	5e-05	0.000115988
Os01t0314800-01	732	chr01:11863681-11864412	NC	NP	110.888	407.629	1.87815	5e-05	0.000115988
Os01t0323600-01	2475	chr01:12363840-12366314	NC	NP	122.922	322.818	1.39298	5e-05	0.000115988
Os01t0329800-01	6387	chr01:12725140-12731526	NC	NP	1.33464	2.67532	1.00326	5e-05	0.000115988
Os01t0329900-01	3985	chr01:12734097-12738081	NC	NP	0.781043	4.71525	2.59386	5e-05	0.000115988
Os01t0331100-01	5627	chr01:12804578-12810204	NC	NP	1.29151	6.51599	2.33493	5e-05	0.000115988
Os01t0332100-01	3980	chr01:12870239-12874218	NC	NP	89.3639	37.9149	-1.23693	5e-05	0.000115988
Os01t0332100-02	3980	chr01:12870239-12874218	NC	NP	111.727	30.44	-1.87594	5e-05	0.000115988
Os01t0332800-01	22852	chr01:12896358-12919209	NC	NP	18.6303	6.56193	-1.50546	5e-05	0.000115988
Os01t0332800-02	22852	chr01:12896358-12919209	NC	NP	42.437	7.88864	-2.42747	5e-05	0.000115988
Os01t0337900-01	9396	chr01:13272613-13282008	NC	NP	3.8312	8.47081	1.1447	5e-05	0.000115988
Os01t0342500-00	561	chr01:13508322-13508882	NC	NP	209.356	45.0313	-2.21696	5e-05	0.000115988
Os01t0346400-01	1630	chr01:13642908-13644537	NC	NP	1.77432	4.62564	1.38239	5e-05	0.000115988
Os01t0348700-01	1823	chr01:13896298-13898120	NC	NP	151.919	359.718	1.24356	5e-05	0.000115988
Os01t0348900-01	1343	chr01:13903284-13904626	NC	NP	0.240818	5.33471	4.4694	0.0001	0.000226652
Os01t0349000-01	1590	chr01:13911233-13912822	NC	NP	1.17816	2.99667	1.34683	5e-05	0.000115988
Os01t0354200-01	8726	chr01:14224920-14233645	NC	NP	0.272972	0.832828	1.60927	0.0019	0.00375962
Os01t0357100-01	6551	chr01:14446912-14453462	NC	NP	193.622	62.305	-1.63582	5e-05	0.000115988
Os01t0357100-02	6551	chr01:14446912-14453462	NC	NP	277.454	65.7913	-2.07628	5e-05	0.000115988
Os01t0357150-00	6551	chr01:14446912-14453462	NC	NP	1.17714	0.443132	-1.40947	0.0003	0.000651558
Os01t0357900-01	730	chr01:14480824-14481553	NC	NP	22.5262	5.90093	-1.93259	5e-05	0.000115988
Os01t0359400-03	5364	chr01:14576600-14581963	NC	NP	2.11779	0.685659	-1.627	5e-05	0.000115988
Os01t0360200-01	6568	chr01:14621367-14627934	NC	NP	14.3205	6.30436	-1.18366	5e-05	0.000115988
Os01t0362000-01	2429	chr01:14752202-14754630	NC	NP	0.47088	1.09901	1.22278	5e-05	0.000115988
Os01t0362100-01	9674	chr01:14754834-14764507	NC	NP	32.7249	15.8312	-1.04762	5e-05	0.000115988
Os01t0363300-01	3963	chr01:14793092-14797054	NC	NP	36.8488	74.3911	1.01351	5e-05	0.000115988
Os01t0364000-02	5039	chr01:14823229-14828267	NC	NP	0.779008	0.281104	-1.47053	0.008	0.0143893
Os01t0364800-00	6049	chr01:14892930-14898978	NC	NP	1.7295	0.0552406	-4.96848	5e-05	0.000115988
Os01t0368900-01	767	chr01:15124630-15125396	NC	NP	7.16079	3.28177	-1.12564	5e-05	0.000115988
Os01t0369900-01	3135	chr01:15185167-15188301	NC	NP	22.9306	2.03129	-3.4968	5e-05	0.000115988
Os01t0372100-01	4023	chr01:15328867-15332889	NC	NP	2.73457	10.043	1.87681	5e-05	0.000115988
Os01t0373700-01	644	chr01:15400220-15400863	NC	NP	2.08238	0	-inf	5e-05	0.000115988
Os01t0377700-01	4420	chr01:15644973-15649392	NC	NP	1.07961	0.342016	-1.65838	0.00535	0.00989065
Os01t0382400-01	751	chr01:15958747-15959497	NC	NP	54.0555	6.77958	-2.99517	5e-05	0.000115988
Os01t0384800-01	818	chr01:16130514-16131331	NC	NP	527.344	156.257	-1.75483	5e-05	0.000115988
Os01t0385400-01	3245	chr01:16151351-16154595	NC	NP	0.326644	5.73415	4.13379	5e-05	0.000115988
Os01t0388200-01	1987	chr01:16347483-16349469	NC	NP	2.8289	9.49139	1.74638	5e-05	0.000115988
Os01t0388500-00	25200	chr01:16364761-16389960	NC	NP	6.61835	2.82652	-1.22744	0.00025	0.00054696
Os01t0389700-01	922	chr01:16435857-16436778	NC	NP	96.9316	32.4187	-1.58014	5e-05	0.000115988
Os01t0500900-01	4956	chr01:17301040-17305995	NC	NP	4.53851	9.63219	1.08565	5e-05	0.000115988
Os01t0502700-00	989	chr01:17420278-17421266	NC	NP	7.646	3.40163	-1.16848	5e-05	0.000115988
Os01t0503400-03	10952	chr01:17454022-17464973	NC	NP	2.36828	1.08477	-1.12645	5e-05	0.000115988
Os01t0508000-01	8706	chr01:17756114-17764819	NC	NP	2.22117	6.44234	1.53626	5e-05	0.000115988
Os01t0508100-01	572	chr01:17767882-17768453	NC	NP	18.2928	3.23432	-2.49974	5e-05	0.000115988
Os01t0508500-01	740	chr01:17798265-17799004	NC	NP	99.7972	28.2842	-1.819	5e-05	0.000115988
Os01t0509700-01	3708	chr01:17881780-17885487	NC	NP	0.837269	0.312308	-1.42272	0.0001	0.000226652
Os01t0510200-01	608	chr01:17911537-17912144	NC	NP	34.1254	2.83735	-3.58823	5e-05	0.000115988
Os01t0511100-01	2906	chr01:17990845-17993750	NC	NP	36.8539	157.464	2.09513	5e-05	0.000115988
Os01t0513500-01	1516	chr01:18130244-18131759	NC	NP	0.547553	1.22871	1.16608	0.0002	0.000441616
Os01t0518500-02	7446	chr01:18394241-18401686	NC	NP	3.57289	7.80638	1.12756	5e-05	0.000115988
Os01t0520600-01	8838	chr01:18531901-18540738	NC	NP	0.833086	1.68473	1.01598	5e-05	0.000115988
Os01t0524700-01	11208	chr01:18763269-18774476	NC	NP	2.70708	5.55407	1.03681	5e-05	0.000115988
Os01t0525100-01	794	chr01:18780599-18781392	NC	NP	3.48067	7.01629	1.01134	5e-05	0.000115988
Os01t0525700-01	10731	chr01:18823737-18834467	NC	NP	3.42361	8.97027	1.38963	5e-05	0.000115988
Os01t0525800-01	558	chr01:18839055-18839612	NC	NP	1.17781	3.56466	1.59766	0.00685	0.012454
Os01t0530100-01	844	chr01:19073047-19073890	NC	NP	3.34123	18.9693	2.50521	5e-05	0.000115988
Os01t0530300-01	2197	chr01:19079254-19081450	NC	NP	1.28979	6.09702	2.24097	5e-05	0.000115988
Os01t0531500-01	4052	chr01:19135842-19139893	NC	NP	4.91479	15.4797	1.65518	0.0009	0.00185622
Os01t0532300-01	1220	chr01:19200089-19201308	NC	NP	52.8	13.5403	-1.96328	5e-05	0.000115988
Os01t0532600-00	1772	chr01:19242041-19243812	NC	NP	0.886155	0.199562	-2.15072	0.00035	0.000755179
Os01t0537250-01	1192	chr01:19549154-19550345	NC	NP	5.60088	0.677337	-3.04771	5e-05	0.000115988
Os01t0539400-01	2392	chr01:19824230-19826621	NC	NP	62.327	26.0594	-1.25805	5e-05	0.000115988
Os01t0541800-01	2274	chr01:19959666-19961939	NC	NP	4.1834	1.54267	-1.43925	5e-05	0.000115988
Os01t0541900-01	7137	chr01:19962943-19970079	NC	NP	11.7377	4.97123	-1.23947	5e-05	0.000115988
Os01t0542700-01	3246	chr01:20031923-20035168	NC	NP	14.4562	6.9904	-1.04825	5e-05	0.000115988
Os01t0546500-01	1216	chr01:20312946-20314161	NC	NP	7.29819	24.0521	1.72055	5e-05	0.000115988
Os01t0548600-01	1685	chr01:20464726-20466410	NC	NP	0.720764	4.40084	2.61018	5e-05	0.000115988
Os01t0551000-01	2022	chr01:20662992-20665013	NC	NP	98.8737	38.7742	-1.35049	5e-05	0.000115988
Os01t0555200-01	2942	chr01:20938339-20941280	NC	NP	2.18888	4.59111	1.06865	5e-05	0.000115988
Os01t0556700-00	1990	chr01:21039082-21041071	NC	NP	101.571	45.9186	-1.14534	5e-05	0.000115988
Os01t0557100-01	1203	chr01:21056831-21058033	NC	NP	81.4872	28.5199	-1.5146	5e-05	0.000115988
Os01t0558100-01	976	chr01:21114756-21115731	NC	NP	23.3947	48.9581	1.06536	5e-05	0.000115988
Os01t0559600-01	4515	chr01:21230392-21234906	NC	NP	218.34	101.674	-1.10263	5e-05	0.000115988
Os01t0559600-02	4515	chr01:21230392-21234906	NC	NP	402.692	86.4638	-2.21951	5e-05	0.000115988
Os01t0559750-01	611	chr01:21242599-21243209	NC	NP	69.8251	33.0482	-1.07917	5e-05	0.000115988
Os01t0559900-01	714	chr01:21261705-21262418	NC	NP	106.502	227.108	1.0925	5e-05	0.000115988
Os01t0562600-01	1422	chr01:21392229-21393650	NC	NP	3.47863	1.71338	-1.02168	5e-05	0.000115988
Os01t0563000-04	26420	chr01:21415021-21441440	NC	NP	13.0488	4.6347	-1.49337	5e-05	0.000115988
Os01t0563000-05	26420	chr01:21415021-21441440	NC	NP	43.6555	10.4288	-2.06559	0.0001	0.000226652
Os01t0563000-06	26420	chr01:21415021-21441440	NC	NP	175.52	33.2379	-2.40073	5e-05	0.000115988
Os01t0564300-01	24312	chr01:21525508-21549819	NC	NP	15.8053	4.23274	-1.90074	5e-05	0.000115988
Os01t0566500-01	2547	chr01:21665758-21668304	NC	NP	0.321024	3.21667	3.32481	5e-05	0.000115988
Os01t0570800-01	3038	chr01:21900066-21903103	NC	NP	125.323	32.6846	-1.93897	5e-05	0.000115988
Os01t0571300-01	2934	chr01:21938864-21941797	NC	NP	0.378902	2.35979	2.63877	5e-05	0.000115988
Os01t0571700-01	13620	chr01:21949714-21963333	NC	NP	6.41469	3.15876	-1.02202	5e-05	0.000115988
Os01t0579600-01	2946	chr01:22427834-22430779	NC	NP	2.03083	0.7408	-1.45492	5e-05	0.000115988
Os01t0582600-01	2340	chr01:22604499-22606838	NC	NP	487.048	123.38	-1.98096	5e-05	0.000115988
Os01t0585100-01	4580	chr01:22742544-22747123	NC	NP	1.58828	10.5377	2.73003	5e-05	0.000115988
Os01t0587400-01	16039	chr01:22879903-22895941	NC	NP	5.3975	2.35032	-1.19943	5e-05	0.000115988
Os01t0588200-01	2386	chr01:22908289-22910674	NC	NP	3.93031	13.0388	1.73009	5e-05	0.000115988
Os01t0588400-01	1573	chr01:22914601-22916173	NC	NP	1.99026	0.517016	-1.94467	0.00015	0.000335076
Os01t0588900-01	4080	chr01:22955069-22959148	NC	NP	474.319	193.063	-1.29679	5e-05	0.000115988
Os01t0588900-02	4080	chr01:22955069-22959148	NC	NP	10.5045	2.12289	-2.30691	5e-05	0.000115988
Os01t0591300-01	8063	chr01:23112460-23120522	NC	NP	37.6812	14.0954	-1.41862	5e-05	0.000115988
Os01t0593200-01	2234	chr01:23224372-23226605	NC	NP	0.821984	2.01142	1.29103	5e-05	0.000115988
Os01t0593500-00	2734	chr01:23234891-23237624	NC	NP	7.67235	16.4473	1.10011	5e-05	0.000115988
Os01t0595600-01	2058	chr01:23343305-23345362	NC	NP	14.5199	5.28338	-1.4585	5e-05	0.000115988
Os01t0597600-01	1516	chr01:23447172-23448687	NC	NP	53.8299	4.79402	-3.4891	5e-05	0.000115988
Os01t0597800-01	2149	chr01:23455887-23458035	NC	NP	21.2047	3.2012	-2.7277	5e-05	0.000115988
Os01t0598400-01	2247	chr01:23510097-23512343	NC	NP	3.95102	1.69993	-1.21674	5e-05	0.000115988
Os01t0600900-02	1439	chr01:23607103-23608541	NC	NP	3244.01	494.53	-2.71365	5e-05	0.000115988
Os01t0602400-01	2784	chr01:23673177-23675960	NC	NP	8.9181	18.7148	1.06937	5e-05	0.000115988
Os01t0603300-02	2042	chr01:23760346-23762387	NC	NP	16.5186	6.52822	-1.33933	0.00015	0.000335076
Os01t0604500-01	1075	chr01:23810483-23811557	NC	NP	19.6512	5.46681	-1.84585	5e-05	0.000115988
Os01t0605700-01	2526	chr01:23864680-23867205	NC	NP	14.5064	39.7075	1.45272	5e-05	0.000115988
Os01t0606400-01	2379	chr01:23895057-23897435	NC	NP	3.50569	1.56027	-1.1679	5e-05	0.000115988
Os01t0607200-01	9733	chr01:23923717-23933449	NC	NP	15.7182	7.37728	-1.09127	5e-05	0.000115988
Os01t0611100-01	2484	chr01:24187311-24189794	NC	NP	8.58758	20.1815	1.23271	5e-05	0.000115988
Os01t0613800-01	2039	chr01:24351307-24353345	NC	NP	29.5661	7.99393	-1.88697	5e-05	0.000115988
Os01t0615050-00	1089	chr01:24390675-24391763	NC	NP	24.0113	66.1867	1.46283	5e-05	0.000115988
Os01t0615100-01	584	chr01:24392840-24393423	NC	NP	14.2995	71.1729	2.31536	5e-05	0.000115988
Os01t0617600-00	4922	chr01:24549201-24554122	NC	NP	2.04428	5.22059	1.35262	5e-05	0.000115988
Os01t0618900-01	3751	chr01:24628598-24632348	NC	NP	3.1438	7.80897	1.31262	0.00215	0.00422447
Os01t0618900-02	3751	chr01:24628598-24632348	NC	NP	6.77425	16.7317	1.30445	5e-05	0.000115988
Os01t0619800-01	4921	chr01:24691391-24696311	NC	NP	1.1071	2.34813	1.08473	5e-05	0.000115988
Os01t0620900-01	617	chr01:24741593-24742209	NC	NP	0.774103	5.18316	2.74323	0.00045	0.000960383
Os01t0621600-01	3546	chr01:24784608-24788153	NC	NP	0.717432	0.281793	-1.34821	0.00015	0.000335076
Os01t0621900-04	4872	chr01:24808515-24813386	NC	NP	15.7531	35.9281	1.18947	5e-05	0.000115988
Os01t0623200-01	2596	chr01:24861696-24864291	NC	NP	1.46694	6.33127	2.10969	5e-05	0.000115988
Os01t0623500-01	4802	chr01:24894705-24899506	NC	NP	14.317	6.34752	-1.17347	5e-05	0.000115988
Os01t0625300-01	1651	chr01:24967397-24969047	NC	NP	15.2706	4.56763	-1.74124	5e-05	0.000115988
Os01t0625900-01	1399	chr01:24981268-24982666	NC	NP	2.4081	0.615254	-1.96864	5e-05	0.000115988
Os01t0627800-01	2800	chr01:25060763-25063562	NC	NP	3.17733	9.2853	1.54713	5e-05	0.000115988
Os01t0628900-01	2187	chr01:25119733-25121919	NC	NP	14.5817	44.6096	1.61319	5e-05	0.000115988
Os01t0629600-01	1449	chr01:25144501-25145949	NC	NP	1.6174	0.46074	-1.81166	5e-05	0.000115988
Os01t0631200-01	3458	chr01:25234708-25238165	NC	NP	5.1638	2.17565	-1.24698	5e-05	0.000115988
Os01t0633400-01	2527	chr01:25368480-25371006	NC	NP	1.87428	5.655	1.59319	5e-05	0.000115988
Os01t0635200-01	1634	chr01:25462002-25463635	NC	NP	216.869	72.8028	-1.57476	5e-05	0.000115988
Os01t0636400-01	2509	chr01:25501901-25504409	NC	NP	3.44814	1.4422	-1.25755	5e-05	0.000115988
Os01t0637800-00	950	chr01:25592574-25593523	NC	NP	1.30446	4.15616	1.6718	5e-05	0.000115988
Os01t0639600-01	1293	chr01:25681570-25682862	NC	NP	80.7626	21.4084	-1.91551	5e-05	0.000115988
Os01t0641800-00	2365	chr01:25788624-25790988	NC	NP	0.294118	1.66185	2.49832	0.00035	0.000755179
Os01t0642000-01	4917	chr01:25792698-25797614	NC	NP	0.0961891	0.833687	3.11556	0.00115	0.00234272
Os01t0642200-01	1256	chr01:25800592-25801847	NC	NP	16063.7	4803.39	-1.74168	5e-05	0.000115988
Os01t0644000-01	1838	chr01:25926369-25928206	NC	NP	142.282	802.05	2.49494	5e-05	0.000115988
Os01t0644200-01	583	chr01:25931148-25931730	NC	NP	0	27.1872	inf	5e-05	0.000115988
Os01t0644500-00	1282	chr01:25933609-25934890	NC	NP	2.39042	5.45133	1.18934	5e-05	0.000115988
Os01t0644600-00	828	chr01:25949365-25950192	NC	NP	8.20618	2.81171	-1.54526	5e-05	0.000115988
Os01t0645000-01	1559	chr01:25959882-25961440	NC	NP	0	1.03933	inf	5e-05	0.000115988
Os01t0645200-01	6901	chr01:25973498-25980398	NC	NP	0.369394	1.34095	1.86002	0.0012	0.00243999
Os01t0645200-02	6901	chr01:25973498-25980398	NC	NP	13.2304	34.9673	1.40215	5e-05	0.000115988
Os01t0649100-01	3651	chr01:26190753-26194403	NC	NP	23.7334	102.578	2.11173	5e-05	0.000115988
Os01t0649900-01	6785	chr01:26218333-26225117	NC	NP	3.33202	7.78546	1.22438	5e-05	0.000115988
Os01t0650200-02	24800	chr01:26249385-26274184	NC	NP	1.40777	0.360684	-1.96461	0.00585	0.0107521
Os01t0652450-00	3444	chr01:26383594-26387037	NC	NP	1.15966	6.29267	2.43997	5e-05	0.000115988
Os01t0652600-01	3938	chr01:26392163-26396100	NC	NP	18.8738	50.9799	1.43354	5e-05	0.000115988
Os01t0654400-01	2382	chr01:26530278-26532659	NC	NP	2.3903	117.315	5.61705	5e-05	0.000115988
Os01t0655500-02	6907	chr01:26611798-26618704	NC	NP	2.13088	0.839472	-1.3439	0.001	0.00205213
Os01t0656400-00	1041	chr01:26687376-26688416	NC	NP	12.7526	4.59095	-1.47393	5e-05	0.000115988
Os01t0661000-02	2448	chr01:26975615-26978062	NC	NP	1.59744	4.32798	1.43794	0.0001	0.000226652
Os01t0661650-00	1296	chr01:27017520-27018815	NC	NP	0.265024	1.0445	1.97862	0.00995	0.0176118
Os01t0663051-00	1773	chr01:27062504-27064276	NC	NP	142.45	12.5711	-3.50227	5e-05	0.000115988
Os01t0663300-01	3844	chr01:27081818-27085661	NC	NP	3.15054	0.325883	-3.27318	5e-05	0.000115988
Os01t0665750-01	491	chr01:27198726-27199216	NC	NP	24.212	11.3831	-1.08882	5e-05	0.000115988
Os01t0666400-01	1023	chr01:27240117-27241139	NC	NP	6.56254	3.01966	-1.11987	5e-05	0.000115988
Os01t0666600-00	1671	chr01:27246278-27247948	NC	NP	126.327	32.7581	-1.94724	5e-05	0.000115988
Os01t0667200-01	3808	chr01:27274749-27278556	NC	NP	6.82945	60.9433	3.15762	5e-05	0.000115988
Os01t0667600-01	1376	chr01:27301547-27302922	NC	NP	267.947	67.8457	-1.98162	5e-05	0.000115988
Os01t0667900-01	977	chr01:27326049-27327025	NC	NP	105.12	36.2719	-1.53512	5e-05	0.000115988
Os01t0668000-01	3077	chr01:27336259-27339335	NC	NP	22.2097	9.33563	-1.25037	0.00605	0.0110943
Os01t0668100-01	1041	chr01:27340910-27341950	NC	NP	3.52765	1.61468	-1.12746	5e-05	0.000115988
Os01t0668400-00	2714	chr01:27366268-27368981	NC	NP	0.258575	0.824038	1.67213	5e-05	0.000115988
Os01t0670500-01	1593	chr01:27491022-27492614	NC	NP	0.99	0.247386	-2.00066	0.00095	0.00195464
Os01t0672400-02	3428	chr01:27601486-27604913	NC	NP	1.31925	0.29485	-2.16167	5e-05	0.000115988
Os01t0672600-01	353	chr01:27623545-27623897	NC	NP	50.1179	11.9988	-2.06243	5e-05	0.000115988
Os01t0674150-01	1061	chr01:27704012-27705072	NC	NP	5.26587	2.28439	-1.20486	5e-05	0.000115988
Os01t0675800-01	8781	chr01:27777431-27786211	NC	NP	66.898	24.1873	-1.46771	5e-05	0.000115988
Os01t0678000-00	2704	chr01:27875638-27878341	NC	NP	0.582654	0.214998	-1.43832	5e-05	0.000115988
Os01t0678900-01	4509	chr01:27932358-27936866	NC	NP	16.2495	53.3006	1.71376	5e-05	0.000115988
Os01t0679700-02	2387	chr01:27965721-27968107	NC	NP	118.598	249.872	1.07511	5e-05	0.000115988
Os01t0681000-01	18794	chr01:28033033-28051826	NC	NP	62.8812	27.4111	-1.19787	5e-05	0.000115988
Os01t0681700-00	680	chr01:28085780-28086459	NC	NP	7.79338	2.25662	-1.78808	5e-05	0.000115988
Os01t0681800-01	698	chr01:28088398-28089095	NC	NP	62.394	17.6296	-1.82341	5e-05	0.000115988
Os01t0682001-01	4085	chr01:28098846-28102930	NC	NP	0.442312	1.04271	1.2372	5e-05	0.000115988
Os01t0685800-01	4241	chr01:28277698-28281938	NC	NP	9.90883	22.3029	1.17045	5e-05	0.000115988
Os01t0686000-01	796	chr01:28289380-28290175	NC	NP	7.29491	3.17561	-1.19986	5e-05	0.000115988
Os01t0686200-01	1918	chr01:28302922-28304839	NC	NP	4.19664	9.14874	1.12434	5e-05	0.000115988
Os01t0686700-00	2268	chr01:28325378-28327645	NC	NP	0.868283	1.78267	1.0378	0.0002	0.000441616
Os01t0686800-02	2519	chr01:28330799-28333317	NC	NP	110.185	286.737	1.37979	5e-05	0.000115988
Os01t0687400-01	1187	chr01:28354881-28356067	NC	NP	5.62621	1.79255	-1.65015	5e-05	0.000115988
Os01t0688600-02	1273	chr01:28417329-28418601	NC	NP	39.169	18.1652	-1.10854	5e-05	0.000115988
Os01t0689900-04	13228	chr01:28482949-28496176	NC	NP	2.84728	1.05637	-1.43047	5e-05	0.000115988
Os01t0690800-01	10284	chr01:28524104-28534387	NC	NP	2.90996	0.931524	-1.64334	5e-05	0.000115988
Os01t0691000-01	1678	chr01:28534820-28536497	NC	NP	0.912763	0.330248	-1.46669	0.00495	0.00920375
Os01t0692000-01	2170	chr01:28565948-28568117	NC	NP	2.21672	9.35764	2.07771	5e-05	0.000115988
Os01t0692100-01	995	chr01:28568798-28569792	NC	NP	36.1243	97.4647	1.43191	5e-05	0.000115988
Os01t0693800-01	1902	chr01:28654047-28655948	NC	NP	18.2239	41.9399	1.20249	5e-05	0.000115988
Os01t0694000-01	1798	chr01:28666308-28668105	NC	NP	1.32221	0.353175	-1.90449	5e-05	0.000115988
Os01t0695700-00	11128	chr01:28768975-28780102	NC	NP	4.68956	1.30412	-1.84638	5e-05	0.000115988
Os01t0696800-01	1643	chr01:28835242-28836884	NC	NP	7.27921	2.72567	-1.41717	5e-05	0.000115988
Os01t0699500-01	1359	chr01:28939651-28941009	NC	NP	46.9077	14.3869	-1.70507	5e-05	0.000115988
Os01t0699600-01	1317	chr01:28946729-28948045	NC	NP	29.6353	5.93775	-2.31933	5e-05	0.000115988
Os01t0700000-01	3829	chr01:28970631-28974459	NC	NP	61.4621	146.087	1.24906	5e-05	0.000115988
Os01t0701700-01	2670	chr01:29050776-29053445	NC	NP	6.77668	1.89328	-1.83969	5e-05	0.000115988
Os01t0702500-01	1057	chr01:29123534-29124590	NC	NP	1.39566	6.15399	2.14057	5e-05	0.000115988
Os01t0704300-01	1600	chr01:29202203-29203802	NC	NP	315.893	39.2311	-3.00937	5e-05	0.000115988
Os01t0705200-01	1218	chr01:29233039-29234256	NC	NP	1.91968	68.4097	5.15526	5e-05	0.000115988
Os01t0705700-01	2019	chr01:29271157-29273175	NC	NP	9.76406	0.717187	-3.76706	5e-05	0.000115988
Os01t0706600-00	618	chr01:29317539-29318156	NC	NP	10.3176	23.211	1.1697	5e-05	0.000115988
Os01t0706800-00	808	chr01:29323175-29323982	NC	NP	2.15447	0.896785	-1.2645	0.0031	0.00593456
Os01t0706850-00	546	chr01:29326815-29327360	NC	NP	14.0374	29.4011	1.06659	5e-05	0.000115988
Os01t0706900-01	7211	chr01:29327582-29334792	NC	NP	4.59593	27.3424	2.57271	5e-05	0.000115988
Os01t0707500-01	2940	chr01:29382707-29385646	NC	NP	1.2783	0.289598	-2.1421	0.00065	0.0013634
Os01t0708500-01	2564	chr01:29437300-29439863	NC	NP	3.14493	11.9446	1.92525	5e-05	0.000115988
Os01t0708900-01	4223	chr01:29458643-29462865	NC	NP	14.9281	6.52502	-1.19398	5e-05	0.000115988
Os01t0709500-02	9287	chr01:29483250-29492536	NC	NP	20.414	7.76061	-1.39532	5e-05	0.000115988
Os01t0711200-01	3512	chr01:29550485-29553996	NC	NP	0.573056	1.48946	1.37804	5e-05	0.000115988
Os01t0711400-01	7886	chr01:29559442-29567327	NC	NP	809.061	365.925	-1.1447	5e-05	0.000115988
Os01t0713200-01	1358	chr01:29620957-29622314	NC	NP	35.25	7.78844	-2.17822	5e-05	0.000115988
Os01t0714600-01	1014	chr01:29708353-29709366	NC	NP	38.0793	16.5877	-1.19889	5e-05	0.000115988
Os01t0715900-01	2103	chr01:29786135-29788237	NC	NP	0.385989	0.927104	1.26417	0.00015	0.000335076
Os01t0719300-01	6166	chr01:29987910-29994075	NC	NP	2.75697	1.19841	-1.20196	5e-05	0.000115988
Os01t0719600-01	2355	chr01:30003534-30005888	NC	NP	7.56505	1.21356	-2.6401	5e-05	0.000115988
Os01t0720500-01	1058	chr01:30030997-30032054	NC	NP	188.95	9.99896	-4.24008	5e-05	0.000115988
Os01t0720900-00	2018	chr01:30055455-30057472	NC	NP	0.724598	0.299979	-1.27232	0.0095	0.0168806
Os01t0721300-00	1504	chr01:30075623-30077126	NC	NP	0.31793	1.02036	1.68229	0.0003	0.000651558
Os01t0721400-01	1809	chr01:30079673-30081481	NC	NP	0.208912	0.949007	2.18353	5e-05	0.000115988
Os01t0723100-01	1964	chr01:30155679-30157642	NC	NP	5.86688	2.24996	-1.38269	5e-05	0.000115988
Os01t0723800-01	10208	chr01:30185133-30195340	NC	NP	0.875433	2.40201	1.45617	5e-05	0.000115988
Os01t0727800-01	2321	chr01:30344171-30346491	NC	NP	39.8242	8.46959	-2.23328	5e-05	0.000115988
Os01t0727840-00	1144	chr01:30347874-30349017	NC	NP	5.21912	1.01193	-2.3667	0.0001	0.000226652
Os01t0730100-01	1781	chr01:30447426-30449206	NC	NP	0.803513	2.04727	1.34931	5e-05	0.000115988
Os01t0730300-03	4472	chr01:30460006-30464477	NC	NP	7.66614	2.35893	-1.70037	0.00125	0.00253569
Os01t0730500-01	2695	chr01:30472511-30475205	NC	NP	318.927	98.8236	-1.6903	5e-05	0.000115988
Os01t0730700-01	1737	chr01:30480113-30481849	NC	NP	4.25445	1.98635	-1.09885	5e-05	0.000115988
Os01t0733001-00	1026	chr01:30574618-30575643	NC	NP	2.56966	6.40746	1.31817	5e-05	0.000115988
Os01t0733500-01	2656	chr01:30589858-30592513	NC	NP	17.1055	120.124	2.81199	5e-05	0.000115988
Os01t0734000-01	3753	chr01:30604325-30608077	NC	NP	2.57408	26.1075	3.34234	5e-05	0.000115988
Os01t0734800-02	1779	chr01:30655305-30657083	NC	NP	27.761	8.74721	-1.66617	0.0001	0.000226652
Os01t0738400-01	978	chr01:30824688-30825665	NC	NP	0	0.891783	inf	5e-05	0.000115988
Os01t0739500-01	7340	chr01:30878999-30886338	NC	NP	188.508	24.0978	-2.96765	5e-05	0.000115988
Os01t0740300-01	7048	chr01:30909429-30916476	NC	NP	2.44692	0.929096	-1.39707	5e-05	0.000115988
Os01t0740400-01	3128	chr01:30918125-30921252	NC	NP	0.875395	0.190507	-2.20009	0.00655	0.0119459
Os01t0743100-00	1952	chr01:31047492-31049443	NC	NP	0.981561	0.448998	-1.12837	0.0062	0.0113526
Os01t0743800-00	1908	chr01:31093046-31094953	NC	NP	27.2629	8.45308	-1.68939	5e-05	0.000115988
Os01t0744200-01	1759	chr01:31108316-31110074	NC	NP	0.88036	2.28105	1.37353	0.0001	0.000226652
Os01t0749400-02	4099	chr01:31373446-31377544	NC	NP	9.89903	4.40281	-1.16886	5e-05	0.000115988
Os01t0750000-02	3467	chr01:31403795-31407261	NC	NP	1.17114	6.88847	2.55627	5e-05	0.000115988
Os01t0750100-02	2497	chr01:31408565-31411061	NC	NP	190.607	95.2255	-1.00118	5e-05	0.000115988
Os01t0755500-01	1800	chr01:31699517-31701316	NC	NP	3.75981	11.7473	1.6436	5e-05	0.000115988
Os01t0757051-00	555	chr01:31787535-31788089	NC	NP	9.02785	3.78292	-1.25488	5e-05	0.000115988
Os01t0757900-01	9460	chr01:31830302-31839761	NC	NP	3.09536	1.11774	-1.46952	5e-05	0.000115988
Os01t0758400-02	6676	chr01:31870932-31877607	NC	NP	2.57681	0.794912	-1.69672	0.00185	0.00366673
Os01t0758500-01	1512	chr01:31889710-31891221	NC	NP	1.42072	0.64134	-1.14746	0.00675	0.0122834
Os01t0759900-01	3634	chr01:31976418-31980051	NC	NP	1.44585	0.69854	-1.0495	0.0005	0.00106179
Os01t0760000-01	845	chr01:31981932-31982776	NC	NP	5.58229	1.05676	-2.40121	5e-05	0.000115988
Os01t0760900-01	2746	chr01:32010477-32013222	NC	NP	0.633548	0.193391	-1.71193	0.0062	0.0113526
Os01t0763750-02	13070	chr01:32130388-32143457	NC	NP	2.32371	0.619911	-1.9063	5e-05	0.000115988
Os01t0764000-01	3877	chr01:32148158-32152034	NC	NP	123.828	251.339	1.0213	5e-05	0.000115988
Os01t0764800-01	3745	chr01:32221377-32225121	NC	NP	2.35825	76.4413	5.01856	5e-05	0.000115988
Os01t0764850-00	3745	chr01:32221377-32225121	NC	NP	0.149126	1.65101	3.46874	0.0011	0.00224545
Os01t0765400-01	10793	chr01:32241186-32251978	NC	NP	3.32747	7.17836	1.10923	5e-05	0.000115988
Os01t0767600-01	3183	chr01:32346888-32350070	NC	NP	18.109	47.3335	1.38616	5e-05	0.000115988
Os01t0768100-01	800	chr01:32379783-32380582	NC	NP	3.12651	0.813014	-1.9432	0.0001	0.000226652
Os01t0772500-01	1724	chr01:32611415-32613138	NC	NP	0	0.683672	inf	5e-05	0.000115988
Os01t0776500-01	5190	chr01:32842695-32847884	NC	NP	0.3391	0.813677	1.26275	5e-05	0.000115988
Os01t0776600-01	4255	chr01:32848285-32852539	NC	NP	3.38618	7.77718	1.19959	5e-05	0.000115988
Os01t0776700-01	2664	chr01:32855434-32858097	NC	NP	12.0448	6.00631	-1.00385	5e-05	0.000115988
Os01t0777900-01	790	chr01:32934208-32934997	NC	NP	11.0093	3.61893	-1.60508	5e-05	0.000115988
Os01t0778500-01	885	chr01:32947995-32948879	NC	NP	0.121536	3.99718	5.03953	0.0026	0.00504281
Os01t0782300-01	15683	chr01:33136845-33152527	NC	NP	2.29786	8.12328	1.82177	5e-05	0.000115988
Os01t0783500-01	3127	chr01:33198607-33201733	NC	NP	25.6826	67.287	1.38954	5e-05	0.000115988
Os01t0784900-00	2287	chr01:33272133-33274419	NC	NP	4.82515	2.19574	-1.13587	5e-05	0.000115988
Os01t0786700-00	2188	chr01:33359446-33361633	NC	NP	1.13324	0.515318	-1.13692	0.0014	0.0028193
Os01t0787000-01	2061	chr01:33382427-33384487	NC	NP	5.61904	0.999267	-2.49138	5e-05	0.000115988
Os01t0788800-02	3565	chr01:33474894-33478458	NC	NP	1.97844	7.9467	2.006	5e-05	0.000115988
Os01t0788950-01	1914	chr01:33482290-33484203	NC	NP	6.68539	15.4083	1.20462	5e-05	0.000115988
Os01t0791033-00	13748	chr01:33531931-33545678	NC	NP	2478.57	1072.12	-1.20904	5e-05	0.000115988
Os01t0793800-01	626	chr01:33618549-33619174	NC	NP	15.3092	2.8248	-2.43818	5e-05	0.000115988
Os01t0794400-01	8851	chr01:33642079-33650929	NC	NP	20.8092	121.746	2.54858	5e-05	0.000115988
Os01t0794500-00	4020	chr01:33651160-33655179	NC	NP	53.2423	15.1777	-1.81062	5e-05	0.000115988
Os01t0794800-01	5388	chr01:33659781-33665168	NC	NP	0.357771	2.17655	2.60493	5e-05	0.000115988
Os01t0795600-01	556	chr01:33699127-33699682	NC	NP	6.16843	2.57828	-1.25849	5e-05	0.000115988
Os01t0796000-01	571	chr01:33713551-33714121	NC	NP	18.6972	4.85412	-1.94554	5e-05	0.000115988
Os01t0798800-01	2214	chr01:33812914-33815127	NC	NP	1.95361	0.643812	-1.60143	5e-05	0.000115988
Os01t0800500-01	6967	chr01:33897379-33904345	NC	NP	11.9692	27.6168	1.20622	5e-05	0.000115988
Os01t0801901-00	1505	chr01:33961843-33963347	NC	NP	3.55326	0.269699	-3.71972	5e-05	0.000115988
Os01t0802600-00	1285	chr01:33996721-33998005	NC	NP	0.0764002	0.529523	2.79304	0.00925	0.0164663
Os01t0805700-01	6658	chr01:34153482-34160139	NC	NP	1.75729	3.85876	1.13478	0.0002	0.000441616
Os01t0805900-01	3639	chr01:34167935-34171573	NC	NP	4.58586	11.1516	1.28199	5e-05	0.000115988
Os01t0812900-01	1404	chr01:34558532-34559935	NC	NP	77.3748	169.246	1.12918	5e-05	0.000115988
Os01t0814800-01	3627	chr01:34647145-34650771	NC	NP	0.725104	2.75637	1.92651	5e-05	0.000115988
Os01t0816000-00	1704	chr01:34689924-34691627	NC	NP	0.343427	0.820888	1.25718	0.001	0.00205213
Os01t0816550-01	8133	chr01:34738320-34746452	NC	NP	1.80722	0.814587	-1.14963	0.00215	0.00422447
Os01t0816700-01	2656	chr01:34746859-34749514	NC	NP	0.313266	1.38106	2.14032	5e-05	0.000115988
Os01t0817000-01	2835	chr01:34769361-34772195	NC	NP	8.18003	3.71995	-1.13682	5e-05	0.000115988
Os01t0817100-01	4711	chr01:34776153-34780863	NC	NP	8.43844	3.29573	-1.35638	5e-05	0.000115988
Os01t0817650-00	1080	chr01:34801184-34802263	NC	NP	1.73859	6.55594	1.91488	5e-05	0.000115988
Os01t0817700-02	3715	chr01:34804309-34808023	NC	NP	2.43105	0.549715	-2.14482	0.00255	0.00496209
Os01t0818600-01	4074	chr01:34868411-34872484	NC	NP	33.7088	7.19787	-2.22748	5e-05	0.000115988
Os01t0818600-02	4074	chr01:34868411-34872484	NC	NP	104.811	28.9396	-1.85668	5e-05	0.000115988
Os01t0818700-01	7578	chr01:34873060-34880637	NC	NP	5.95258	1.01754	-2.54844	5e-05	0.000115988
Os01t0819700-01	1902	chr01:34943807-34945708	NC	NP	55.5718	9.41282	-2.56165	5e-05	0.000115988
Os01t0820000-00	1725	chr01:34961973-34963697	NC	NP	0.656455	3.71037	2.49879	5e-05	0.000115988
Os01t0821600-01	5471	chr01:35062737-35068207	NC	NP	14.7355	7.09869	-1.05367	0.0018	0.00357259
Os01t0821700-01	5471	chr01:35062737-35068207	NC	NP	14.4273	31.81	1.14068	0.0004	0.000858226
Os01t0823500-01	1530	chr01:35167600-35169129	NC	NP	3.87947	0.463365	-3.06564	5e-05	0.000115988
Os01t0824600-02	5462	chr01:35228912-35234373	NC	NP	2.70799	6.1234	1.17711	5e-05	0.000115988
Os01t0824700-01	2779	chr01:35238063-35240841	NC	NP	0.272621	0.635673	1.22139	0.0007	0.00146264
Os01t0825800-01	6326	chr01:35320839-35327164	NC	NP	29.6966	65.0692	1.13168	5e-05	0.000115988
Os01t0826400-01	2566	chr01:35347981-35350546	NC	NP	56.5934	10.2642	-2.46302	5e-05	0.000115988
Os01t0828900-00	640	chr01:35473694-35474333	NC	NP	2.62865	0.868049	-1.59847	0.0057	0.0104949
Os01t0829600-01	1509	chr01:35497038-35498546	NC	NP	2.86394	1.00467	-1.51128	5e-05	0.000115988
Os01t0829800-02	2728	chr01:35499018-35501745	NC	NP	0.707151	2.87212	2.02203	5e-05	0.000115988
Os01t0832300-00	6062	chr01:35619732-35625793	NC	NP	2.50846	1.23871	-1.01797	5e-05	0.000115988
Os01t0832600-01	4632	chr01:35636302-35640933	NC	NP	0.172823	2.20578	3.67392	0.0005	0.00106179
Os01t0832900-01	5123	chr01:35653185-35658307	NC	NP	1.14134	0.417587	-1.45057	5e-05	0.000115988
Os01t0833600-00	1009	chr01:35692799-35693807	NC	NP	0.733546	4.88253	2.73467	5e-05	0.000115988
Os01t0835500-01	7718	chr01:35813148-35820865	NC	NP	47.4302	18.6952	-1.34314	5e-05	0.000115988
Os01t0835700-01	1552	chr01:35827221-35828772	NC	NP	22.4579	7.04654	-1.67223	5e-05	0.000115988
Os01t0837000-01	6272	chr01:35885094-35891365	NC	NP	4.23785	2.08773	-1.0214	5e-05	0.000115988
Os01t0838300-01	565	chr01:35956630-35957194	NC	NP	4.07628	11.8115	1.53487	5e-05	0.000115988
Os01t0838600-00	999	chr01:35965948-35966946	NC	NP	6.11806	2.44702	-1.32205	5e-05	0.000115988
Os01t0839200-01	2443	chr01:36002558-36005000	NC	NP	7.9535	1.36193	-2.54593	5e-05	0.000115988
Os01t0839300-01	2495	chr01:36007401-36009895	NC	NP	16.9602	34.3937	1.01999	5e-05	0.000115988
Os01t0839900-01	1002	chr01:36029894-36030895	NC	NP	0.0815796	3.62015	5.4717	0.0026	0.00504281
Os01t0840100-01	3437	chr01:36039715-36043151	NC	NP	49.1388	121.326	1.30395	5e-05	0.000115988
Os01t0840900-01	773	chr01:36091050-36091822	NC	NP	5.69557	12.7956	1.16774	5e-05	0.000115988
Os01t0841600-01	3096	chr01:36129469-36132564	NC	NP	3.84325	9.78522	1.34828	5e-05	0.000115988
Os01t0841700-01	1372	chr01:36135910-36137281	NC	NP	51.5903	4.76177	-3.43753	5e-05	0.000115988
Os01t0843500-01	1682	chr01:36230258-36231939	NC	NP	12.502	5.09129	-1.29605	5e-05	0.000115988
Os01t0843800-00	2441	chr01:36236704-36239144	NC	NP	0	4.559	inf	5e-05	0.000115988
Os01t0844300-01	3411	chr01:36253546-36256956	NC	NP	0.666438	6.29283	3.23917	5e-05	0.000115988
Os01t0844500-00	1436	chr01:36268204-36269639	NC	NP	16.0352	41.7689	1.38119	5e-05	0.000115988
Os01t0846300-02	2063	chr01:36343947-36346009	NC	NP	17.3634	34.9137	1.00775	0.00115	0.00234272
Os01t0846400-01	3434	chr01:36346112-36349545	NC	NP	1.93355	5.62687	1.54108	5e-05	0.000115988
Os01t0847100-01	607	chr01:36392079-36392685	NC	NP	12.0999	1.04809	-3.52916	5e-05	0.000115988
Os01t0847200-01	2547	chr01:36395485-36398031	NC	NP	3.23321	8.424	1.38154	0.0001	0.000226652
Os01t0849000-02	800	chr01:36484019-36484818	NC	NP	7.18531	28.7694	2.00141	5e-05	0.000115988
Os01t0850000-01	1904	chr01:36527938-36529841	NC	NP	178.781	62.8975	-1.50712	5e-05	0.000115988
Os01t0850550-00	4014	chr01:36617103-36621116	NC	NP	2.0897	0.330833	-2.65912	5e-05	0.000115988
Os01t0852100-01	3237	chr01:36683836-36687072	NC	NP	3.4941	0.333927	-3.38732	5e-05	0.000115988
Os01t0853700-01	1619	chr01:36763676-36765294	NC	NP	66.6287	20.8106	-1.67882	5e-05	0.000115988
Os01t0855600-01	2410	chr01:36942715-36945124	NC	NP	18.7702	1.51157	-3.63432	5e-05	0.000115988
Os01t0857500-01	2277	chr01:37062339-37064615	NC	NP	1.67637	0.747171	-1.16583	5e-05	0.000115988
Os01t0857900-01	3047	chr01:37076492-37079538	NC	NP	7.84118	3.74845	-1.06478	5e-05	0.000115988
Os01t0858900-01	1618	chr01:37133702-37135319	NC	NP	24.6487	8.4783	-1.53967	5e-05	0.000115988
Os01t0859100-01	2202	chr01:37146918-37149119	NC	NP	0.301575	1.01472	1.7505	0.00025	0.00054696
Os01t0860500-02	3419	chr01:37238916-37242334	NC	NP	10.2568	1.8145	-2.49894	5e-05	0.000115988
Os01t0860800-02	4892	chr01:37269810-37274701	NC	NP	26.4095	66.7794	1.33835	5e-05	0.000115988
Os01t0862600-01	978	chr01:37323897-37324874	NC	NP	5.65221	22.1714	1.97182	5e-05	0.000115988
Os01t0862800-01	1812	chr01:37334396-37336207	NC	NP	11.699	3.37599	-1.793	5e-05	0.000115988
Os01t0863300-01	1353	chr01:37358204-37359556	NC	NP	45.7212	14.251	-1.68181	5e-05	0.000115988
Os01t0864200-01	803	chr01:37403081-37403883	NC	NP	114.922	33.5901	-1.77454	5e-05	0.000115988
Os01t0864500-01	966	chr01:37412046-37413011	NC	NP	308.949	69.2801	-2.15685	5e-05	0.000115988
Os01t0865700-00	1495	chr01:37464073-37465567	NC	NP	1.31238	0.34102	-1.94426	0.0012	0.00243999
Os01t0867300-01	3399	chr01:37556706-37560104	NC	NP	28.2575	124.809	2.14301	5e-05	0.000115988
Os01t0867400-01	3399	chr01:37556706-37560104	NC	NP	3.158	13.6925	2.1163	0.0001	0.000226652
Os01t0867900-02	3233	chr01:37584883-37588115	NC	NP	1.48179	0.62941	-1.23527	0.00535	0.00989065
Os01t0869400-01	1782	chr01:37682287-37684068	NC	NP	7.41358	56.4272	2.92815	5e-05	0.000115988
Os01t0869900-01	4596	chr01:37710240-37714835	NC	NP	85.6512	222.953	1.3802	5e-05	0.000115988
Os01t0871200-01	4573	chr01:37773993-37778565	NC	NP	80.9095	39.5235	-1.0336	5e-05	0.000115988
Os01t0872000-01	2104	chr01:37814672-37816775	NC	NP	2.27199	1.07626	-1.07793	5e-05	0.000115988
Os01t0873800-01	6727	chr01:37890721-37897447	NC	NP	1.8268	0.851243	-1.10167	5e-05	0.000115988
Os01t0874300-01	1204	chr01:37932169-37933372	NC	NP	252.253	69.4916	-1.85996	5e-05	0.000115988
Os01t0874700-01	3080	chr01:37948866-37951945	NC	NP	11.8035	27.0155	1.19458	5e-05	0.000115988
Os01t0874800-01	3912	chr01:37955090-37959001	NC	NP	5.79831	20.2929	1.80727	5e-05	0.000115988
Os01t0874800-03	3912	chr01:37955090-37959001	NC	NP	3.28274	10.597	1.69068	5e-05	0.000115988
Os01t0875700-01	2263	chr01:38009640-38011902	NC	NP	3.46083	20.4805	2.56506	5e-05	0.000115988
Os01t0877900-01	693	chr01:38098936-38099628	NC	NP	2.73546	11.1307	2.02469	5e-05	0.000115988
Os01t0878000-01	1444	chr01:38101548-38102991	NC	NP	13.0238	26.7255	1.03707	5e-05	0.000115988
Os01t0878400-01	2752	chr01:38118009-38120760	NC	NP	4.75851	11.8485	1.31613	5e-05	0.000115988
Os01t0878700-02	4297	chr01:38133474-38137770	NC	NP	3.87553	11.0892	1.51669	0.0003	0.000651558
Os01t0879200-01	852	chr01:38148683-38149534	NC	NP	4.87391	2.0505	-1.2491	5e-05	0.000115988
Os01t0880400-01	4278	chr01:38212857-38217134	NC	NP	5.02784	1.475	-1.76922	5e-05	0.000115988
Os01t0880900-01	2017	chr01:38226424-38228440	NC	NP	0.173263	0.985074	2.50727	0.00015	0.000335076
Os01t0883900-01	5229	chr01:38386424-38391652	NC	NP	1.20451	3.48199	1.53147	5e-05	0.000115988
Os01t0885300-02	5690	chr01:38454840-38460529	NC	NP	1.99871	0.891558	-1.16467	5e-05	0.000115988
Os01t0885700-01	2772	chr01:38481234-38484005	NC	NP	0.909092	0.222145	-2.03292	5e-05	0.000115988
Os01t0888300-01	2201	chr01:38611670-38613870	NC	NP	8.95829	3.75662	-1.25379	5e-05	0.000115988
Os01t0888600-02	7827	chr01:38627745-38635571	NC	NP	5.08234	0.721516	-2.81639	0.0001	0.000226652
Os01t0888900-01	613	chr01:38645145-38645757	NC	NP	22.9012	5.98835	-1.93519	5e-05	0.000115988
Os01t0889400-01	3400	chr01:38676240-38679639	NC	NP	0.752957	1.70008	1.17496	0.00025	0.00054696
Os01t0890300-01	4747	chr01:38712010-38716756	NC	NP	0.192136	0.710464	1.88663	0.00995	0.0176118
Os01t0891300-01	2328	chr01:38752614-38754941	NC	NP	0.896945	2.09745	1.22555	5e-05	0.000115988
Os01t0893400-01	2796	chr01:38843728-38846523	NC	NP	3.00378	0.533295	-2.49377	5e-05	0.000115988
Os01t0893400-02	2796	chr01:38843728-38846523	NC	NP	20.1447	3.51044	-2.52068	5e-05	0.000115988
Os01t0895000-01	531	chr01:38909164-38909694	NC	NP	6.446	1.80894	-1.83326	0.0002	0.000441616
Os01t0896200-01	5002	chr01:38945824-38950825	NC	NP	0.933548	10.0753	3.43195	5e-05	0.000115988
Os01t0897200-02	2836	chr01:38990968-38993803	NC	NP	2.77401	6.04769	1.12441	0.00205	0.0040384
Os01t0897600-01	4968	chr01:39004987-39009954	NC	NP	16.8534	47.794	1.50379	5e-05	0.000115988
Os01t0900800-01	7769	chr01:39211306-39219074	NC	NP	102.302	46.6528	-1.1328	5e-05	0.000115988
Os01t0900900-01	7769	chr01:39211306-39219074	NC	NP	19.9622	6.74134	-1.56617	5e-05	0.000115988
Os01t0901000-02	5197	chr01:39221377-39226573	NC	NP	2.51918	5.07618	1.01079	5e-05	0.000115988
Os01t0901600-01	3526	chr01:39257837-39261362	NC	NP	7.01297	18.0603	1.36473	5e-05	0.000115988
Os01t0902700-01	3116	chr01:39307442-39310557	NC	NP	3.62288	1.08121	-1.74449	5e-05	0.000115988
Os01t0904400-01	8310	chr01:39365919-39374228	NC	NP	0.883505	0.263902	-1.74323	5e-05	0.000115988
Os01t0905200-01	2050	chr01:39408312-39410361	NC	NP	16.8665	3.12545	-2.43203	5e-05	0.000115988
Os01t0905300-01	2139	chr01:39411051-39413189	NC	NP	0.856449	0.285683	-1.58395	5e-05	0.000115988
Os01t0905800-03	2290	chr01:39433407-39435696	NC	NP	33.8751	91.7405	1.43733	5e-05	0.000115988
Os01t0907200-00	783	chr01:39483847-39484629	NC	NP	2.2322	0	-inf	5e-05	0.000115988
Os01t0908100-02	6404	chr01:39534693-39541096	NC	NP	4.20415	1.63337	-1.36396	0.00075	0.00156172
Os01t0908301-01	6642	chr01:39544234-39550875	NC	NP	26.2411	11.9073	-1.13998	5e-05	0.000115988
Os01t0908600-01	2961	chr01:39562726-39565686	NC	NP	0.59282	5.62193	3.2454	5e-05	0.000115988
Os01t0910500-01	1496	chr01:39670758-39672253	NC	NP	741.732	218.172	-1.76543	5e-05	0.000115988
Os01t0910800-00	628	chr01:39679509-39680136	NC	NP	2.50136	1330.05	9.05456	5e-05	0.000115988
Os01t0910900-01	673	chr01:39682768-39683440	NC	NP	20288.5	9837.29	-1.04433	5e-05	0.000115988
Os01t0912700-01	2132	chr01:39777761-39779892	NC	NP	190.934	94.8386	-1.00953	5e-05	0.000115988
Os01t0912850-00	1536	chr01:39789652-39791187	NC	NP	1.31183	0.358273	-1.87245	0.00735	0.0132972
Os01t0914800-01	3780	chr01:39857806-39861585	NC	NP	3.85421	8.5638	1.15181	5e-05	0.000115988
Os01t0915000-01	1027	chr01:39866434-39867460	NC	NP	0.427373	6.43008	3.91127	5e-05	0.000115988
Os01t0916100-01	1009	chr01:39926252-39927260	NC	NP	23.9685	2.96851	-3.01333	5e-05	0.000115988
Os01t0916400-01	5685	chr01:39947870-39953554	NC	NP	20.659	52.1975	1.33721	5e-05	0.000115988
Os01t0917400-02	4859	chr01:40006066-40010924	NC	NP	4.55236	0.808617	-2.49308	0.00035	0.000755179
Os01t0918200-01	1987	chr01:40061647-40063633	NC	NP	23.384	48.2135	1.04391	5e-05	0.000115988
Os01t0919100-01	3562	chr01:40093455-40097016	NC	NP	1.00848	0.097561	-3.36973	0.0029	0.00557617
Os01t0919700-01	9653	chr01:40133108-40142760	NC	NP	23.9017	11.5051	-1.05485	5e-05	0.000115988
Os01t0919800-01	9653	chr01:40133108-40142760	NC	NP	76.2135	19.7221	-1.95024	5e-05	0.000115988
Os01t0921100-01	1875	chr01:40215070-40216944	NC	NP	3.28311	1.36049	-1.27093	5e-05	0.000115988
Os01t0922700-01	518	chr01:40336797-40337314	NC	NP	248.493	13.5223	-4.19979	5e-05	0.000115988
Os01t0923700-01	5795	chr01:40403817-40409611	NC	NP	1.43702	0.635128	-1.17796	0.0018	0.00357259
Os01t0924100-01	892	chr01:40455788-40456679	NC	NP	1.58344	0.72587	-1.12528	0.0035	0.00665109
Os01t0924200-01	1063	chr01:40460000-40461062	NC	NP	10.8832	1.55164	-2.81024	5e-05	0.000115988
Os01t0926600-01	3033	chr01:40626434-40629466	NC	NP	2.59074	6.01407	1.21498	5e-05	0.000115988
Os01t0928000-01	2898	chr01:40714215-40717112	NC	NP	23.3668	9.62555	-1.27952	5e-05	0.000115988
Os01t0930400-01	7958	chr01:40822989-40830946	NC	NP	0.947087	0.352579	-1.42555	0.00205	0.0040384
Os01t0930500-01	1258	chr01:40833604-40834861	NC	NP	0.761789	4.44306	2.54409	5e-05	0.000115988
Os01t0930900-00	12677	chr01:40849189-40861865	NC	NP	0.629828	1.47186	1.22461	0.0076	0.0137226
Os01t0934100-01	1372	chr01:40973409-40974780	NC	NP	604.505	221.293	-1.44979	5e-05	0.000115988
Os01t0935400-00	1591	chr01:41057219-41058809	NC	NP	97.8133	30.2244	-1.69432	5e-05	0.000115988
Os01t0935700-01	4833	chr01:41074430-41079262	NC	NP	0.758105	1.7152	1.17791	0.0005	0.00106179
Os01t0936800-02	7224	chr01:41115147-41122370	NC	NP	26.0234	10.126	-1.36175	5e-05	0.000115988
Os01t0937200-01	1428	chr01:41145300-41146727	NC	NP	15.1181	5.74581	-1.3957	5e-05	0.000115988
Os01t0939500-00	1419	chr01:41242454-41243872	NC	NP	1.0466	4.78306	2.19223	5e-05	0.000115988
Os01t0939700-01	20860	chr01:41251234-41272093	NC	NP	43.1421	87.1894	1.01506	5e-05	0.000115988
Os01t0940000-01	2782	chr01:41300202-41302983	NC	NP	4.91049	14.6786	1.57978	5e-05	0.000115988
Os01t0940600-01	939	chr01:41343326-41344264	NC	NP	26.4991	60.6192	1.19383	5e-05	0.000115988
Os01t0940700-02	1728	chr01:41346646-41348373	NC	NP	135.554	53.478	-1.34185	5e-05	0.000115988
Os01t0940800-01	1389	chr01:41349730-41351118	NC	NP	37.7591	15.7592	-1.26063	5e-05	0.000115988
Os01t0944000-01	7596	chr01:41486855-41494450	NC	NP	4.36227	2.00385	-1.12231	0.0001	0.000226652
Os01t0944000-03	7596	chr01:41486855-41494450	NC	NP	0.990075	0.40607	-1.28581	5e-05	0.000115988
Os01t0944700-01	2288	chr01:41533328-41535615	NC	NP	21.6329	61.1991	1.50028	5e-05	0.000115988
Os01t0944800-00	952	chr01:41536976-41537927	NC	NP	0.451712	3.46837	2.94078	5e-05	0.000115988
Os01t0944900-01	1061	chr01:41539757-41540817	NC	NP	31.6651	63.4835	1.00349	5e-05	0.000115988
Os01t0945300-01	7886	chr01:41551824-41559709	NC	NP	47.3009	16.5923	-1.51136	5e-05	0.000115988
Os01t0946200-01	920	chr01:41584366-41585285	NC	NP	27.7931	13.3703	-1.0557	5e-05	0.000115988
Os01t0948200-00	1667	chr01:41712444-41714110	NC	NP	39.5808	90.922	1.19983	5e-05	0.000115988
Os01t0948400-02	2934	chr01:41718638-41721571	NC	NP	6.96337	13.9635	1.00381	5e-05	0.000115988
Os01t0949500-01	1047	chr01:41826110-41827156	NC	NP	241.598	86.6596	-1.47917	5e-05	0.000115988
Os01t0949750-00	3097	chr01:41839895-41842991	NC	NP	38.0041	16.3068	-1.22068	5e-05	0.000115988
Os01t0949800-01	1295	chr01:41844011-41845305	NC	NP	5.60022	0.112509	-5.63737	0.00265	0.0051249
Os01t0949900-01	918	chr01:41846412-41847329	NC	NP	3.70885	0.320815	-3.53116	0.0038	0.00718503
Os01t0950900-01	9363	chr01:41864510-41873872	NC	NP	0.472254	1.13029	1.25905	5e-05	0.000115988
Os01t0951200-01	3783	chr01:41887066-41890848	NC	NP	21.9092	47.2336	1.10828	5e-05	0.000115988
Os01t0951400-01	3552	chr01:41892687-41896238	NC	NP	4.23249	9.18879	1.11837	5e-05	0.000115988
Os01t0952100-00	1359	chr01:41917700-41919058	NC	NP	3.03519	0.291892	-3.37828	0.0004	0.000858226
Os01t0952500-01	3438	chr01:41948951-41952388	NC	NP	24.5525	57.7031	1.23278	5e-05	0.000115988
Os01t0952900-01	6651	chr01:41971443-41978093	NC	NP	10.9423	3.57914	-1.61223	5e-05	0.000115988
Os01t0953000-01	3356	chr01:41981689-41985044	NC	NP	2.27902	6.76929	1.57059	5e-05	0.000115988
Os01t0953801-00	799	chr01:42012783-42013581	NC	NP	0	0.673392	inf	5e-05	0.000115988
Os01t0954000-01	1373	chr01:42018072-42019444	NC	NP	12.4293	41.5959	1.7427	5e-05	0.000115988
Os01t0955100-01	676	chr01:42074191-42074866	NC	NP	318.118	100.611	-1.66078	5e-05	0.000115988
Os01t0955600-00	1003	chr01:42084070-42085072	NC	NP	1.03869	0	-inf	5e-05	0.000115988
Os01t0956075-00	1273	chr01:42122516-42123788	NC	NP	13.1935	6.54655	-1.01103	5e-05	0.000115988
Os01t0957200-01	3392	chr01:42190488-42193879	NC	NP	2.23021	0.752657	-1.56711	5e-05	0.000115988
Os01t0958800-01	3445	chr01:42265022-42268466	NC	NP	3.28307	1.42928	-1.19976	0.00015	0.000335076
Os01t0960400-01	12377	chr01:42336296-42348672	NC	NP	4.16388	1.49911	-1.47382	5e-05	0.000115988
Os01t0960400-02	12377	chr01:42336296-42348672	NC	NP	14.0709	4.95457	-1.50588	5e-05	0.000115988
Os01t0962100-01	4775	chr01:42411798-42416572	NC	NP	1.09084	4.35602	1.99757	5e-05	0.000115988
Os01t0962600-01	2195	chr01:42425151-42427345	NC	NP	11.9119	31.2211	1.39012	5e-05	0.000115988
Os01t0962700-01	3047	chr01:42429501-42432547	NC	NP	119.078	52.5783	-1.17936	5e-05	0.000115988
Os01t0963000-01	1278	chr01:42441659-42442936	NC	NP	8.36952	3.53268	-1.24438	5e-05	0.000115988
Os01t0964000-01	3649	chr01:42479691-42483339	NC	NP	13.7391	28.8809	1.07183	0.00965	0.0171276
Os01t0964400-00	7077	chr01:42526877-42533953	NC	NP	0.296531	0.690188	1.21881	0.0011	0.00224545
Os01t0965800-01	900	chr01:42585171-42586070	NC	NP	2.86783	0.728974	-1.97602	0.0001	0.000226652
Os01t0968700-02	3269	chr01:42723513-42726781	NC	NP	4.02734	1.99743	-1.01168	0.00025	0.00054696
Os01t0969100-01	3411	chr01:42738764-42742174	NC	NP	2.97134	6.98947	1.23407	5e-05	0.000115988
Os01t0971000-02	5012	chr01:42837594-42842605	NC	NP	2167.65	422.179	-2.36021	5e-05	0.000115988
Os01t0972000-01	1279	chr01:42884952-42886230	NC	NP	41.5921	14.3625	-1.534	5e-05	0.000115988
Os01t0973100-01	4882	chr01:42960109-42964990	NC	NP	14.1142	3.66573	-1.94498	5e-05	0.000115988
Os01t0974200-01	772	chr01:43047107-43047878	NC	NP	2837.38	317.357	-3.16038	5e-05	0.000115988
Os01t0974200-02	772	chr01:43047107-43047878	NC	NP	173.761	17.8093	-3.28641	5e-05	0.000115988
Os01t0975900-02	1766	chr01:43115743-43117508	NC	NP	214.144	97.8846	-1.12943	5e-05	0.000115988
Os01t0976300-01	822	chr01:43141846-43142667	NC	NP	10.6424	30.5215	1.52	5e-05	0.000115988
Os02t0101500-02	4493	chr02:78460-82952	NC	NP	99.0291	43.6325	-1.18245	5e-05	0.000115988
Os02t0102300-01	5509	chr02:124644-130152	NC	NP	3.44898	12.3887	1.84479	5e-05	0.000115988
Os02t0102900-01	15376	chr02:158661-174036	NC	NP	4.88794	17.2363	1.81815	5e-05	0.000115988
Os02t0103700-01	3090	chr02:180351-183440	NC	NP	22.5999	59.5932	1.39883	5e-05	0.000115988
Os02t0104100-00	5261	chr02:199222-204482	NC	NP	2.49438	8.16104	1.71007	5e-05	0.000115988
Os02t0105400-02	3866	chr02:295302-299167	NC	NP	15.0365	5.04842	-1.57457	5e-05	0.000115988
Os02t0105900-01	2303	chr02:316818-319120	NC	NP	170.684	425.473	1.31774	5e-05	0.000115988
Os02t0106600-01	950	chr02:385997-386946	NC	NP	1.08081	5.34511	2.3061	5e-05	0.000115988
Os02t0110101-00	1811	chr02:554510-556320	NC	NP	0.257507	1.34163	2.38131	0.00195	0.00385311
Os02t0111600-01	4414	chr02:626298-630711	NC	NP	2.02693	0.738092	-1.45743	5e-05	0.000115988
Os02t0114600-01	5009	chr02:780668-785676	NC	NP	1.4742	3.0218	1.03547	0.0029	0.00557617
Os02t0116400-01	3287	chr02:866006-869292	NC	NP	2.08946	0.762193	-1.4549	5e-05	0.000115988
Os02t0116600-02	2653	chr02:875963-878615	NC	NP	27.6087	13.5941	-1.02214	5e-05	0.000115988
Os02t0119800-01	9594	chr02:1040540-1050133	NC	NP	20.4005	9.01712	-1.17786	5e-05	0.000115988
Os02t0120000-01	9594	chr02:1040540-1050133	NC	NP	1.36577	3.41133	1.32062	0.00925	0.0164663
Os02t0120200-01	4336	chr02:1061876-1066211	NC	NP	0.56192	0.227268	-1.30597	0.00045	0.000960383
Os02t0120500-02	3225	chr02:1073552-1076776	NC	NP	4.48562	1.02457	-2.13029	5e-05	0.000115988
Os02t0120600-01	1177	chr02:1078474-1079650	NC	NP	117.904	33.9236	-1.79725	5e-05	0.000115988
Os02t0121500-01	9390	chr02:1123453-1132842	NC	NP	52.8824	24.436	-1.11378	5e-05	0.000115988
Os02t0123300-00	231	chr02:1219822-1220052	NC	NP	37.4773	182.883	2.28683	0.0017	0.00338457
Os02t0125300-01	3384	chr02:1326922-1330305	NC	NP	103.757	25.6803	-2.01447	5e-05	0.000115988
Os02t0126400-02	6405	chr02:1387872-1394276	NC	NP	9.47221	4.35343	-1.12155	5e-05	0.000115988
Os02t0129300-01	3327	chr02:1532450-1535776	NC	NP	11.087	3.47923	-1.67203	5e-05	0.000115988
Os02t0131000-01	683	chr02:1610885-1611567	NC	NP	3.90419	9.48245	1.28024	5e-05	0.000115988
Os02t0132100-00	2364	chr02:1669460-1671823	NC	NP	0.271229	0.621649	1.19659	0.0003	0.000651558
Os02t0132200-00	3563	chr02:1673075-1676637	NC	NP	0.621594	0.289285	-1.10348	0.00155	0.00310298
Os02t0132500-01	1504	chr02:1695639-1697142	NC	NP	131.871	32.5562	-2.01812	5e-05	0.000115988
Os02t0133900-01	3609	chr02:1788745-1792353	NC	NP	0.316599	1.3375	2.07881	5e-05	0.000115988
Os02t0134200-01	1063	chr02:1799749-1800811	NC	NP	21.7751	5.72326	-1.92777	5e-05	0.000115988
Os02t0134400-01	4505	chr02:1821868-1826372	NC	NP	5.16127	2.35093	-1.13449	5e-05	0.000115988
Os02t0137700-01	3979	chr02:2001886-2005864	NC	NP	20.7425	10.0909	-1.03953	5e-05	0.000115988
Os02t0139000-01	5965	chr02:2073172-2079136	NC	NP	11.2052	22.7859	1.02397	5e-05	0.000115988
Os02t0140101-00	611	chr02:2141819-2142429	NC	NP	6.88976	3.24869	-1.08459	0.00025	0.00054696
Os02t0140800-00	1568	chr02:2192035-2193602	NC	NP	0.690258	17.6178	4.67375	5e-05	0.000115988
Os02t0141100-00	6518	chr02:2207997-2214514	NC	NP	3.27962	1.44606	-1.1814	5e-05	0.000115988
Os02t0145600-01	2138	chr02:2520354-2522491	NC	NP	64.4199	29.2393	-1.1396	5e-05	0.000115988
Os02t0147800-01	5848	chr02:2620368-2626215	NC	NP	0.601261	1.66007	1.46518	0.00105	0.00214911
Os02t0152400-01	1305	chr02:2874950-2876254	NC	NP	0.15335	1.95527	3.67247	0.0003	0.000651558
Os02t0153200-01	3393	chr02:2938045-2941437	NC	NP	0.957368	0.348817	-1.4566	5e-05	0.000115988
Os02t0158300-01	3263	chr02:3179484-3182746	NC	NP	3.96928	8.56675	1.10987	5e-05	0.000115988
Os02t0158500-00	6162	chr02:3187972-3194133	NC	NP	0.879105	3.72228	2.08208	0.00275	0.00530717
Os02t0158550-00	6162	chr02:3187972-3194133	NC	NP	2.1454	8.763	2.03018	0.0018	0.00357259
Os02t0158800-01	5933	chr02:3197173-3203105	NC	NP	0.247929	0.878387	1.82493	5e-05	0.000115988
Os02t0158900-01	2248	chr02:3204085-3206332	NC	NP	0.0699205	0.557574	2.99537	0.00675	0.0122834
Os02t0159700-03	5728	chr02:3227569-3233296	NC	NP	2.6294	0.74539	-1.81867	0.00055	0.00116253
Os02t0160000-01	3673	chr02:3234311-3237983	NC	NP	11.8755	5.3671	-1.14578	0.00675	0.0122834
Os02t0160250-00	1994	chr02:3263400-3265393	NC	NP	0.664743	0.24342	-1.44935	0.00025	0.00054696
Os02t0160300-01	3002	chr02:3265699-3268700	NC	NP	1.01361	2.2105	1.12487	0.0002	0.000441616
Os02t0162200-00	4732	chr02:3353589-3358320	NC	NP	0.255828	1.17297	2.19693	0.0063	0.0115233
Os02t0162500-01	1792	chr02:3358927-3360718	NC	NP	101.718	257.588	1.34049	5e-05	0.000115988
Os02t0162600-01	2225	chr02:3362046-3364270	NC	NP	58.7175	310.067	2.40072	5e-05	0.000115988
Os02t0163300-01	989	chr02:3408035-3409023	NC	NP	4.0068	8.8923	1.15011	5e-05	0.000115988
Os02t0165100-01	7673	chr02:3504422-3512094	NC	NP	2.70675	0.957367	-1.49942	5e-05	0.000115988
Os02t0166501-00	840	chr02:3572263-3573102	NC	NP	2.96959	0.291326	-3.34956	0.0033	0.0062922
Os02t0167300-01	3041	chr02:3619822-3622862	NC	NP	8.34968	20.3901	1.28807	5e-05	0.000115988
Os02t0168000-02	6687	chr02:3672580-3679266	NC	NP	0.965498	0.451005	-1.09813	0.0093	0.0165501
Os02t0168800-01	2903	chr02:3715360-3718262	NC	NP	5.7355	13.0627	1.18746	5e-05	0.000115988
Os02t0168800-02	2903	chr02:3715360-3718262	NC	NP	1.76854	0.694289	-1.34895	0.00415	0.00779874
Os02t0169300-01	3668	chr02:3727550-3731217	NC	NP	36.2053	91.0471	1.33041	5e-05	0.000115988
Os02t0169800-01	13761	chr02:3778038-3791798	NC	NP	6.87477	2.97275	-1.20951	5e-05	0.000115988
Os02t0171100-01	4832	chr02:3868114-3872945	NC	NP	4.12633	11.548	1.48471	5e-05	0.000115988
Os02t0173100-03	6718	chr02:3995979-4002696	NC	NP	5.09343	1.73975	-1.54976	5e-05	0.000115988
Os02t0173300-01	752	chr02:4014562-4015313	NC	NP	2.41826	1.15504	-1.06602	0.0029	0.00557617
Os02t0174000-00	2123	chr02:4058193-4060315	NC	NP	16.6744	7.73922	-1.10738	5e-05	0.000115988
Os02t0174100-02	4068	chr02:4073882-4077949	NC	NP	6.12669	2.84632	-1.10601	5e-05	0.000115988
Os02t0175400-01	7362	chr02:4120172-4127533	NC	NP	0.347048	0.933255	1.42714	5e-05	0.000115988
Os02t0176000-00	670	chr02:4150301-4150970	NC	NP	5.23642	13.0907	1.32189	5e-05	0.000115988
Os02t0177600-01	5429	chr02:4280501-4285929	NC	NP	55.4453	149.741	1.43334	5e-05	0.000115988
Os02t0178000-01	5838	chr02:4304102-4309939	NC	NP	9.59983	4.3037	-1.15743	5e-05	0.000115988
Os02t0180700-01	16220	chr02:4497114-4513333	NC	NP	24.0591	11.4995	-1.06501	5e-05	0.000115988
Os02t0181300-01	1938	chr02:4542937-4544874	NC	NP	163.32	29.981	-2.44558	5e-05	0.000115988
Os02t0184900-01	3080	chr02:4740034-4743113	NC	NP	0.873946	1.92617	1.14012	5e-05	0.000115988
Os02t0186800-00	1611	chr02:4824245-4825855	NC	NP	69.9517	28.2485	-1.30819	5e-05	0.000115988
Os02t0189500-01	416	chr02:4958465-4958880	NC	NP	9.64673	4.49594	-1.10142	0.00905	0.0161381
Os02t0190300-01	10731	chr02:4987256-4997986	NC	NP	14.6491	4.76635	-1.61986	5e-05	0.000115988
Os02t0191600-00	872	chr02:5067165-5068036	NC	NP	0.843165	2.08942	1.30921	0.0002	0.000441616
Os02t0193200-01	918	chr02:5188885-5189802	NC	NP	58.7582	7.28517	-3.01176	5e-05	0.000115988
Os02t0193300-01	752	chr02:5194539-5195290	NC	NP	36.8028	4.08364	-3.17189	5e-05	0.000115988
Os02t0193800-01	8351	chr02:5220248-5228598	NC	NP	3.44258	1.3243	-1.37826	0.00025	0.00054696
Os02t0194700-01	6505	chr02:5276636-5283140	NC	NP	362.009	1107.82	1.61363	5e-05	0.000115988
Os02t0194700-02	6505	chr02:5276636-5283140	NC	NP	662.034	1400.24	1.08069	5e-05	0.000115988
Os02t0196800-01	3683	chr02:5414970-5418652	NC	NP	20.6508	45.992	1.15518	5e-05	0.000115988
Os02t0197200-01	5352	chr02:5442002-5447353	NC	NP	34.2165	69.9078	1.03076	5e-05	0.000115988
Os02t0197500-01	3046	chr02:5465073-5468118	NC	NP	0.93165	2.56611	1.46172	5e-05	0.000115988
Os02t0198700-02	6927	chr02:5530015-5536941	NC	NP	3.91823	0.931844	-2.07204	5e-05	0.000115988
Os02t0199300-01	15815	chr02:5554256-5570070	NC	NP	4.99012	1.6208	-1.62237	5e-05	0.000115988
Os02t0199900-02	5450	chr02:5595399-5600848	NC	NP	2.04195	0.425498	-2.26272	0.00195	0.00385311
Os02t0200900-04	3134	chr02:5628121-5631254	NC	NP	103.265	31.5013	-1.71287	5e-05	0.000115988
Os02t0202300-01	4453	chr02:5727720-5732172	NC	NP	0.684478	0.270618	-1.33874	0.0094	0.0167151
Os02t0203300-00	1663	chr02:5775723-5777385	NC	NP	17.5868	73.4628	2.06252	5e-05	0.000115988
Os02t0203700-02	7428	chr02:5798920-5806347	NC	NP	101.936	22.9537	-2.15086	5e-05	0.000115988
Os02t0204500-03	5504	chr02:5841791-5847294	NC	NP	0.716565	0.280152	-1.35489	0.0009	0.00185622
Os02t0205500-01	2781	chr02:5930297-5933077	NC	NP	48.516	15.1102	-1.68294	5e-05	0.000115988
Os02t0206100-01	2260	chr02:5955017-5957276	NC	NP	23.7878	47.8857	1.00937	0.00065	0.0013634
Os02t0207100-01	1930	chr02:6007622-6009551	NC	NP	0.302004	0.782298	1.37315	0.00155	0.00310298
Os02t0208500-01	934	chr02:6078178-6079111	NC	NP	16.7528	4.1748	-2.00463	5e-05	0.000115988
Os02t0209300-01	567	chr02:6146112-6146678	NC	NP	32.8026	13.0542	-1.3293	5e-05	0.000115988
Os02t0211000-00	6658	chr02:6197724-6204381	NC	NP	0.774899	0.294749	-1.39452	5e-05	0.000115988
Os02t0212975-00	706	chr02:6309981-6310686	NC	NP	1.89699	0.805476	-1.2358	0.008	0.0143893
Os02t0219800-01	6551	chr02:6676617-6683167	NC	NP	15.2603	32.5923	1.09475	0.00905	0.0161381
Os02t0219900-02	6551	chr02:6676617-6683167	NC	NP	61.9537	19.1191	-1.69618	5e-05	0.000115988
Os02t0221900-01	2610	chr02:6802705-6805314	NC	NP	103.97	13.1425	-2.98385	5e-05	0.000115988
Os02t0221900-02	2610	chr02:6802705-6805314	NC	NP	53.7147	6.21326	-3.11189	5e-05	0.000115988
Os02t0222100-01	3432	chr02:6810647-6814078	NC	NP	7.43012	2.11306	-1.81405	5e-05	0.000115988
Os02t0226200-01	1147	chr02:7078702-7079848	NC	NP	2.72416	7.95941	1.54685	5e-05	0.000115988
Os02t0226801-00	8198	chr02:7111042-7119239	NC	NP	1.56749	0.457921	-1.77528	0.0097	0.0172077
Os02t0227700-01	3542	chr02:7172421-7175962	NC	NP	0.985884	0.345202	-1.51398	5e-05	0.000115988
Os02t0229900-00	631	chr02:7310362-7310992	NC	NP	14.818	45.8032	1.6281	5e-05	0.000115988
Os02t0232000-01	1479	chr02:7464027-7465505	NC	NP	2.71059	15.7937	2.54267	5e-05	0.000115988
Os02t0232500-01	12231	chr02:7501362-7513592	NC	NP	4.64011	2.09651	-1.14617	5e-05	0.000115988
Os02t0234500-02	5357	chr02:7621904-7627260	NC	NP	2.27111	0.70788	-1.68182	0.00395	0.00744829
Os02t0236600-01	2389	chr02:7751286-7753674	NC	NP	2.49873	0.0981753	-4.66969	5e-05	0.000115988
Os02t0240300-01	1456	chr02:7948542-7949997	NC	NP	21.5482	0.35969	-5.90467	5e-05	0.000115988
Os02t0241100-01	3557	chr02:7975664-7979220	NC	NP	10.8893	25.2631	1.21412	5e-05	0.000115988
Os02t0241200-00	2579	chr02:7986052-7988630	NC	NP	2.98176	0.481722	-2.62989	5e-05	0.000115988
Os02t0242900-00	1180	chr02:8076331-8077510	NC	NP	0.240437	1.00118	2.05796	0.0068	0.0123686
Os02t0243300-01	1695	chr02:8092151-8093845	NC	NP	3.43363	0.870667	-1.97954	5e-05	0.000115988
Os02t0245200-01	13762	chr02:8209594-8223355	NC	NP	1.9605	0.844536	-1.21499	5e-05	0.000115988
Os02t0246600-01	1617	chr02:8276838-8278454	NC	NP	1.68996	0.709868	-1.25137	0.0095	0.0168806
Os02t0246900-01	766	chr02:8292476-8293241	NC	NP	2.18574	0.524224	-2.05986	0.0037	0.00700827
Os02t0247600-01	1502	chr02:8350091-8351592	NC	NP	1.35929	2.82827	1.05706	0.00025	0.00054696
Os02t0247800-01	6395	chr02:8358823-8365217	NC	NP	1.58813	3.4116	1.10312	5e-05	0.000115988
Os02t0249200-00	633	chr02:8416953-8417585	NC	NP	4.40675	0.972186	-2.18041	0.0003	0.000651558
Os02t0249300-00	823	chr02:8422880-8423702	NC	NP	2.13866	0.742422	-1.52639	0.0026	0.00504281
Os02t0251900-01	789	chr02:8541337-8542125	NC	NP	3.13742	0.972899	-1.68922	0.00075	0.00156172
Os02t0256200-02	1303	chr02:8842947-8844249	NC	NP	1.68101	0.565807	-1.57095	0.00055	0.00116253
Os02t0257200-01	2330	chr02:8869191-8871520	NC	NP	0	3.32655	inf	5e-05	0.000115988
Os02t0258800-01	7865	chr02:8973276-8981140	NC	NP	50.4605	255.123	2.33797	5e-05	0.000115988
Os02t0258900-01	7865	chr02:8973276-8981140	NC	NP	2.13709	0.908487	-1.23411	0.00035	0.000755179
Os02t0259900-01	6758	chr02:9016558-9023315	NC	NP	0.240227	3.4729	3.85367	5e-05	0.000115988
Os02t0262800-01	4618	chr02:9257997-9262614	NC	NP	2.30947	0.732315	-1.65703	5e-05	0.000115988
Os02t0264800-01	1827	chr02:9416887-9418713	NC	NP	1.84233	5.95631	1.69289	0.00035	0.000755179
Os02t0265200-01	2344	chr02:9446492-9448835	NC	NP	9.35233	4.06557	-1.20187	5e-05	0.000115988
Os02t0266900-01	1508	chr02:9541033-9542540	NC	NP	0.305414	1.21432	1.99131	5e-05	0.000115988
Os02t0272800-01	7249	chr02:9912536-9919784	NC	NP	0.963933	0.362134	-1.41241	0.00805	0.0144729
Os02t0273800-01	4372	chr02:9981535-9985906	NC	NP	1.47034	3.85132	1.38921	5e-05	0.000115988
Os02t0274900-02	9656	chr02:10074587-10084242	NC	NP	28.2094	56.6987	1.00714	5e-05	0.000115988
Os02t0275200-01	6757	chr02:10088212-10094968	NC	NP	19.4539	9.26333	-1.07046	5e-05	0.000115988
Os02t0278700-01	10010	chr02:10273718-10283727	NC	NP	0.704907	0.162262	-2.11911	5e-05	0.000115988
Os02t0282000-01	5494	chr02:10503048-10508541	NC	NP	0.617563	0.226944	-1.44425	5e-05	0.000115988
Os02t0287000-01	3024	chr02:10822642-10825665	NC	NP	49.5077	103.794	1.068	5e-05	0.000115988
Os02t0287900-01	1448	chr02:10857585-10859032	NC	NP	0.482487	1.50713	1.64324	5e-05	0.000115988
Os02t0290500-01	3365	chr02:10994251-10997615	NC	NP	0.711961	1.56382	1.1352	0.00135	0.00272431
Os02t0295700-02	7549	chr02:11292721-11300269	NC	NP	3.79617	1.16072	-1.70952	0.00585	0.0107521
Os02t0299300-01	3973	chr02:11484329-11488301	NC	NP	4.47409	2.18315	-1.03518	5e-05	0.000115988
Os02t0300700-01	942	chr02:11568171-11569112	NC	NP	120.295	47.1667	-1.35073	5e-05	0.000115988
Os02t0301800-02	6377	chr02:11701994-11708370	NC	NP	1.6421	0.598448	-1.45625	5e-05	0.000115988
Os02t0302200-01	19674	chr02:11716854-11736527	NC	NP	26.8244	58.0154	1.11289	5e-05	0.000115988
Os02t0302900-01	4233	chr02:11758501-11762733	NC	NP	0.224277	0.866712	1.95027	0.0013	0.00263125
Os02t0303500-01	954	chr02:11798894-11799847	NC	NP	2.47117	0.560795	-2.13965	0.00045	0.000960383
Os02t0305700-02	6273	chr02:11961695-11967967	NC	NP	3.79141	1.57854	-1.26414	0.0009	0.00185622
Os02t0306401-00	5373	chr02:11997253-12002625	NC	NP	9.30866	1.24828	-2.89863	5e-05	0.000115988
Os02t0312700-01	3244	chr02:12335389-12338632	NC	NP	5.15316	10.4737	1.02324	5e-05	0.000115988
Os02t0314600-01	1968	chr02:12464430-12466397	NC	NP	34.3597	13.0221	-1.39976	5e-05	0.000115988
Os02t0316900-01	19447	chr02:12569880-12589326	NC	NP	2.42867	1.21261	-1.00204	5e-05	0.000115988
Os02t0318200-00	1294	chr02:12650105-12651398	NC	NP	2.91739	6.12822	1.07079	5e-05	0.000115988
Os02t0318450-00	2151	chr02:12664724-12666874	NC	NP	1.69237	0.415799	-2.02509	5e-05	0.000115988
Os02t0318500-00	1624	chr02:12668309-12669932	NC	NP	0.850231	0.266576	-1.67331	0.00085	0.00175871
Os02t0318600-00	542	chr02:12680086-12680627	NC	NP	6.14481	2.80767	-1.12999	0.00105	0.00214911
Os02t0321900-01	2856	chr02:12869460-12872315	NC	NP	29.9218	63.4163	1.08365	0.00495	0.00920375
Os02t0321900-02	2856	chr02:12869460-12872315	NC	NP	21.8047	44.305	1.02283	5e-05	0.000115988
Os02t0323000-01	3941	chr02:12923863-12927803	NC	NP	1.75433	0.445613	-1.97706	5e-05	0.000115988
Os02t0324400-01	1039	chr02:13014486-13015524	NC	NP	2.71851	0.664951	-2.03149	5e-05	0.000115988
Os02t0326700-01	7233	chr02:13156599-13163831	NC	NP	35.2975	14.4263	-1.29087	5e-05	0.000115988
Os02t0330200-01	2849	chr02:13417228-13420076	NC	NP	0.431012	1.19931	1.4764	5e-05	0.000115988
Os02t0433900-01	1369	chr02:13772038-13773406	NC	NP	0.242145	1.03987	2.10246	0.0027	0.00521676
Os02t0437200-01	2191	chr02:13949430-13951620	NC	NP	20.132	8.5077	-1.24265	5e-05	0.000115988
Os02t0439200-00	2791	chr02:14073570-14076360	NC	NP	1.41403	0.619839	-1.18985	5e-05	0.000115988
Os02t0448600-01	1833	chr02:14557290-14559122	NC	NP	3.51784	1.54731	-1.18493	5e-05	0.000115988
Os02t0461100-01	4589	chr02:15441599-15446187	NC	NP	3.27054	1.57407	-1.05503	5e-05	0.000115988
Os02t0463401-00	1628	chr02:15543090-15544717	NC	NP	41.5818	156.642	1.91344	5e-05	0.000115988
Os02t0466400-01	1310	chr02:15697842-15699151	NC	NP	0.251776	2.95772	3.55427	0.00065	0.0013634
Os02t0469300-01	11079	chr02:15865331-15876409	NC	NP	0.36783	1.27746	1.79616	5e-05	0.000115988
Os02t0469300-02	11079	chr02:15865331-15876409	NC	NP	0.754442	2.1867	1.53528	5e-05	0.000115988
Os02t0472700-00	2396	chr02:16091725-16094120	NC	NP	1.2244	0.377703	-1.69675	0.00205	0.0040384
Os02t0478600-01	2119	chr02:16440266-16442384	NC	NP	57.6624	126.221	1.13024	5e-05	0.000115988
Os02t0483000-00	592	chr02:16660904-16661495	NC	NP	0	0.892817	inf	5e-05	0.000115988
Os02t0483800-00	1519	chr02:16692006-16693524	NC	NP	1.47722	0.208709	-2.82332	0.0002	0.000441616
Os02t0484200-01	1790	chr02:16702160-16703949	NC	NP	7.99806	46.9806	2.55434	5e-05	0.000115988
Os02t0485000-01	1689	chr02:16750077-16751765	NC	NP	6.46104	13.3362	1.04551	5e-05	0.000115988
Os02t0489400-01	2491	chr02:17035597-17038087	NC	NP	55.6027	168.89	1.60285	5e-05	0.000115988
Os02t0503900-01	2251	chr02:17873661-17875911	NC	NP	20.0508	67.2692	1.74629	5e-05	0.000115988
Os02t0504800-01	5327	chr02:17952029-17957355	NC	NP	0.26872	1.03049	1.93916	0.0007	0.00146264
Os02t0507600-01	1256	chr02:18120263-18121518	NC	NP	2.16031	0.836826	-1.36824	0.0001	0.000226652
Os02t0508100-01	537	chr02:18145537-18146073	NC	NP	12.6587	54.05	2.09416	5e-05	0.000115988
Os02t0509500-01	493	chr02:18211499-18211991	NC	NP	55.6444	26.0007	-1.09769	5e-05	0.000115988
Os02t0510600-01	3466	chr02:18252569-18256034	NC	NP	14.3794	33.5701	1.22317	5e-05	0.000115988
Os02t0513100-01	2730	chr02:18454407-18457136	NC	NP	0.387198	19.0659	5.62178	5e-05	0.000115988
Os02t0515200-03	8073	chr02:18573593-18581665	NC	NP	3.35196	1.09181	-1.61829	0.00055	0.00116253
Os02t0516400-01	2754	chr02:18639135-18641888	NC	NP	1.75018	0.867568	-1.01245	0.00215	0.00422447
Os02t0517900-01	3532	chr02:18817868-18821399	NC	NP	3.0879	1.27746	-1.27335	5e-05	0.000115988
Os02t0519700-01	603	chr02:18908877-18909479	NC	NP	16.5181	7.45745	-1.14729	5e-05	0.000115988
Os02t0519900-01	4799	chr02:18916987-18921785	NC	NP	19.8033	45.7826	1.20906	5e-05	0.000115988
Os02t0525100-01	754	chr02:19186327-19187080	NC	NP	14.619	30.7785	1.07407	5e-05	0.000115988
Os02t0527300-01	3105	chr02:19309755-19312859	NC	NP	26.6764	9.50684	-1.48853	5e-05	0.000115988
Os02t0527600-01	7913	chr02:19324218-19332130	NC	NP	4.69168	1.6438	-1.51307	5e-05	0.000115988
Os02t0528200-01	11339	chr02:19355789-19367127	NC	NP	1.34036	2.9138	1.12028	5e-05	0.000115988
Os02t0528900-01	14180	chr02:19406607-19420786	NC	NP	0.921324	3.93954	2.09625	5e-05	0.000115988
Os02t0532300-01	4225	chr02:19591286-19595510	NC	NP	3.26684	8.52515	1.38383	0.0034	0.00647086
Os02t0532300-02	4225	chr02:19591286-19595510	NC	NP	14.8229	52.933	1.83634	5e-05	0.000115988
Os02t0533300-01	2580	chr02:19636275-19638854	NC	NP	22.756	10.4588	-1.12153	5e-05	0.000115988
Os02t0533700-01	1064	chr02:19644998-19646061	NC	NP	3.03011	0.513691	-2.5604	0.0001	0.000226652
Os02t0535000-01	2821	chr02:19714851-19717671	NC	NP	21.9558	50.7252	1.2081	5e-05	0.000115988
Os02t0538900-01	5285	chr02:19962639-19967923	NC	NP	1.41478	3.75785	1.40933	5e-05	0.000115988
Os02t0540700-00	1519	chr02:20082158-20083676	NC	NP	21.5383	7.93866	-1.43994	5e-05	0.000115988
Os02t0543000-05	987	chr02:20165663-20166649	NC	NP	409.695	173.795	-1.23716	5e-05	0.000115988
Os02t0548700-00	1400	chr02:20588288-20589687	NC	NP	4.34963	0.688772	-2.6588	5e-05	0.000115988
Os02t0549200-01	3068	chr02:20623192-20626259	NC	NP	0.218262	0.566252	1.37538	0.0042	0.00788821
Os02t0550800-01	3242	chr02:20734075-20737316	NC	NP	6.80265	2.67224	-1.34805	5e-05	0.000115988
Os02t0554100-01	5180	chr02:20913875-20919054	NC	NP	15.6986	7.36763	-1.09137	5e-05	0.000115988
Os02t0555100-01	2502	chr02:20966830-20969331	NC	NP	0.490662	1.26635	1.36787	5e-05	0.000115988
Os02t0555600-01	8251	chr02:20985974-20994224	NC	NP	20.7813	8.30734	-1.32283	5e-05	0.000115988
Os02t0561900-00	4691	chr02:21303987-21308677	NC	NP	0.929846	0.108572	-3.09833	0.00525	0.0097189
Os02t0564400-01	5949	chr02:21425671-21431619	NC	NP	206.211	97.2887	-1.08378	5e-05	0.000115988
Os02t0565400-01	5900	chr02:21471730-21477629	NC	NP	1.72556	4.14634	1.26477	0.00135	0.00272431
Os02t0566000-01	460	chr02:21517103-21517562	NC	NP	5.02094	10.2858	1.03463	5e-05	0.000115988
Os02t0566300-02	4784	chr02:21518766-21523549	NC	NP	3.06073	0.932682	-1.71442	5e-05	0.000115988
Os02t0566400-01	2968	chr02:21525889-21528856	NC	NP	57.3229	116.114	1.01836	5e-05	0.000115988
Os02t0567800-01	1252	chr02:21587766-21589017	NC	NP	8.2942	20.6515	1.31608	5e-05	0.000115988
Os02t0568600-00	705	chr02:21625021-21625725	NC	NP	20.4624	9.33259	-1.13263	5e-05	0.000115988
Os02t0569000-01	1670	chr02:21662607-21664276	NC	NP	0.901138	0.277487	-1.69933	0.0031	0.00593456
Os02t0570300-00	2287	chr02:21754108-21756394	NC	NP	1.07843	0.341375	-1.65951	5e-05	0.000115988
Os02t0570400-01	8409	chr02:21765010-21773418	NC	NP	1.2673	4.00162	1.65882	5e-05	0.000115988
Os02t0570500-01	3054	chr02:21788169-21791222	NC	NP	7.30522	2.04864	-1.83426	5e-05	0.000115988
Os02t0571100-01	5511	chr02:21842022-21847532	NC	NP	11.651	0.735501	-3.98558	5e-05	0.000115988
Os02t0571800-00	11184	chr02:21886503-21897686	NC	NP	1.46936	0.34224	-2.10211	5e-05	0.000115988
Os02t0572400-01	4900	chr02:21930666-21935565	NC	NP	5.04874	2.19416	-1.20226	0.00825	0.0148036
Os02t0572400-02	4900	chr02:21930666-21935565	NC	NP	8.66477	3.31982	-1.38405	0.00095	0.00195464
Os02t0574500-01	3317	chr02:22038663-22041979	NC	NP	3.71001	11.6391	1.64949	5e-05	0.000115988
Os02t0574500-02	3317	chr02:22038663-22041979	NC	NP	4.55196	9.60888	1.07788	0.0002	0.000441616
Os02t0575700-01	4594	chr02:22096139-22100732	NC	NP	158.779	55.3411	-1.5206	5e-05	0.000115988
Os02t0578300-01	2013	chr02:22229411-22231423	NC	NP	6.1493	12.6287	1.03821	5e-05	0.000115988
Os02t0579800-01	1180	chr02:22311833-22313012	NC	NP	123.29	48.3852	-1.34942	5e-05	0.000115988
Os02t0580100-01	4499	chr02:22327307-22331805	NC	NP	3.90905	1.69096	-1.20897	5e-05	0.000115988
Os02t0580500-01	1121	chr02:22347065-22348185	NC	NP	8.02066	20.7679	1.37256	5e-05	0.000115988
Os02t0582600-02	1584	chr02:22468205-22469788	NC	NP	36.1633	5.05091	-2.83991	5e-05	0.000115988
Os02t0584700-01	731	chr02:22550854-22551584	NC	NP	121.165	10.7452	-3.49521	5e-05	0.000115988
Os02t0584800-01	864	chr02:22553379-22554242	NC	NP	421.908	35.5034	-3.5709	5e-05	0.000115988
Os02t0585100-00	730	chr02:22558880-22559609	NC	NP	11.2023	0.618848	-4.17807	5e-05	0.000115988
Os02t0585200-01	942	chr02:22562005-22562946	NC	NP	115.785	16.3457	-2.82447	5e-05	0.000115988
Os02t0588600-01	6753	chr02:22687277-22694029	NC	NP	7.86764	3.37344	-1.22171	5e-05	0.000115988
Os02t0591700-01	1993	chr02:22882164-22884156	NC	NP	179.119	398.399	1.15329	5e-05	0.000115988
Os02t0591800-01	2882	chr02:22885245-22888126	NC	NP	11.4632	24.4179	1.09094	5e-05	0.000115988
Os02t0592600-02	5797	chr02:22934103-22939899	NC	NP	1.88472	0.784558	-1.2644	0.0071	0.0128766
Os02t0592833-00	2538	chr02:22941280-22943817	NC	NP	1.15772	12.1574	3.39248	0.0048	0.00893968
Os02t0594700-01	2238	chr02:23045156-23047393	NC	NP	9.00739	3.57891	-1.33159	5e-05	0.000115988
Os02t0597200-01	751	chr02:23209706-23210456	NC	NP	2.92748	1.02586	-1.51283	0.0001	0.000226652
Os02t0598400-02	7147	chr02:23272522-23279668	NC	NP	0.71782	0.329223	-1.12456	0.0002	0.000441616
Os02t0599200-01	2160	chr02:23402559-23404718	NC	NP	0.371218	1.0478	1.49703	0.0009	0.00185622
Os02t0599400-01	725	chr02:23416054-23416778	NC	NP	23.5471	8.51292	-1.46782	5e-05	0.000115988
Os02t0600033-00	5338	chr02:23455290-23460627	NC	NP	15.7049	7.05565	-1.15436	5e-05	0.000115988
Os02t0601300-01	3322	chr02:23527138-23530459	NC	NP	35.9515	86.927	1.27375	5e-05	0.000115988
Os02t0601800-02	5207	chr02:23549174-23554380	NC	NP	104.829	31.6684	-1.72692	5e-05	0.000115988
Os02t0602300-01	2524	chr02:23572964-23575487	NC	NP	12.2951	5.04466	-1.28526	5e-05	0.000115988
Os02t0603600-01	8023	chr02:23643454-23651476	NC	NP	11.4097	2.54647	-2.1637	5e-05	0.000115988
Os02t0605900-01	1972	chr02:23743040-23745011	NC	NP	117.143	40.2721	-1.54042	5e-05	0.000115988
Os02t0608000-00	797	chr02:23845808-23846604	NC	NP	5.56162	1.39107	-1.99931	5e-05	0.000115988
Os02t0608500-02	5209	chr02:23876494-23881702	NC	NP	10.0441	4.04317	-1.31278	5e-05	0.000115988
Os02t0612000-01	3241	chr02:24090863-24094103	NC	NP	6.3967	17.1805	1.42537	5e-05	0.000115988
Os02t0612700-01	6192	chr02:24133182-24139373	NC	NP	1.26195	0.624834	-1.01411	5e-05	0.000115988
Os02t0612900-01	1059	chr02:24152036-24153094	NC	NP	364.193	853.933	1.22942	5e-05	0.000115988
Os02t0614200-01	6985	chr02:24235667-24242651	NC	NP	28.1919	68.7881	1.28688	5e-05	0.000115988
Os02t0614500-02	3422	chr02:24270253-24273674	NC	NP	1.42673	0.469563	-1.60332	5e-05	0.000115988
Os02t0615500-01	4179	chr02:24327113-24331291	NC	NP	0.779362	1.74638	1.164	5e-05	0.000115988
Os02t0615800-01	3758	chr02:24350729-24354486	NC	NP	49.5066	16.1164	-1.61909	5e-05	0.000115988
Os02t0615800-02	3758	chr02:24350729-24354486	NC	NP	133.547	43.5042	-1.61812	5e-05	0.000115988
Os02t0618400-02	2072	chr02:24580456-24582527	NC	NP	2.63397	0.306248	-3.10447	5e-05	0.000115988
Os02t0620400-01	860	chr02:24676465-24677324	NC	NP	52.6406	23.6356	-1.15521	5e-05	0.000115988
Os02t0621300-01	6071	chr02:24718046-24724116	NC	NP	3.48719	9.28851	1.41338	5e-05	0.000115988
Os02t0621600-02	2315	chr02:24736977-24739291	NC	NP	1.63581	0.588217	-1.47558	0.0016	0.00319731
Os02t0622300-00	1688	chr02:24777908-24779595	NC	NP	93.6082	223.833	1.25772	5e-05	0.000115988
Os02t0625100-00	1608	chr02:24923861-24925468	NC	NP	0.574176	1.28807	1.16565	0.0005	0.00106179
Os02t0625300-00	1520	chr02:24934933-24936452	NC	NP	25.8313	79.8015	1.6273	5e-05	0.000115988
Os02t0625500-01	5801	chr02:24940848-24946648	NC	NP	7.75974	24.4745	1.6572	5e-05	0.000115988
Os02t0625500-02	5801	chr02:24940848-24946648	NC	NP	13.2241	28.336	1.09946	5e-05	0.000115988
Os02t0626100-01	3841	chr02:24973447-24977287	NC	NP	71.9198	195.282	1.4411	5e-05	0.000115988
Os02t0627100-01	2525	chr02:25006494-25009018	NC	NP	3.89553	1.51676	-1.36082	5e-05	0.000115988
Os02t0628100-03	3780	chr02:25109673-25113452	NC	NP	0.293103	0.674069	1.20149	5e-05	0.000115988
Os02t0629000-01	969	chr02:25153297-25154265	NC	NP	3.6782	0.192105	-4.25904	0.0002	0.000441616
Os02t0631200-01	13899	chr02:25242588-25256486	NC	NP	21.8331	8.01618	-1.44553	5e-05	0.000115988
Os02t0631200-02	13899	chr02:25242588-25256486	NC	NP	11.5528	2.3009	-2.32797	5e-05	0.000115988
Os02t0632900-00	3076	chr02:25356936-25360011	NC	NP	0.964528	0.133158	-2.85669	5e-05	0.000115988
Os02t0633066-00	3203	chr02:25374691-25377893	NC	NP	0.885007	0.174621	-2.34147	5e-05	0.000115988
Os02t0633200-01	14771	chr02:25379791-25394561	NC	NP	10.1751	20.4105	1.00427	5e-05	0.000115988
Os02t0634600-01	4385	chr02:25435052-25439436	NC	NP	0.392641	0.792714	1.01359	0.00645	0.0117778
Os02t0634700-01	11297	chr02:25442874-25454170	NC	NP	46.4603	21.9386	-1.08253	5e-05	0.000115988
Os02t0636600-00	916	chr02:25523465-25524380	NC	NP	7.12599	18.4321	1.37106	5e-05	0.000115988
Os02t0638650-01	2034	chr02:25595574-25597607	NC	NP	32.1675	13.1111	-1.29481	5e-05	0.000115988
Os02t0639100-00	1768	chr02:25639223-25640990	NC	NP	3.05325	0.953951	-1.67836	5e-05	0.000115988
Os02t0641300-00	2961	chr02:25759840-25762800	NC	NP	3.70185	17.477	2.23914	5e-05	0.000115988
Os02t0643000-01	2900	chr02:25828425-25831324	NC	NP	7.64796	17.812	1.2197	5e-05	0.000115988
Os02t0644000-02	10475	chr02:25890444-25900918	NC	NP	11.0163	22.2417	1.01363	5e-05	0.000115988
Os02t0646200-01	1705	chr02:26027784-26029488	NC	NP	6.18533	2.09519	-1.56177	5e-05	0.000115988
Os02t0646500-01	7088	chr02:26034335-26041422	NC	NP	10.3865	1.65401	-2.65068	5e-05	0.000115988
Os02t0647900-01	5672	chr02:26079796-26085467	NC	NP	5.55875	1.51388	-1.87651	5e-05	0.000115988
Os02t0648100-01	1438	chr02:26090436-26091873	NC	NP	6.0153	2.16568	-1.47381	5e-05	0.000115988
Os02t0649300-01	1658	chr02:26143310-26144967	NC	NP	2.16827	38.3073	4.143	5e-05	0.000115988
Os02t0649800-01	1086	chr02:26163136-26164221	NC	NP	32.5534	15.7549	-1.04701	5e-05	0.000115988
Os02t0651900-01	973	chr02:26271680-26272652	NC	NP	16.4877	68.0343	2.04487	5e-05	0.000115988
Os02t0652000-01	2286	chr02:26275399-26277684	NC	NP	6.81905	2.7871	-1.29081	5e-05	0.000115988
Os02t0653900-03	1962	chr02:26379645-26381606	NC	NP	139.321	61.0322	-1.19076	5e-05	0.000115988
Os02t0655800-01	3105	chr02:26494519-26497623	NC	NP	1.16392	2.64527	1.18443	5e-05	0.000115988
Os02t0656600-00	1402	chr02:26524618-26526019	NC	NP	1.30018	2.88458	1.14965	5e-05	0.000115988
Os02t0657000-01	1039	chr02:26550964-26552002	NC	NP	3.08396	0.401758	-2.94038	5e-05	0.000115988
Os02t0657600-00	11743	chr02:26565011-26576753	NC	NP	11.323	24.2541	1.09898	5e-05	0.000115988
Os02t0658000-01	470	chr02:26585136-26585605	NC	NP	0	2.8354	inf	5e-05	0.000115988
Os02t0659500-01	1476	chr02:26689425-26690900	NC	NP	1.86711	0.225995	-3.04645	0.00015	0.000335076
Os02t0661100-01	4018	chr02:26767606-26771623	NC	NP	1.04394	0.239788	-2.12221	0.0004	0.000858226
Os02t0661100-02	4018	chr02:26767606-26771623	NC	NP	1.64171	0.356255	-2.20422	5e-05	0.000115988
Os02t0666200-02	3042	chr02:27044340-27047381	NC	NP	606.138	1269.6	1.06666	5e-05	0.000115988
Os02t0666700-01	1725	chr02:27077279-27079003	NC	NP	1.62992	0.785351	-1.05339	0.00015	0.000335076
Os02t0668000-01	6458	chr02:27118005-27124462	NC	NP	0.177625	1.01395	2.51308	5e-05	0.000115988
Os02t0668100-03	6458	chr02:27118005-27124462	NC	NP	1.83233	4.00653	1.12867	0.0014	0.0028193
Os02t0668500-01	1057	chr02:27137229-27138285	NC	NP	23.9139	10.3287	-1.21119	5e-05	0.000115988
Os02t0669100-01	1444	chr02:27165455-27166898	NC	NP	113.937	322.448	1.50083	5e-05	0.000115988
Os02t0669500-01	1109	chr02:27183080-27184188	NC	NP	65.158	29.2959	-1.15324	5e-05	0.000115988
Os02t0670700-01	4105	chr02:27237051-27241155	NC	NP	0.773975	0.35304	-1.13245	5e-05	0.000115988
Os02t0670900-02	2075	chr02:27244842-27246916	NC	NP	15.5566	56.3457	1.85678	5e-05	0.000115988
Os02t0671800-01	2912	chr02:27297097-27300008	NC	NP	0.124358	1.44281	3.53631	5e-05	0.000115988
Os02t0673500-01	5271	chr02:27416558-27421828	NC	NP	12.2001	4.42836	-1.46204	5e-05	0.000115988
Os02t0677600-01	1172	chr02:27658945-27660116	NC	NP	101.433	45.6999	-1.15026	5e-05	0.000115988
Os02t0681000-01	7585	chr02:27798047-27805631	NC	NP	1.02783	2.14314	1.06012	5e-05	0.000115988
Os02t0681200-01	1033	chr02:27807060-27808092	NC	NP	246.838	117.806	-1.06715	5e-05	0.000115988
Os02t0681700-01	1195	chr02:27840041-27841235	NC	NP	31.2915	14.8986	-1.0706	5e-05	0.000115988
Os02t0683800-01	763	chr02:27959796-27960558	NC	NP	0.877767	0	-inf	5e-05	0.000115988
Os02t0684000-00	748	chr02:27965553-27966300	NC	NP	0.436182	1.76152	2.01382	0.0011	0.00224545
Os02t0684400-01	6103	chr02:27984852-27990954	NC	NP	41.3931	18.2791	-1.17919	5e-05	0.000115988
Os02t0684500-00	574	chr02:27994104-27994677	NC	NP	5.14804	18.2394	1.82496	5e-05	0.000115988
Os02t0685200-01	3034	chr02:28041116-28044149	NC	NP	0.248434	1.74756	2.81441	5e-05	0.000115988
Os02t0686300-01	4795	chr02:28108633-28113427	NC	NP	0.859884	0.327283	-1.39361	5e-05	0.000115988
Os02t0686400-01	5091	chr02:28113630-28118720	NC	NP	4.40887	11.7895	1.41902	0.0071	0.0128766
Os02t0686800-01	1114	chr02:28136346-28137459	NC	NP	0.441164	18.9797	5.427	5e-05	0.000115988
Os02t0689000-01	4486	chr02:28258276-28262761	NC	NP	0.540765	2.76845	2.35601	0.00025	0.00054696
Os02t0689500-01	1642	chr02:28278322-28279963	NC	NP	136.156	49.5091	-1.45949	5e-05	0.000115988
Os02t0689900-01	3501	chr02:28312695-28316195	NC	NP	4.54907	65.0386	3.83765	5e-05	0.000115988
Os02t0691500-01	3080	chr02:28390169-28393248	NC	NP	0.168206	1.20908	2.84561	0.0001	0.000226652
Os02t0694300-01	6673	chr02:28523500-28530172	NC	NP	6.81204	3.15944	-1.10842	5e-05	0.000115988
Os02t0696650-00	865	chr02:28630068-28630932	NC	NP	2.3482	1.1601	-1.01731	0.00015	0.000335076
Os02t0696700-01	7690	chr02:28638017-28645706	NC	NP	3.0387	1.07277	-1.50212	0.00015	0.000335076
Os02t0698000-02	7625	chr02:28696667-28704291	NC	NP	60.7132	24.8284	-1.29002	0.00725	0.01313
Os02t0699400-00	3811	chr02:28763384-28767194	NC	NP	38.4836	14.7314	-1.38535	5e-05	0.000115988
Os02t0699600-01	1175	chr02:28772934-28774108	NC	NP	197.596	449.696	1.18639	5e-05	0.000115988
Os02t0702000-00	2959	chr02:28917799-28920757	NC	NP	2.63351	8.10537	1.62189	5e-05	0.000115988
Os02t0702100-01	618	chr02:28921175-28921792	NC	NP	4.1538	0.786893	-2.40019	0.00055	0.00116253
Os02t0702500-03	8057	chr02:28939787-28947843	NC	NP	9.8529	4.82796	-1.02913	5e-05	0.000115988
Os02t0703300-01	1581	chr02:28978651-28980231	NC	NP	7.66108	1.80677	-2.08413	5e-05	0.000115988
Os02t0703300-03	1581	chr02:28978651-28980231	NC	NP	79.7125	23.9169	-1.73678	5e-05	0.000115988
Os02t0703600-01	2737	chr02:28995716-28998452	NC	NP	38.0385	13.6965	-1.47366	5e-05	0.000115988
Os02t0704000-01	2079	chr02:29026098-29028176	NC	NP	2646.52	637.564	-2.05346	5e-05	0.000115988
Os02t0704131-00	2079	chr02:29026098-29028176	NC	NP	3.64707	0.938967	-1.95759	0.00065	0.0013634
Os02t0704300-01	5811	chr02:29059201-29065011	NC	NP	11.5093	4.5108	-1.35135	0.00195	0.00385311
Os02t0704800-01	2949	chr02:29078260-29081208	NC	NP	9.42233	28.8576	1.6148	5e-05	0.000115988
Os02t0704900-02	4859	chr02:29081844-29086702	NC	NP	75.4297	18.8073	-2.00384	5e-05	0.000115988
Os02t0705100-01	2187	chr02:29099104-29101290	NC	NP	328.29	115.002	-1.51331	5e-05	0.000115988
Os02t0706400-01	4683	chr02:29190863-29195545	NC	NP	16.3653	4.96249	-1.72151	5e-05	0.000115988
Os02t0707900-01	7754	chr02:29257783-29265536	NC	NP	5.12691	16.4047	1.67794	5e-05	0.000115988
Os02t0708100-01	4531	chr02:29270113-29274643	NC	NP	0.743272	2.37002	1.67294	5e-05	0.000115988
Os02t0709400-01	16638	chr02:29341253-29357890	NC	NP	1.118	0.451979	-1.3066	0.0001	0.000226652
Os02t0712500-01	3912	chr02:29502676-29506587	NC	NP	2.54628	9.62998	1.91914	5e-05	0.000115988
Os02t0717200-00	410	chr02:29753203-29753612	NC	NP	1.47911	4.13887	1.48451	0.00985	0.0174478
Os02t0718100-01	598	chr02:29804948-29805545	NC	NP	7.83171	3.17459	-1.30276	5e-05	0.000115988
Os02t0718600-01	543	chr02:29813211-29813753	NC	NP	3.86658	14.8636	1.94266	5e-05	0.000115988
Os02t0719800-03	8132	chr02:29859236-29867367	NC	NP	19.9359	7.82032	-1.35007	5e-05	0.000115988
Os02t0723200-01	1527	chr02:30051749-30053275	NC	NP	4.07079	13.8846	1.77011	5e-05	0.000115988
Os02t0725600-01	2764	chr02:30159125-30161888	NC	NP	10.9747	24.6501	1.16741	5e-05	0.000115988
Os02t0726300-03	1341	chr02:30206963-30208303	NC	NP	217.096	76.3776	-1.50711	5e-05	0.000115988
Os02t0726700-01	2627	chr02:30233285-30235911	NC	NP	3.56046	0.770945	-2.20737	5e-05	0.000115988
Os02t0731300-01	7471	chr02:30456665-30464135	NC	NP	2.83119	1.3849	-1.03163	5e-05	0.000115988
Os02t0731900-01	2052	chr02:30500235-30502286	NC	NP	24.2722	11.9467	-1.02269	5e-05	0.000115988
Os02t0732600-01	1262	chr02:30539852-30541113	NC	NP	1.18599	12.5969	3.4089	5e-05	0.000115988
Os02t0733500-01	943	chr02:30579927-30580869	NC	NP	3.99011	1.19538	-1.73895	5e-05	0.000115988
Os02t0734300-01	1482	chr02:30625384-30626865	NC	NP	333.999	109.452	-1.60955	5e-05	0.000115988
Os02t0734400-00	1347	chr02:30631323-30632669	NC	NP	51.8166	8.39935	-2.62506	5e-05	0.000115988
Os02t0734600-02	12206	chr02:30642391-30654596	NC	NP	309.82	90.3264	-1.77821	5e-05	0.000115988
Os02t0734800-01	1083	chr02:30655286-30656368	NC	NP	4.74413	1.57566	-1.59019	5e-05	0.000115988
Os02t0735200-01	3881	chr02:30674779-30678659	NC	NP	3.97255	13.8569	1.80247	0.0064	0.0116926
Os02t0735800-01	2067	chr02:30699060-30701126	NC	NP	1.86	4.89428	1.39579	5e-05	0.000115988
Os02t0736200-01	7391	chr02:30729069-30736459	NC	NP	1.16306	0.31763	-1.8725	5e-05	0.000115988
Os02t0736300-01	6951	chr02:30736689-30743639	NC	NP	0.322999	0.743361	1.20253	0.00235	0.00459314
Os02t0736400-01	3603	chr02:30745769-30749371	NC	NP	9.0909	29.4717	1.69683	5e-05	0.000115988
Os02t0736900-01	578	chr02:30765564-30766141	NC	NP	13.3074	1.76498	-2.91451	5e-05	0.000115988
Os02t0737401-01	704	chr02:30784647-30785350	NC	NP	1.54849	0.27345	-2.50151	0.00155	0.00310298
Os02t0738100-01	612	chr02:30799135-30799746	NC	NP	3.93154	0.585318	-2.7478	0.0018	0.00357259
Os02t0738200-01	1624	chr02:30805987-30807610	NC	NP	4.2782	2.07468	-1.04411	5e-05	0.000115988
Os02t0739000-01	9282	chr02:30872770-30882051	NC	NP	4.32399	2.04669	-1.07907	5e-05	0.000115988
Os02t0739100-01	4219	chr02:30882051-30886269	NC	NP	41.5959	19.9882	-1.05729	5e-05	0.000115988
Os02t0739400-01	1720	chr02:30899581-30901300	NC	NP	26.4374	10.0795	-1.39115	5e-05	0.000115988
Os02t0740600-01	555	chr02:30974227-30974781	NC	NP	28.9634	9.42175	-1.62016	5e-05	0.000115988
Os02t0740700-01	1324	chr02:30980994-30982317	NC	NP	27.6837	12.3617	-1.16316	5e-05	0.000115988
Os02t0743200-01	859	chr02:31145279-31146137	NC	NP	17.8981	8.51722	-1.07135	5e-05	0.000115988
Os02t0745100-01	3609	chr02:31266327-31269935	NC	NP	12.6102	51.5145	2.03039	5e-05	0.000115988
Os02t0747500-01	2390	chr02:31407196-31409585	NC	NP	0.489804	4.12194	3.07305	5e-05	0.000115988
Os02t0750800-00	714	chr02:31544095-31544808	NC	NP	4.33613	0.875515	-2.30821	5e-05	0.000115988
Os02t0753300-01	964	chr02:31676473-31677436	NC	NP	14.2842	36.2099	1.34196	5e-05	0.000115988
Os02t0753800-01	2236	chr02:31698203-31700438	NC	NP	9.1259	29.2925	1.68249	5e-05	0.000115988
Os02t0754300-01	1745	chr02:31719724-31721468	NC	NP	36.6041	84.8974	1.21371	5e-05	0.000115988
Os02t0755500-01	1685	chr02:31787347-31789031	NC	NP	9.21972	0.446075	-4.36937	5e-05	0.000115988
Os02t0755900-01	1825	chr02:31805976-31807800	NC	NP	10.996	84.8745	2.94835	5e-05	0.000115988
Os02t0758000-01	6286	chr02:31915783-31922068	NC	NP	206.55	14.5883	-3.82361	5e-05	0.000115988
Os02t0761200-01	3320	chr02:32052567-32055886	NC	NP	0.541731	1.9123	1.81966	5e-05	0.000115988
Os02t0762600-01	1789	chr02:32119009-32120797	NC	NP	0.836529	1.83211	1.13102	5e-05	0.000115988
Os02t0763800-01	1369	chr02:32177754-32179122	NC	NP	0	1.00057	inf	5e-05	0.000115988
Os02t0766700-01	4920	chr02:32276661-32281580	NC	NP	13.866	43.7085	1.65636	5e-05	0.000115988
Os02t0768300-01	2711	chr02:32359192-32361902	NC	NP	0.745143	2.0041	1.42737	5e-05	0.000115988
Os02t0770800-01	3408	chr02:32513748-32517155	NC	NP	29.7145	6.44958	-2.20389	5e-05	0.000115988
Os02t0773200-01	1287	chr02:32643550-32644836	NC	NP	0.819775	5.90366	2.84831	5e-05	0.000115988
Os02t0773800-02	2403	chr02:32678767-32681169	NC	NP	0.738291	1.9489	1.4004	0.00025	0.00054696
Os02t0774100-00	1942	chr02:32684063-32686004	NC	NP	27.3091	13.5364	-1.01254	5e-05	0.000115988
Os02t0775300-01	903	chr02:32728444-32729346	NC	NP	18.6273	8.56224	-1.12136	5e-05	0.000115988
Os02t0775900-01	566	chr02:32778199-32778764	NC	NP	2.45591	7.13925	1.53951	5e-05	0.000115988
Os02t0776900-01	2094	chr02:32840363-32842456	NC	NP	0.247753	1.75907	2.82784	0.0095	0.0168806
Os02t0776900-02	2094	chr02:32840363-32842456	NC	NP	0.704146	4.9768	2.82127	5e-05	0.000115988
Os02t0777700-00	17596	chr02:32896185-32913780	NC	NP	5.42486	2.64057	-1.03874	5e-05	0.000115988
Os02t0781000-01	1434	chr02:33097335-33098768	NC	NP	0.476414	1.16566	1.29086	0.00725	0.01313
Os02t0782500-01	918	chr02:33179488-33180405	NC	NP	18.9093	112.926	2.5782	5e-05	0.000115988
Os02t0783625-00	10851	chr02:33253385-33264235	NC	NP	2.14377	18.3974	3.10129	5e-05	0.000115988
Os02t0783700-01	10851	chr02:33253385-33264235	NC	NP	0.238089	0.895069	1.9105	0.0057	0.0104949
Os02t0787600-01	6858	chr02:33469137-33475994	NC	NP	8.62649	1.42892	-2.59385	5e-05	0.000115988
Os02t0788500-01	2096	chr02:33496067-33498162	NC	NP	17.079	45.5769	1.41608	5e-05	0.000115988
Os02t0788600-01	3459	chr02:33502430-33505888	NC	NP	0.22547	0.647664	1.52231	0.0005	0.00106179
Os02t0791500-01	1742	chr02:33618589-33620330	NC	NP	28.9708	6.93962	-2.06167	5e-05	0.000115988
Os02t0791500-02	1742	chr02:33618589-33620330	NC	NP	17.4608	5.57795	-1.64631	5e-05	0.000115988
Os02t0791700-00	5348	chr02:33623985-33629332	NC	NP	0.250051	0.627833	1.32816	0.0004	0.000858226
Os02t0792100-01	2756	chr02:33648499-33651254	NC	NP	0.841131	1.85489	1.14093	5e-05	0.000115988
Os02t0793700-02	1241	chr02:33726969-33728209	NC	NP	955.537	468.005	-1.02979	5e-05	0.000115988
Os02t0794300-01	2372	chr02:33755721-33758092	NC	NP	5.01123	1.64683	-1.60547	5e-05	0.000115988
Os02t0794600-01	8287	chr02:33769297-33777583	NC	NP	6.63336	14.179	1.09595	5e-05	0.000115988
Os02t0797200-01	649	chr02:33928347-33928995	NC	NP	174.155	406.772	1.22385	5e-05	0.000115988
Os02t0797500-01	4366	chr02:33942023-33946388	NC	NP	6.37071	29.5023	2.2113	5e-05	0.000115988
Os02t0799000-01	4010	chr02:34026273-34030282	NC	NP	72.774	28.2126	-1.36709	5e-05	0.000115988
Os02t0799300-01	4604	chr02:34041660-34046263	NC	NP	1.04965	4.81768	2.19843	5e-05	0.000115988
Os02t0799300-02	4604	chr02:34041660-34046263	NC	NP	6.35229	18.8935	1.57254	5e-05	0.000115988
Os02t0799700-01	894	chr02:34058140-34059033	NC	NP	123.508	47.1037	-1.3907	5e-05	0.000115988
Os02t0802200-01	4165	chr02:34199540-34203704	NC	NP	3.57442	0.508831	-2.81245	5e-05	0.000115988
Os02t0802650-01	697	chr02:34219633-34220329	NC	NP	1.87574	0.307858	-2.60712	0.00125	0.00253569
Os02t0804400-01	11027	chr02:34296585-34307611	NC	NP	22.3853	46.1562	1.04397	5e-05	0.000115988
Os02t0804600-00	14420	chr02:34309667-34324086	NC	NP	6.32398	2.5356	-1.3185	5e-05	0.000115988
Os02t0809800-01	5614	chr02:34609402-34615015	NC	NP	1.48182	3.85221	1.37832	5e-05	0.000115988
Os02t0811600-00	1482	chr02:34757657-34759138	NC	NP	3.33009	1.56206	-1.09211	0.0004	0.000858226
Os02t0813166-00	1057	chr02:34824764-34825820	NC	NP	1.15049	3.28667	1.51438	5e-05	0.000115988
Os02t0813500-01	6000	chr02:34837852-34843851	NC	NP	41.7407	87.1099	1.06138	5e-05	0.000115988
Os02t0813600-01	1709	chr02:34853786-34855494	NC	NP	3.49207	0.242143	-3.85015	5e-05	0.000115988
Os02t0814700-01	7888	chr02:34907671-34915558	NC	NP	76.6133	195.728	1.35319	5e-05	0.000115988
Os02t0815200-01	2257	chr02:34922503-34924759	NC	NP	50.4781	107.612	1.09211	5e-05	0.000115988
Os02t0815600-01	2419	chr02:34934559-34936977	NC	NP	9.31887	19.2969	1.05014	5e-05	0.000115988
Os02t0815700-01	6763	chr02:34937313-34944075	NC	NP	0.307977	1.1085	1.84772	0.00015	0.000335076
Os02t0816300-01	7696	chr02:34982174-34989869	NC	NP	0.670833	0.262565	-1.35328	5e-05	0.000115988
Os02t0816800-01	4073	chr02:35013575-35017647	NC	NP	19.087	38.7505	1.02162	5e-05	0.000115988
Os02t0819500-04	5005	chr02:35179146-35184150	NC	NP	8.97425	2.91453	-1.62253	0.0064	0.0116926
Os02t0821400-01	2101	chr02:35263293-35265393	NC	NP	9.38151	2.69312	-1.80054	0.0084	0.0150548
Os02t0822000-03	3947	chr02:35280532-35284478	NC	NP	15.0458	4.30421	-1.80554	5e-05	0.000115988
Os02t0823400-01	5457	chr02:35370454-35375910	NC	NP	67.2978	14.6404	-2.2006	5e-05	0.000115988
Os02t0824500-01	1496	chr02:35424128-35425623	NC	NP	1.12801	37.0651	5.0382	5e-05	0.000115988
Os02t0825600-02	7709	chr02:35452187-35459895	NC	NP	5.13135	2.55569	-1.00562	5e-05	0.000115988
Os02t0825700-01	6617	chr02:35478790-35485406	NC	NP	0.708096	1.80139	1.34709	5e-05	0.000115988
Os02t0827600-01	7914	chr02:35562485-35570398	NC	NP	3.57037	15.0758	2.07809	5e-05	0.000115988
Os02t0828500-01	1436	chr02:35595532-35596967	NC	NP	11.7611	87.3721	2.89315	5e-05	0.000115988
Os02t0828900-01	6615	chr02:35624136-35630750	NC	NP	0.669869	0.0853285	-2.97278	5e-05	0.000115988
Os02t0829800-01	1588	chr02:35674826-35676413	NC	NP	5.04348	11.2966	1.1634	5e-05	0.000115988
Os02t0830100-03	6845	chr02:35681628-35688472	NC	NP	47.8214	19.6731	-1.28143	0.0027	0.00521676
Os02t0830100-04	6845	chr02:35681628-35688472	NC	NP	84.5742	30.3838	-1.47692	5e-05	0.000115988
Os02t0832150-00	593	chr02:35783493-35784085	NC	NP	14.223	4.74302	-1.58435	5e-05	0.000115988
Os03t0100020-01	1186	chr03:8551-9736	NC	NP	2.11441	0.645943	-1.71078	5e-05	0.000115988
Os03t0100100-01	1535	chr03:26525-28059	NC	NP	7.83657	17.4975	1.15886	5e-05	0.000115988
Os03t0103200-01	737	chr03:211081-211817	NC	NP	29.7991	1.55255	-4.26256	5e-05	0.000115988
Os03t0103300-01	942	chr03:219978-220919	NC	NP	5.51535	1.29095	-2.09502	5e-05	0.000115988
Os03t0108500-01	1938	chr03:499918-501855	NC	NP	0.591938	4.27635	2.85286	5e-05	0.000115988
Os03t0109000-01	1272	chr03:524007-525278	NC	NP	0.71048	1.6862	1.24691	0.0008	0.00166068
Os03t0109300-01	4937	chr03:537613-542549	NC	NP	9.09611	3.91197	-1.21736	5e-05	0.000115988
Os03t0109900-01	6270	chr03:574268-580537	NC	NP	27.5622	7.90319	-1.80219	5e-05	0.000115988
Os03t0109900-03	6270	chr03:574268-580537	NC	NP	2.0091	0.24217	-3.05245	5e-05	0.000115988
Os03t0110500-01	4545	chr03:609880-614424	NC	NP	0.250954	1.85393	2.88509	0.0001	0.000226652
Os03t0112600-00	1189	chr03:713807-714995	NC	NP	1.05226	0.488577	-1.10683	0.00115	0.00234272
Os03t0113500-01	4149	chr03:752024-756172	NC	NP	1.3018	0.420903	-1.62895	5e-05	0.000115988
Os03t0113700-01	4499	chr03:766759-771257	NC	NP	4.67873	19.2489	2.04059	5e-05	0.000115988
Os03t0113900-02	805	chr03:781075-781879	NC	NP	13.4039	3.79867	-1.81909	5e-05	0.000115988
Os03t0114400-01	1915	chr03:812825-814739	NC	NP	12.0853	4.66277	-1.37399	5e-05	0.000115988
Os03t0115200-01	1927	chr03:857831-859757	NC	NP	33.5951	79.0453	1.23443	5e-05	0.000115988
Os03t0115700-01	2239	chr03:884705-886943	NC	NP	0.639458	2.91443	2.18829	5e-05	0.000115988
Os03t0116400-01	3011	chr03:931765-934775	NC	NP	3.43849	1.25001	-1.45984	5e-05	0.000115988
Os03t0116700-01	2259	chr03:942735-944993	NC	NP	7.95287	3.34656	-1.2488	5e-05	0.000115988
Os03t0117100-02	1974	chr03:958128-960101	NC	NP	33.3777	15.4361	-1.11257	0.00685	0.012454
Os03t0118200-01	3577	chr03:991124-994700	NC	NP	3.62417	1.00051	-1.85691	0.0008	0.00166068
Os03t0119300-01	2605	chr03:1034067-1036671	NC	NP	4.4874	1.28779	-1.80098	5e-05	0.000115988
Os03t0120100-01	7303	chr03:1099334-1106636	NC	NP	8.5029	3.55418	-1.25844	5e-05	0.000115988
Os03t0120200-03	3805	chr03:1109241-1113045	NC	NP	4.02051	1.28808	-1.64215	5e-05	0.000115988
Os03t0120400-01	2076	chr03:1124981-1127056	NC	NP	17.1904	6.10761	-1.49293	5e-05	0.000115988
Os03t0122600-02	30045	chr03:1270229-1300273	NC	NP	54.414	23.4689	-1.21323	5e-05	0.000115988
Os03t0123800-01	2523	chr03:1355515-1358037	NC	NP	79.687	17.8946	-2.15482	5e-05	0.000115988
Os03t0124500-01	1155	chr03:1419785-1420939	NC	NP	5.85549	1.28966	-2.1828	5e-05	0.000115988
Os03t0126300-03	4618	chr03:1499618-1504235	NC	NP	18.7886	38.534	1.03628	5e-05	0.000115988
Os03t0126900-01	989	chr03:1522340-1523328	NC	NP	8.57245	1.0693	-3.00304	5e-05	0.000115988
Os03t0127900-01	7653	chr03:1567981-1575633	NC	NP	16.9074	7.58602	-1.15624	5e-05	0.000115988
Os03t0128000-01	1530	chr03:1579381-1580910	NC	NP	2.03968	5.08093	1.31675	5e-05	0.000115988
Os03t0129400-01	653	chr03:1667247-1667899	NC	NP	13.1669	3.52001	-1.90326	5e-05	0.000115988
Os03t0129800-00	4977	chr03:1668200-1673176	NC	NP	37.4789	17.6989	-1.08242	5e-05	0.000115988
Os03t0130300-01	619	chr03:1714574-1715192	NC	NP	19.9826	227.912	3.51166	5e-05	0.000115988
Os03t0131000-01	1427	chr03:1774390-1775816	NC	NP	1.98485	0.887992	-1.16041	0.0069	0.0125404
Os03t0131800-00	1160	chr03:1815344-1816503	NC	NP	0.658857	2.83715	2.1064	0.0001	0.000226652
Os03t0131900-01	1459	chr03:1817532-1818990	NC	NP	12.7749	43.6389	1.7723	5e-05	0.000115988
Os03t0133000-01	1866	chr03:1862380-1864245	NC	NP	43.7195	8.59339	-2.34698	5e-05	0.000115988
Os03t0133800-01	5334	chr03:1885976-1891309	NC	NP	1.82874	4.52704	1.30772	5e-05	0.000115988
Os03t0134500-00	2255	chr03:1919767-1922021	NC	NP	0.617866	2.67036	2.11166	5e-05	0.000115988
Os03t0135300-01	1244	chr03:1954716-1955959	NC	NP	23.1462	57.5936	1.31513	5e-05	0.000115988
Os03t0136500-01	697	chr03:2014047-2014743	NC	NP	108.465	47.1482	-1.20196	5e-05	0.000115988
Os03t0138000-01	4394	chr03:2097606-2101999	NC	NP	2.58118	1.17242	-1.13854	5e-05	0.000115988
Os03t0140300-01	2099	chr03:2223104-2225202	NC	NP	1.83968	3.77196	1.03586	5e-05	0.000115988
Os03t0140400-01	2099	chr03:2223104-2225202	NC	NP	24.8293	52.8442	1.0897	5e-05	0.000115988
Os03t0140650-00	1957	chr03:2243719-2245675	NC	NP	0.922012	1.8686	1.0191	5e-05	0.000115988
Os03t0145900-01	3877	chr03:2548698-2552574	NC	NP	5.32243	1.54027	-1.7889	5e-05	0.000115988
Os03t0146500-01	2302	chr03:2581185-2583486	NC	NP	5.90591	2.94044	-1.00613	5e-05	0.000115988
Os03t0147400-01	9752	chr03:2651950-2661701	NC	NP	364.045	117.866	-1.62697	5e-05	0.000115988
Os03t0148700-01	3326	chr03:2707496-2710821	NC	NP	16.8951	8.17655	-1.04704	5e-05	0.000115988
Os03t0149300-01	5167	chr03:2748161-2753327	NC	NP	5.47298	1.35109	-2.0182	5e-05	0.000115988
Os03t0150600-01	1926	chr03:2807615-2809540	NC	NP	296.191	42.6968	-2.79433	5e-05	0.000115988
Os03t0150600-02	1926	chr03:2807615-2809540	NC	NP	11.8404	1.70825	-2.79312	5e-05	0.000115988
Os03t0151400-01	1401	chr03:2839529-2840929	NC	NP	7.79973	3.16241	-1.3024	5e-05	0.000115988
Os03t0151600-02	984	chr03:2843856-2844839	NC	NP	9.4054	23.0832	1.29528	5e-05	0.000115988
Os03t0152000-01	1768	chr03:2866378-2868145	NC	NP	283.588	14.0628	-4.33384	5e-05	0.000115988
Os03t0153100-00	8380	chr03:2934838-2943217	NC	NP	0.115355	0.809246	2.8105	0.00695	0.0126248
Os03t0153500-00	1157	chr03:2951456-2952612	NC	NP	2.48837	10.7094	2.10561	5e-05	0.000115988
Os03t0153900-01	2088	chr03:2958311-2960398	NC	NP	1.1113	18.248	4.03743	5e-05	0.000115988
Os03t0154000-01	5726	chr03:2961623-2967348	NC	NP	7.90332	23.9463	1.59927	5e-05	0.000115988
Os03t0154700-01	3184	chr03:2986049-2989232	NC	NP	45.8794	93.5465	1.02784	5e-05	0.000115988
Os03t0157900-01	1661	chr03:3110724-3112384	NC	NP	93.4877	226.317	1.2755	5e-05	0.000115988
Os03t0158700-01	13726	chr03:3151513-3165238	NC	NP	0.562987	1.5741	1.48336	5e-05	0.000115988
Os03t0158700-02	13726	chr03:3151513-3165238	NC	NP	3.29246	9.47214	1.52453	5e-05	0.000115988
Os03t0158800-01	13726	chr03:3151513-3165238	NC	NP	3.62594	19.785	2.44798	5e-05	0.000115988
Os03t0159100-01	3007	chr03:3165800-3168806	NC	NP	9.25062	26.2852	1.50663	5e-05	0.000115988
Os03t0159400-01	1020	chr03:3178571-3179590	NC	NP	2.34161	5.68322	1.27921	5e-05	0.000115988
Os03t0159600-01	1442	chr03:3184495-3185936	NC	NP	1.14818	17.746	3.95008	5e-05	0.000115988
Os03t0161900-01	2406	chr03:3342142-3344547	NC	NP	20.4676	2.31045	-3.1471	5e-05	0.000115988
Os03t0161900-02	2406	chr03:3342142-3344547	NC	NP	48.7095	5.77579	-3.07612	5e-05	0.000115988
Os03t0163000-01	2083	chr03:3414480-3416562	NC	NP	2.74716	1.14977	-1.25659	0.00685	0.012454
Os03t0168100-01	5686	chr03:3674284-3679969	NC	NP	0.140812	109.506	9.60303	0.00215	0.00422447
Os03t0169600-01	2745	chr03:3738867-3741611	NC	NP	169.835	66.2782	-1.35753	5e-05	0.000115988
Os03t0170100-00	594	chr03:3757542-3758135	NC	NP	52.854	4.57889	-3.52894	5e-05	0.000115988
Os03t0172000-01	5103	chr03:3859446-3864548	NC	NP	1.2917	2.88456	1.15909	0.0058	0.0106663
Os03t0172100-01	510	chr03:3866612-3867121	NC	NP	41.7611	12.2891	-1.76478	5e-05	0.000115988
Os03t0175200-01	591	chr03:4015427-4016017	NC	NP	2.61476	7.78144	1.57336	5e-05	0.000115988
Os03t0176900-01	639	chr03:4079446-4080084	NC	NP	12.2652	5.58918	-1.13386	5e-05	0.000115988
Os03t0177000-01	3376	chr03:4081666-4085041	NC	NP	3.41783	1.4911	-1.1967	5e-05	0.000115988
Os03t0177400-01	2871	chr03:4094566-4097436	NC	NP	106.25	234.288	1.14082	5e-05	0.000115988
Os03t0177900-01	3328	chr03:4110374-4113701	NC	NP	33.7002	93.0063	1.46457	5e-05	0.000115988
Os03t0178000-01	3699	chr03:4116057-4119755	NC	NP	132.278	283.178	1.09813	5e-05	0.000115988
Os03t0178200-01	2893	chr03:4129652-4132544	NC	NP	13.0069	28.1942	1.11612	0.00935	0.0166312
Os03t0180100-01	886	chr03:4199850-4200735	NC	NP	9.77418	3.42319	-1.51363	5e-05	0.000115988
Os03t0180900-01	1336	chr03:4236723-4238058	NC	NP	50.7145	112.998	1.15583	5e-05	0.000115988
Os03t0181100-01	1015	chr03:4248880-4249894	NC	NP	41.0596	5.4885	-2.90324	5e-05	0.000115988
Os03t0181100-02	1015	chr03:4248880-4249894	NC	NP	217.538	30.7374	-2.8232	5e-05	0.000115988
Os03t0182600-02	2161	chr03:4336741-4338901	NC	NP	111.445	251.255	1.17282	5e-05	0.000115988
Os03t0183200-01	1182	chr03:4367272-4368453	NC	NP	221.651	36.0452	-2.62041	5e-05	0.000115988
Os03t0183500-01	1070	chr03:4379667-4380736	NC	NP	4.64824	0.3926	-3.56555	0.00035	0.000755179
Os03t0184050-01	166	chr03:4414614-4414779	NC	NP	0	617.783	inf	0.00145	0.00291345
Os03t0184300-01	5325	chr03:4428837-4434161	NC	NP	0.489665	3.66214	2.90282	5e-05	0.000115988
Os03t0184300-02	5325	chr03:4428837-4434161	NC	NP	0.771199	10.8593	3.81568	5e-05	0.000115988
Os03t0187600-01	2580	chr03:4592218-4594797	NC	NP	106.032	39.7181	-1.41664	5e-05	0.000115988
Os03t0189100-01	1063	chr03:4660861-4661923	NC	NP	143.082	51.8075	-1.46561	5e-05	0.000115988
Os03t0189400-01	12691	chr03:4667275-4679965	NC	NP	42.6634	15.5219	-1.45869	5e-05	0.000115988
Os03t0190300-00	3458	chr03:4702038-4705495	NC	NP	3.39418	0.605233	-2.4875	5e-05	0.000115988
Os03t0191200-01	1551	chr03:4748703-4750253	NC	NP	15.5365	7.02466	-1.14516	5e-05	0.000115988
Os03t0191900-01	1325	chr03:4780246-4781570	NC	NP	13.8973	4.25051	-1.70909	5e-05	0.000115988
Os03t0192600-02	2069	chr03:4820591-4822659	NC	NP	16.147	34.5574	1.09773	5e-05	0.000115988
Os03t0192900-01	2081	chr03:4842275-4844355	NC	NP	1.22199	0.432479	-1.49852	5e-05	0.000115988
Os03t0195300-01	4583	chr03:4946359-4950941	NC	NP	1.46449	0.509889	-1.52214	5e-05	0.000115988
Os03t0196600-01	1381	chr03:5063817-5065197	NC	NP	30.4954	9.76315	-1.64317	5e-05	0.000115988
Os03t0197200-01	1450	chr03:5112589-5114038	NC	NP	31.2295	84.9311	1.44339	5e-05	0.000115988
Os03t0198300-02	9160	chr03:5161544-5170703	NC	NP	13.6612	5.37378	-1.34607	5e-05	0.000115988
Os03t0198900-02	11172	chr03:5200192-5211363	NC	NP	6.17321	2.01253	-1.61701	5e-05	0.000115988
Os03t0200200-01	1961	chr03:5261709-5263669	NC	NP	6.8076	86.9659	3.67523	5e-05	0.000115988
Os03t0200500-01	2209	chr03:5274928-5277136	NC	NP	80.6277	175.477	1.12193	5e-05	0.000115988
Os03t0200500-02	2209	chr03:5274928-5277136	NC	NP	19.6364	59.6369	1.60267	5e-05	0.000115988
Os03t0201700-01	5957	chr03:5324634-5330590	NC	NP	3.61868	7.62404	1.07509	5e-05	0.000115988
Os03t0206400-01	656	chr03:5582058-5582713	NC	NP	6.85571	1.41069	-2.28091	0.00075	0.00156172
Os03t0206400-02	656	chr03:5582058-5582713	NC	NP	10.5956	4.18087	-1.34159	0.0001	0.000226652
Os03t0206700-00	2799	chr03:5589845-5592643	NC	NP	45.7325	12.9661	-1.81848	5e-05	0.000115988
Os03t0207400-01	1980	chr03:5625732-5627711	NC	NP	47.2749	18.746	-1.33449	5e-05	0.000115988
Os03t0208600-01	2044	chr03:5669926-5671969	NC	NP	0.273983	0.762429	1.47652	0.00015	0.000335076
Os03t0210500-01	464	chr03:5771943-5772406	NC	NP	2.47388	5.62506	1.18509	0.0039	0.00736169
Os03t0212200-01	3505	chr03:5853961-5857465	NC	NP	3.49699	1.733	-1.01284	5e-05	0.000115988
Os03t0212700-01	4659	chr03:5870155-5874813	NC	NP	15.3483	33.2443	1.11503	5e-05	0.000115988
Os03t0213900-02	6490	chr03:5967214-5973703	NC	NP	8.32599	3.71737	-1.16334	5e-05	0.000115988
Os03t0215400-01	8465	chr03:6052901-6061365	NC	NP	0.874782	0.213978	-2.03146	0.00375	0.00709742
Os03t0215700-01	9092	chr03:6075386-6084477	NC	NP	2.04284	4.74211	1.21495	5e-05	0.000115988
Os03t0216600-01	3804	chr03:6127333-6131136	NC	NP	5.36861	11.0304	1.03887	5e-05	0.000115988
Os03t0216700-01	10940	chr03:6131842-6142781	NC	NP	1.1447	3.09269	1.43389	5e-05	0.000115988
Os03t0218400-01	4736	chr03:6233562-6238297	NC	NP	61.0425	122.977	1.0105	5e-05	0.000115988
Os03t0218500-01	3234	chr03:6244084-6247317	NC	NP	1.085	6.2558	2.52749	5e-05	0.000115988
Os03t0219450-00	2256	chr03:6280457-6282712	NC	NP	17.6016	8.65619	-1.0239	5e-05	0.000115988
Os03t0221700-02	3113	chr03:6377131-6380243	NC	NP	29.132	8.81497	-1.72458	5e-05	0.000115988
Os03t0223200-00	2433	chr03:6453021-6455453	NC	NP	0.706779	1.76585	1.32103	0.0002	0.000441616
Os03t0227400-01	9848	chr03:6698296-6708143	NC	NP	35.8033	10.7162	-1.7403	5e-05	0.000115988
Os03t0227700-01	9264	chr03:6735223-6744486	NC	NP	18.7644	5.71401	-1.71542	5e-05	0.000115988
Os03t0228800-01	3729	chr03:6804618-6808346	NC	NP	0.433345	1.73484	2.00122	5e-05	0.000115988
Os03t0229500-00	1981	chr03:6854084-6856064	NC	NP	63.6423	15.0122	-2.08385	5e-05	0.000115988
Os03t0229575-01	8152	chr03:6863022-6871173	NC	NP	1.47253	0.715982	-1.04031	5e-05	0.000115988
Os03t0229801-01	783	chr03:6876092-6876874	NC	NP	2.30123	5.32162	1.20946	5e-05	0.000115988
Os03t0230300-01	3179	chr03:6895177-6898355	NC	NP	9.85372	25.7435	1.38547	5e-05	0.000115988
Os03t0230500-01	5905	chr03:6901914-6907818	NC	NP	10.4389	5.18118	-1.01062	5e-05	0.000115988
Os03t0233000-01	1533	chr03:7061771-7063303	NC	NP	7.73743	1.11446	-2.79551	5e-05	0.000115988
Os03t0235000-01	1338	chr03:7128272-7129609	NC	NP	1.09646	3.16516	1.52942	5e-05	0.000115988
Os03t0235200-01	2246	chr03:7136650-7138895	NC	NP	0.195911	0.589174	1.5885	0.0013	0.00263125
Os03t0238600-01	6333	chr03:7322524-7328856	NC	NP	49.9403	159.064	1.67133	5e-05	0.000115988
Os03t0240600-01	1607	chr03:7440401-7442007	NC	NP	0.991477	0.367451	-1.43203	0.0032	0.00611339
Os03t0242350-01	1726	chr03:7519753-7521478	NC	NP	4.03769	1.68349	-1.26207	0.00235	0.00459314
Os03t0244200-02	3112	chr03:7626454-7629565	NC	NP	8.62216	53.2029	2.62538	5e-05	0.000115988
Os03t0247600-02	1658	chr03:7800205-7801862	NC	NP	0.311572	1.42696	2.19531	0.00715	0.0129603
Os03t0248200-01	1712	chr03:7832015-7833726	NC	NP	24.7766	51.3331	1.05091	5e-05	0.000115988
Os03t0248300-01	794	chr03:7840811-7841604	NC	NP	1.95828	4.83638	1.30434	0.0002	0.000441616
Os03t0248600-02	4719	chr03:7847996-7852714	NC	NP	12.1774	25.9549	1.0918	5e-05	0.000115988
Os03t0250400-01	704	chr03:7946477-7947180	NC	NP	0.781459	0	-inf	5e-05	0.000115988
Os03t0251000-03	921	chr03:7965175-7966095	NC	NP	13.7773	0.899709	-3.9367	5e-05	0.000115988
Os03t0251350-00	2378	chr03:7976994-7979371	NC	NP	82.8223	13.5826	-2.60826	5e-05	0.000115988
Os03t0251800-01	5541	chr03:8003073-8008613	NC	NP	1.70607	0.746896	-1.1917	5e-05	0.000115988
Os03t0253600-01	2043	chr03:8106339-8108381	NC	NP	5.68703	1.98668	-1.51732	5e-05	0.000115988
Os03t0253600-02	2043	chr03:8106339-8108381	NC	NP	10.2708	3.03152	-1.76043	5e-05	0.000115988
Os03t0254000-01	3786	chr03:8122289-8126074	NC	NP	3.85974	1.88751	-1.03202	5e-05	0.000115988
Os03t0254200-00	1654	chr03:8130377-8132030	NC	NP	65.3451	24.184	-1.43403	5e-05	0.000115988
Os03t0255100-01	5931	chr03:8196069-8201999	NC	NP	1.80166	16.735	3.21547	5e-05	0.000115988
Os03t0255200-01	5253	chr03:8206661-8211913	NC	NP	3.59225	9.49862	1.40283	5e-05	0.000115988
Os03t0255900-01	583	chr03:8241531-8242113	NC	NP	32.6554	3.98305	-3.03538	5e-05	0.000115988
Os03t0256400-01	5216	chr03:8255581-8260796	NC	NP	2.70228	5.42033	1.0042	5e-05	0.000115988
Os03t0257600-01	2872	chr03:8329117-8331988	NC	NP	37.7915	14.5801	-1.37406	5e-05	0.000115988
Os03t0258200-01	1525	chr03:8352194-8353718	NC	NP	13.448	6.20679	-1.11547	5e-05	0.000115988
Os03t0259100-01	843	chr03:8396568-8397410	NC	NP	9.83274	21.5604	1.13272	5e-05	0.000115988
Os03t0261800-02	2078	chr03:8530994-8533071	NC	NP	161.887	62.0349	-1.38384	5e-05	0.000115988
Os03t0262300-01	19382	chr03:8581456-8600837	NC	NP	1.37189	0.684687	-1.00265	0.00365	0.00692043
Os03t0262500-01	5168	chr03:8603938-8609105	NC	NP	8.28853	3.37372	-1.29677	5e-05	0.000115988
Os03t0264400-03	9365	chr03:8697894-8707258	NC	NP	0.822555	0.167585	-2.29522	0.0064	0.0116926
Os03t0266300-01	6354	chr03:8800203-8806556	NC	NP	9.03724	31.4948	1.80116	5e-05	0.000115988
Os03t0266800-01	5767	chr03:8827751-8833517	NC	NP	1.83499	4.49486	1.2925	5e-05	0.000115988
Os03t0267000-00	709	chr03:8834868-8835576	NC	NP	9.81313	21.4091	1.12544	5e-05	0.000115988
Os03t0268600-01	2015	chr03:8921423-8923437	NC	NP	67.2136	219.745	1.709	5e-05	0.000115988
Os03t0269500-01	1011	chr03:8968836-8969846	NC	NP	2.90109	9.21681	1.66767	5e-05	0.000115988
Os03t0270500-01	1677	chr03:9039597-9041273	NC	NP	30.185	8.65604	-1.80205	5e-05	0.000115988
Os03t0273800-01	2103	chr03:9202540-9204642	NC	NP	48.3331	138.62	1.52005	5e-05	0.000115988
Os03t0275500-02	2861	chr03:9313766-9316626	NC	NP	25.5238	12.3862	-1.04311	5e-05	0.000115988
Os03t0276500-01	5805	chr03:9370159-9375963	NC	NP	909.706	408.628	-1.15461	5e-05	0.000115988
Os03t0277100-01	1003	chr03:9404127-9405129	NC	NP	25.2104	12.5667	-1.00441	5e-05	0.000115988
Os03t0277300-01	4590	chr03:9411493-9416082	NC	NP	1.17061	78.6826	6.07071	5e-05	0.000115988
Os03t0277500-01	727	chr03:9418944-9419670	NC	NP	0.933566	6.92689	2.89138	0.0001	0.000226652
Os03t0278300-04	3675	chr03:9449357-9453031	NC	NP	15.0305	5.20568	-1.52973	5e-05	0.000115988
Os03t0280400-01	1270	chr03:9575358-9576627	NC	NP	0.480767	1.62207	1.75442	0.0038	0.00718503
Os03t0283200-00	2633	chr03:9717252-9719884	NC	NP	0.0483148	0.881404	4.18927	0.0026	0.00504281
Os03t0284100-01	9025	chr03:9759665-9768689	NC	NP	76.2975	32.0315	-1.25214	5e-05	0.000115988
Os03t0284100-02	9025	chr03:9759665-9768689	NC	NP	46.6894	19.9925	-1.22364	5e-05	0.000115988
Os03t0284100-03	9025	chr03:9759665-9768689	NC	NP	259.042	115.871	-1.16066	5e-05	0.000115988
Os03t0286200-01	4804	chr03:9863843-9868646	NC	NP	7.10495	15.3021	1.10683	5e-05	0.000115988
Os03t0286800-01	3179	chr03:9893420-9896598	NC	NP	1.56944	3.8178	1.28249	5e-05	0.000115988
Os03t0286900-01	639	chr03:9899747-9900385	NC	NP	7.48634	202.114	4.75477	5e-05	0.000115988
Os03t0287400-01	1193	chr03:9916094-9917286	NC	NP	2.35102	18.3645	2.96556	5e-05	0.000115988
Os03t0287800-00	3464	chr03:9946166-9949629	NC	NP	0.528972	3.36601	2.66978	5e-05	0.000115988
Os03t0288000-01	1118	chr03:9957174-9958291	NC	NP	2.68912	18.7156	2.79903	5e-05	0.000115988
Os03t0288000-02	1118	chr03:9957174-9958291	NC	NP	27.5011	179.485	2.7063	5e-05	0.000115988
Os03t0291800-01	5099	chr03:10147989-10153087	NC	NP	9.70455	20.1077	1.05101	5e-05	0.000115988
Os03t0292100-01	2003	chr03:10163440-10165442	NC	NP	118.9	34.0562	-1.80376	5e-05	0.000115988
Os03t0295866-00	1622	chr03:10359846-10361467	NC	NP	4.72139	1.7736	-1.41253	5e-05	0.000115988
Os03t0297400-01	3441	chr03:10400793-10404233	NC	NP	6.15485	14.3704	1.22331	5e-05	0.000115988
Os03t0297600-01	1174	chr03:10418660-10419833	NC	NP	56.2816	11.8536	-2.24734	5e-05	0.000115988
Os03t0298300-01	2659	chr03:10456983-10459641	NC	NP	5.17464	14.5157	1.48808	0.0001	0.000226652
Os03t0298700-01	6374	chr03:10470675-10477048	NC	NP	0.642645	0.303309	-1.08323	5e-05	0.000115988
Os03t0299200-01	1278	chr03:10502014-10503291	NC	NP	144.465	38.3036	-1.91517	5e-05	0.000115988
Os03t0299600-01	1197	chr03:10517165-10518361	NC	NP	163.481	77.7112	-1.07293	5e-05	0.000115988
Os03t0301200-01	2385	chr03:10599141-10601525	NC	NP	6.83021	1.19462	-2.51538	5e-05	0.000115988
Os03t0303100-01	1575	chr03:10692332-10693906	NC	NP	3.9806	11.7348	1.55973	5e-05	0.000115988
Os03t0305500-01	6221	chr03:10841437-10847657	NC	NP	4.99829	18.4145	1.88133	5e-05	0.000115988
Os03t0305600-01	1669	chr03:10848319-10849987	NC	NP	8.11114	334.828	5.36737	5e-05	0.000115988
Os03t0307500-01	4952	chr03:10939241-10944192	NC	NP	31.5817	13.1919	-1.25944	5e-05	0.000115988
Os03t0307900-01	2603	chr03:10959758-10962360	NC	NP	0.359217	0.991492	1.46474	5e-05	0.000115988
Os03t0308600-01	1140	chr03:10989049-10990188	NC	NP	1.54359	0.620917	-1.31382	0.0029	0.00557617
Os03t0308800-02	4706	chr03:10992849-10997554	NC	NP	6.76798	2.48419	-1.44595	5e-05	0.000115988
Os03t0310600-01	1517	chr03:11081669-11083185	NC	NP	1.65277	0.67494	-1.29206	5e-05	0.000115988
Os03t0310800-01	942	chr03:11093573-11094514	NC	NP	2387.01	701.741	-1.7662	5e-05	0.000115988
Os03t0310900-01	1319	chr03:11094587-11095905	NC	NP	4.29055	2.0613	-1.05761	0.0015	0.00300834
Os03t0311000-01	1319	chr03:11094587-11095905	NC	NP	77.2096	22.7805	-1.76098	5e-05	0.000115988
Os03t0314400-01	2965	chr03:11252341-11255305	NC	NP	0.453065	1.64862	1.86347	5e-05	0.000115988
Os03t0316200-01	1691	chr03:11367199-11368889	NC	NP	37.0109	202.168	2.44953	5e-05	0.000115988
Os03t0319000-01	833	chr03:11497787-11498619	NC	NP	131.363	52.7006	-1.31767	5e-05	0.000115988
Os03t0320100-01	2300	chr03:11549563-11551862	NC	NP	3.51821	0.220016	-3.99916	5e-05	0.000115988
Os03t0321100-01	625	chr03:11603243-11603867	NC	NP	3.35658	1.5174	-1.14539	0.0018	0.00357259
Os03t0321300-01	1508	chr03:11613230-11614737	NC	NP	3.23368	1.60611	-1.00961	5e-05	0.000115988
Os03t0321800-02	5711	chr03:11650890-11656600	NC	NP	8.04668	16.4313	1.02998	5e-05	0.000115988
Os03t0322900-01	1367	chr03:11699306-11700672	NC	NP	0.130963	2.55801	4.28779	0.0026	0.00504281
Os03t0323500-01	5464	chr03:11725005-11730468	NC	NP	2.35113	0.857233	-1.45559	5e-05	0.000115988
Os03t0325400-01	5322	chr03:11836593-11841914	NC	NP	3.05622	6.29556	1.04259	0.0006	0.00126352
Os03t0327600-01	2231	chr03:11957335-11959565	NC	NP	5.18315	99.3568	4.26072	5e-05	0.000115988
Os03t0330200-00	4350	chr03:12145859-12150208	NC	NP	0.152889	1.15389	2.91595	0.0002	0.000441616
Os03t0331700-02	2177	chr03:12223920-12226096	NC	NP	9.41796	4.4205	-1.0912	5e-05	0.000115988
Os03t0332400-01	2957	chr03:12263472-12266428	NC	NP	13.8974	30.2044	1.11995	5e-05	0.000115988
Os03t0332500-00	811	chr03:12270062-12270872	NC	NP	0	1.53135	inf	5e-05	0.000115988
Os03t0334200-02	3666	chr03:12354874-12358539	NC	NP	15.0205	4.85523	-1.62932	5e-05	0.000115988
Os03t0336400-01	1159	chr03:12469444-12470602	NC	NP	0	1.3861	inf	5e-05	0.000115988
Os03t0337500-00	8245	chr03:12520649-12528893	NC	NP	2.79962	10.1067	1.852	5e-05	0.000115988
Os03t0337600-01	3594	chr03:12529089-12532682	NC	NP	14.2077	32.4767	1.19274	5e-05	0.000115988
Os03t0340500-01	6190	chr03:12674466-12680655	NC	NP	3.85255	18.1375	2.23509	5e-05	0.000115988
Os03t0340500-03	6190	chr03:12674466-12680655	NC	NP	8.23366	22.6573	1.46037	5e-05	0.000115988
Os03t0341000-01	1256	chr03:12713328-12714583	NC	NP	1.57353	0.65248	-1.27	0.0011	0.00224545
Os03t0341100-01	2384	chr03:12715986-12718369	NC	NP	191.095	418.699	1.13162	5e-05	0.000115988
Os03t0341600-01	1200	chr03:12739353-12740552	NC	NP	106.91	14.4577	-2.88649	5e-05	0.000115988
Os03t0342100-01	1012	chr03:12753653-12754664	NC	NP	55.8812	1.77717	-4.97471	5e-05	0.000115988
Os03t0348900-02	2485	chr03:13095798-13098282	NC	NP	0.594016	5.23274	3.13899	5e-05	0.000115988
Os03t0350100-01	4078	chr03:13126145-13130222	NC	NP	3.84618	9.38996	1.28769	5e-05	0.000115988
Os03t0351300-00	2452	chr03:13161276-13163727	NC	NP	6.00101	30.678	2.35393	5e-05	0.000115988
Os03t0353400-01	1323	chr03:13283191-13284513	NC	NP	1900.01	830.487	-1.19398	5e-05	0.000115988
Os03t0355800-02	2493	chr03:13605594-13608086	NC	NP	4.99811	10.1594	1.02337	5e-05	0.000115988
Os03t0356300-01	2726	chr03:13627580-13630305	NC	NP	20.0738	40.7242	1.02058	5e-05	0.000115988
Os03t0356526-00	766	chr03:13679029-13679794	NC	NP	3.01795	0.659077	-2.19505	0.00045	0.000960383
Os03t0356582-01	4473	chr03:13712273-13716745	NC	NP	0.61606	0.231543	-1.41179	0.0001	0.000226652
Os03t0366350-01	2630	chr03:14323783-14326412	NC	NP	7.83424	2.6357	-1.5716	5e-05	0.000115988
Os03t0367101-00	1639	chr03:14381297-14382935	NC	NP	0.202247	1.53047	2.91979	0.005	0.00929009
Os03t0370400-01	951	chr03:14543804-14544754	NC	NP	7.94616	2.28469	-1.79826	5e-05	0.000115988
Os03t0370500-02	2186	chr03:14545714-14547899	NC	NP	18.5166	39.0348	1.07594	5e-05	0.000115988
Os03t0371300-00	3890	chr03:14567491-14571380	NC	NP	7.01678	16.6848	1.24966	5e-05	0.000115988
Os03t0371400-01	723	chr03:14572499-14573221	NC	NP	9.64982	25.3823	1.39525	5e-05	0.000115988
Os03t0374600-01	7940	chr03:14759851-14767790	NC	NP	2.14777	10.9147	2.34537	5e-05	0.000115988
Os03t0375900-01	2984	chr03:14836139-14839122	NC	NP	3.96099	1.80775	-1.13167	5e-05	0.000115988
Os03t0376600-01	2102	chr03:14866656-14868757	NC	NP	58.9692	136.048	1.20608	5e-05	0.000115988
Os03t0381500-01	998	chr03:15127252-15128249	NC	NP	13.4561	44.8922	1.73821	5e-05	0.000115988
Os03t0382100-01	2002	chr03:15149947-15151948	NC	NP	1.38568	0.151668	-3.1916	5e-05	0.000115988
Os03t0382350-01	1071	chr03:15160886-15161956	NC	NP	48.8279	18.4305	-1.40561	5e-05	0.000115988
Os03t0385400-01	2154	chr03:15307623-15309776	NC	NP	133.041	425.637	1.67775	5e-05	0.000115988
Os03t0386000-01	5385	chr03:15329519-15334903	NC	NP	5.05908	11.801	1.22196	5e-05	0.000115988
Os03t0386000-02	5385	chr03:15329519-15334903	NC	NP	7.21484	17.4518	1.27434	0.0041	0.00771247
Os03t0387300-01	1079	chr03:15436639-15437717	NC	NP	1.91389	6.5803	1.78165	5e-05	0.000115988
Os03t0387800-01	2808	chr03:15460810-15463617	NC	NP	20.1423	41.4928	1.04263	5e-05	0.000115988
Os03t0388900-01	4359	chr03:15528215-15532573	NC	NP	781.034	183.145	-2.0924	5e-05	0.000115988
Os03t0389000-00	1555	chr03:15563373-15564927	NC	NP	2.51973	1.04271	-1.27293	5e-05	0.000115988
Os03t0389501-00	933	chr03:15586220-15587152	NC	NP	3.61058	1.45296	-1.31324	5e-05	0.000115988
Os03t0389700-01	4868	chr03:15603829-15608696	NC	NP	17.9658	41.038	1.19171	5e-05	0.000115988
Os03t0390600-01	2544	chr03:15645608-15648151	NC	NP	24.591	10.5477	-1.2212	0.00495	0.00920375
Os03t0395000-01	3361	chr03:15924074-15927434	NC	NP	2.93022	6.74892	1.20365	5e-05	0.000115988
Os03t0396200-01	2314	chr03:16016474-16018787	NC	NP	0.244228	0.690675	1.49978	0.00035	0.000755179
Os03t0397600-00	1530	chr03:16070954-16072483	NC	NP	0.250218	4.36095	4.12338	5e-05	0.000115988
Os03t0397700-01	5990	chr03:16072833-16078822	NC	NP	2.10466	5.40136	1.35974	5e-05	0.000115988
Os03t0397700-02	5990	chr03:16072833-16078822	NC	NP	4.82455	9.82243	1.02568	5e-05	0.000115988
Os03t0400700-01	1202	chr03:16250379-16251580	NC	NP	30.1369	6.19026	-2.28346	5e-05	0.000115988
Os03t0401300-01	4812	chr03:16301278-16306089	NC	NP	0.664813	5.4586	3.03751	5e-05	0.000115988
Os03t0401300-02	4812	chr03:16301278-16306089	NC	NP	0.625938	6.28199	3.32713	5e-05	0.000115988
Os03t0402400-00	2101	chr03:16384694-16386794	NC	NP	6.17554	13.4146	1.11916	5e-05	0.000115988
Os03t0402800-01	2376	chr03:16407686-16410061	NC	NP	201.002	63.5063	-1.66224	5e-05	0.000115988
Os03t0402800-02	2376	chr03:16407686-16410061	NC	NP	14.3578	0.724776	-4.30815	5e-05	0.000115988
Os03t0407900-01	4907	chr03:16749317-16754223	NC	NP	5.36705	0.540945	-3.31058	5e-05	0.000115988
Os03t0409100-02	4134	chr03:16836621-16840754	NC	NP	18.179	49.0828	1.43295	5e-05	0.000115988
Os03t0412300-01	2315	chr03:17046919-17049233	NC	NP	1.74061	4.49193	1.36774	5e-05	0.000115988
Os03t0413100-01	4199	chr03:17092072-17096270	NC	NP	5.12168	2.40339	-1.09155	5e-05	0.000115988
Os03t0413100-02	4199	chr03:17092072-17096270	NC	NP	2.66698	0.759748	-1.81161	5e-05	0.000115988
Os03t0413100-03	4199	chr03:17092072-17096270	NC	NP	7.61541	2.5392	-1.58455	5e-05	0.000115988
Os03t0416200-02	5812	chr03:17260406-17266217	NC	NP	0.736945	3.33177	2.17666	5e-05	0.000115988
Os03t0424500-01	1892	chr03:17714874-17716765	NC	NP	66.2986	134.194	1.01727	5e-05	0.000115988
Os03t0425000-02	3523	chr03:17738065-17741587	NC	NP	0.540919	1.48873	1.4606	5e-05	0.000115988
Os03t0425000-03	3523	chr03:17738065-17741587	NC	NP	3.34258	8.3766	1.3254	0.00015	0.000335076
Os03t0426900-01	6882	chr03:17832201-17839082	NC	NP	2.63019	5.50532	1.06566	5e-05	0.000115988
Os03t0432000-00	744	chr03:18148050-18148793	NC	NP	9.09879	2.87337	-1.66293	5e-05	0.000115988
Os03t0439000-01	993	chr03:18538967-18539959	NC	NP	2.3114	4.65332	1.00949	5e-05	0.000115988
Os03t0439500-03	4209	chr03:18568299-18572507	NC	NP	3.32184	1.27413	-1.38247	5e-05	0.000115988
Os03t0441500-01	2475	chr03:18686898-18689372	NC	NP	10.1545	27.6433	1.4448	5e-05	0.000115988
Os03t0442900-01	1847	chr03:18768609-18770455	NC	NP	0.742701	0.270395	-1.45771	0.00515	0.00954746
Os03t0448600-01	7234	chr03:19184046-19191279	NC	NP	8.26478	16.6271	1.00849	5e-05	0.000115988
Os03t0452300-01	3981	chr03:19413118-19417098	NC	NP	111.519	284.423	1.35075	5e-05	0.000115988
Os03t0557900-00	4155	chr03:19742752-19746906	NC	NP	2.94168	9.94322	1.75707	5e-05	0.000115988
Os03t0561283-01	4154	chr03:20111567-20115720	NC	NP	0.541327	7.75661	3.84085	5e-05	0.000115988
Os03t0563200-01	550	chr03:20244627-20245176	NC	NP	2.11476	4.77224	1.17417	0.0016	0.00319731
Os03t0571700-01	9985	chr03:20772674-20782658	NC	NP	13.3707	27.3086	1.03028	5e-05	0.000115988
Os03t0574600-01	863	chr03:20961328-20962190	NC	NP	15.2675	2.65047	-2.52614	5e-05	0.000115988
Os03t0576700-01	2094	chr03:21086469-21088562	NC	NP	135.723	278.264	1.03579	5e-05	0.000115988
Os03t0580200-01	778	chr03:21275421-21276198	NC	NP	8.85512	54.6826	2.6265	5e-05	0.000115988
Os03t0581650-00	4080	chr03:21371184-21375263	NC	NP	9.99137	27.614	1.46664	5e-05	0.000115988
Os03t0581800-01	3936	chr03:21378148-21382083	NC	NP	165.768	352.366	1.08791	5e-05	0.000115988
Os03t0583900-01	14793	chr03:21500777-21515569	NC	NP	1.38193	0.647972	-1.09268	0.0092	0.0163844
Os03t0583900-04	14793	chr03:21500777-21515569	NC	NP	4.19293	1.96063	-1.09664	5e-05	0.000115988
Os03t0592500-02	1909	chr03:21999479-22001387	NC	NP	2137.51	846.404	-1.33651	0.00955	0.0169616
Os03t0594100-01	2952	chr03:22083214-22086165	NC	NP	0.721417	2.89975	2.00702	5e-05	0.000115988
Os03t0597600-01	3933	chr03:22255219-22259151	NC	NP	32.3762	9.65994	-1.74485	5e-05	0.000115988
Os03t0598800-02	1638	chr03:22336685-22338322	NC	NP	82.4225	181.115	1.1358	5e-05	0.000115988
Os03t0599000-01	3775	chr03:22347750-22351524	NC	NP	0.718502	0.263836	-1.44535	5e-05	0.000115988
Os03t0599400-01	1918	chr03:22369318-22371235	NC	NP	0.276072	0.701493	1.34538	0.00655	0.0119459
Os03t0602600-01	7513	chr03:22547435-22554947	NC	NP	1.07241	3.27029	1.60856	5e-05	0.000115988
Os03t0603600-01	3550	chr03:22616004-22619553	NC	NP	2.00004	0.360977	-2.47005	5e-05	0.000115988
Os03t0608700-02	7204	chr03:22911336-22918539	NC	NP	4.10875	1.35166	-1.60397	5e-05	0.000115988
Os03t0610400-01	1048	chr03:23036334-23037381	NC	NP	4.65166	11.041	1.24705	5e-05	0.000115988
Os03t0611100-01	1181	chr03:23076779-23077959	NC	NP	1.52021	0.167099	-3.18549	0.0041	0.00771247
Os03t0612400-00	4613	chr03:23124294-23128906	NC	NP	0.214444	0.85239	1.99091	0.00295	0.0056662
Os03t0613100-01	1107	chr03:23158021-23159127	NC	NP	0.818563	1.8255	1.15713	0.00235	0.00459314
Os03t0619600-01	5404	chr03:23491994-23497397	NC	NP	0.799985	1.6429	1.0382	0.00705	0.0127931
Os03t0623100-01	1229	chr03:23655934-23657162	NC	NP	0.604815	7.88007	3.70364	0.0001	0.000226652
Os03t0625800-01	4019	chr03:23812564-23816582	NC	NP	2.29941	4.6012	1.00075	5e-05	0.000115988
Os03t0626700-01	6076	chr03:23870232-23876307	NC	NP	1.40414	17.018	3.5993	5e-05	0.000115988
Os03t0628800-01	8374	chr03:23989147-23997520	NC	NP	39.8559	5.72743	-2.79883	5e-05	0.000115988
Os03t0634400-01	1683	chr03:24226349-24228031	NC	NP	187.994	80.162	-1.22969	5e-05	0.000115988
Os03t0638200-02	4757	chr03:24449134-24453890	NC	NP	1.15819	3.57542	1.62624	5e-05	0.000115988
Os03t0639800-01	3535	chr03:24596842-24600376	NC	NP	0.550432	1.4889	1.43561	0.0001	0.000226652
Os03t0641200-00	5191	chr03:24692973-24698163	NC	NP	5.38574	0.810215	-2.73277	5e-05	0.000115988
Os03t0644400-01	4198	chr03:24850180-24854377	NC	NP	15.584	5.95068	-1.38894	5e-05	0.000115988
Os03t0644600-00	881	chr03:24865499-24866379	NC	NP	2.6929	83.5311	4.95508	5e-05	0.000115988
Os03t0644700-01	2475	chr03:24881756-24884230	NC	NP	0.967351	0.390915	-1.30719	0.0001	0.000226652
Os03t0645200-01	5505	chr03:24905577-24911081	NC	NP	5.4569	2.11538	-1.36716	0.0003	0.000651558
Os03t0645900-00	2061	chr03:24959200-24961260	NC	NP	11.1368	72.7814	2.70823	5e-05	0.000115988
Os03t0646200-01	1817	chr03:25001669-25003485	NC	NP	3.31186	8.49954	1.35974	5e-05	0.000115988
Os03t0647500-02	3685	chr03:25063105-25066789	NC	NP	1.15112	2.71118	1.23588	5e-05	0.000115988
Os03t0647800-01	3835	chr03:25093038-25096872	NC	NP	3.23086	7.72435	1.25749	5e-05	0.000115988
Os03t0648400-02	3721	chr03:25127261-25130981	NC	NP	81.3486	181.041	1.15413	5e-05	0.000115988
Os03t0650000-02	9893	chr03:25197056-25206948	NC	NP	11.8192	4.11645	-1.52165	5e-05	0.000115988
Os03t0651900-01	563	chr03:25319032-25319594	NC	NP	12.6388	3.59582	-1.81346	5e-05	0.000115988
Os03t0654400-01	5742	chr03:25504242-25509983	NC	NP	6.53897	1.50739	-2.11701	5e-05	0.000115988
Os03t0654600-01	5065	chr03:25520278-25525342	NC	NP	4.5106	11.7556	1.38195	5e-05	0.000115988
Os03t0654700-01	3919	chr03:25526784-25530702	NC	NP	0.155723	15.7878	6.66368	0.0001	0.000226652
Os03t0655100-00	1382	chr03:25547398-25548779	NC	NP	0.533673	2.90928	2.44663	5e-05	0.000115988
Os03t0655400-01	840	chr03:25563612-25564451	NC	NP	3558.25	1464.92	-1.28035	5e-05	0.000115988
Os03t0656100-01	496	chr03:25599780-25600275	NC	NP	23.0598	9.34503	-1.30311	5e-05	0.000115988
Os03t0657400-00	519	chr03:25651038-25651556	NC	NP	14.2559	1.22983	-3.53502	0.00035	0.000755179
Os03t0659200-03	800	chr03:25800414-25801213	NC	NP	53.2195	132.068	1.31125	0.00855	0.0153046
Os03t0659300-01	3246	chr03:25801632-25804877	NC	NP	59.5451	125.949	1.08079	5e-05	0.000115988
Os03t0659350-01	3246	chr03:25801632-25804877	NC	NP	0.181626	7.69918	5.40567	0.0021	0.00413149
Os03t0663400-02	844	chr03:26032957-26033800	NC	NP	4.18555	19.9944	2.25611	5e-05	0.000115988
Os03t0667100-01	7521	chr03:26259736-26267256	NC	NP	16.379	5.8033	-1.4969	5e-05	0.000115988
Os03t0667100-02	7521	chr03:26259736-26267256	NC	NP	0.727598	0.148131	-2.29627	5e-05	0.000115988
Os03t0667100-03	7521	chr03:26259736-26267256	NC	NP	7.23032	2.0598	-1.81155	5e-05	0.000115988
Os03t0667500-01	8352	chr03:26283667-26292018	NC	NP	1.08733	0.259971	-2.06437	0.00745	0.0134685
Os03t0668900-01	2218	chr03:26377650-26379867	NC	NP	14.2459	30.7087	1.1081	5e-05	0.000115988
Os03t0673800-01	8574	chr03:26623616-26632189	NC	NP	0.789939	0.302364	-1.38545	5e-05	0.000115988
Os03t0673800-02	8574	chr03:26623616-26632189	NC	NP	8.64836	3.56405	-1.27891	5e-05	0.000115988
Os03t0674600-01	4333	chr03:26679038-26683370	NC	NP	1.86502	0.776639	-1.26387	5e-05	0.000115988
Os03t0676300-01	845	chr03:26746814-26747658	NC	NP	7.39247	22.4852	1.60485	5e-05	0.000115988
Os03t0678800-00	1246	chr03:26878158-26879403	NC	NP	10.2378	1.05884	-3.27335	5e-05	0.000115988
Os03t0679700-02	6950	chr03:26952052-26959001	NC	NP	56.3101	28.1376	-1.00089	0.00135	0.00272431
Os03t0679700-03	6950	chr03:26952052-26959001	NC	NP	12.3812	2.52462	-2.29401	5e-05	0.000115988
Os03t0679700-04	6950	chr03:26952052-26959001	NC	NP	170.416	45.9575	-1.89069	5e-05	0.000115988
Os03t0684700-01	3228	chr03:27300726-27303953	NC	NP	8.60045	3.46261	-1.31255	5e-05	0.000115988
Os03t0687000-02	5226	chr03:27413549-27418774	NC	NP	79.5291	170.666	1.10162	5e-05	0.000115988
Os03t0687700-01	916	chr03:27444694-27445609	NC	NP	0	0.773162	inf	5e-05	0.000115988
Os03t0689100-01	16696	chr03:27487160-27503855	NC	NP	7.33141	3.63916	-1.01049	5e-05	0.000115988
Os03t0689300-01	7137	chr03:27510163-27517299	NC	NP	3.11197	6.74195	1.11534	5e-05	0.000115988
Os03t0690500-00	1304	chr03:27580908-27582211	NC	NP	18.2929	42.0296	1.20012	5e-05	0.000115988
Os03t0693700-01	998	chr03:27779099-27780096	NC	NP	0.112589	1.74891	3.95732	0.0061	0.0111801
Os03t0693900-00	685	chr03:27788229-27788913	NC	NP	1.84752	3.79867	1.0399	0.0014	0.0028193
Os03t0694000-01	1029	chr03:27791019-27792047	NC	NP	25.492	113.284	2.15182	5e-05	0.000115988
Os03t0697833-00	2909	chr03:27983767-27986675	NC	NP	0.549619	1.86131	1.75982	5e-05	0.000115988
Os03t0701000-02	8395	chr03:28128715-28137109	NC	NP	8.69245	1.77113	-2.29509	0.0019	0.00375962
Os03t0703000-01	4861	chr03:28240367-28245227	NC	NP	2.47918	6.6804	1.43007	5e-05	0.000115988
Os03t0705800-00	1576	chr03:28390416-28391991	NC	NP	14.4004	5.13476	-1.48774	5e-05	0.000115988
Os03t0707200-00	2031	chr03:28470835-28472865	NC	NP	15.1879	7.53318	-1.01159	5e-05	0.000115988
Os03t0707250-01	369	chr03:28473275-28473643	NC	NP	37.9365	16.9742	-1.16024	5e-05	0.000115988
Os03t0709300-01	1869	chr03:28604457-28606325	NC	NP	10.3412	26.9302	1.38081	5e-05	0.000115988
Os03t0710000-01	1613	chr03:28631643-28633255	NC	NP	22.0215	10.5695	-1.059	5e-05	0.000115988
Os03t0710000-02	1613	chr03:28631643-28633255	NC	NP	61.4386	13.3437	-2.20299	5e-05	0.000115988
Os03t0710100-01	10558	chr03:28633285-28643842	NC	NP	1.69195	0.691571	-1.29074	5e-05	0.000115988
Os03t0710550-01	567	chr03:28649775-28650341	NC	NP	4.66284	0.567206	-3.03926	0.00045	0.000960383
Os03t0716200-01	3455	chr03:28988408-28991862	NC	NP	0.263635	0.712811	1.43498	0.0002	0.000441616
Os03t0717200-00	2457	chr03:29028307-29030763	NC	NP	0.514176	2.31689	2.17186	0.00675	0.0122834
Os03t0718800-01	747	chr03:29110321-29111067	NC	NP	19.8261	127.373	2.68358	5e-05	0.000115988
Os03t0722500-01	3071	chr03:29312735-29315805	NC	NP	0.627885	1.27012	1.01639	0.00855	0.0153046
Os03t0722500-02	3071	chr03:29312735-29315805	NC	NP	1.14702	4.12164	1.84533	5e-05	0.000115988
Os03t0723400-01	1853	chr03:29386203-29388055	NC	NP	4.69183	285.38	5.92659	5e-05	0.000115988
Os03t0723700-01	1151	chr03:29401965-29403115	NC	NP	40.3116	11.7678	-1.77635	5e-05	0.000115988
Os03t0726500-01	5554	chr03:29560550-29566103	NC	NP	136.944	49.8052	-1.45922	5e-05	0.000115988
Os03t0728500-01	3324	chr03:29741930-29745253	NC	NP	1.19416	0.589787	-1.01773	0.00035	0.000755179
Os03t0729000-01	2319	chr03:29784694-29787012	NC	NP	11.4668	123.678	3.43106	5e-05	0.000115988
Os03t0730400-01	5526	chr03:29858906-29864431	NC	NP	1.2596	0.302022	-2.06023	0.0001	0.000226652
Os03t0734200-01	615	chr03:30076430-30077044	NC	NP	2.81641	42.1301	3.90292	5e-05	0.000115988
Os03t0734300-01	573	chr03:30078327-30078899	NC	NP	22.1715	97.2495	2.13298	5e-05	0.000115988
Os03t0734900-00	4660	chr03:30094434-30099093	NC	NP	23.9281	11.2369	-1.09046	5e-05	0.000115988
Os03t0735200-01	1549	chr03:30115160-30116708	NC	NP	1.12149	2.77034	1.30465	5e-05	0.000115988
Os03t0736300-01	3369	chr03:30181703-30185071	NC	NP	4.80218	14.7188	1.6159	5e-05	0.000115988
Os03t0736700-01	3480	chr03:30196876-30200355	NC	NP	61.4268	21.281	-1.5293	5e-05	0.000115988
Os03t0736700-03	3480	chr03:30196876-30200355	NC	NP	18.2076	8.79169	-1.05033	5e-05	0.000115988
Os03t0736900-01	773	chr03:30204127-30204899	NC	NP	49.3011	20.6149	-1.25793	5e-05	0.000115988
Os03t0737300-01	2152	chr03:30224193-30226344	NC	NP	3.70113	1.19122	-1.63552	5e-05	0.000115988
Os03t0738200-00	1252	chr03:30294355-30295606	NC	NP	6.06114	2.56894	-1.23841	5e-05	0.000115988
Os03t0740200-00	706	chr03:30368952-30369657	NC	NP	0.926252	0	-inf	5e-05	0.000115988
Os03t0741050-01	2933	chr03:30403046-30405978	NC	NP	2.20979	0.670818	-1.71992	5e-05	0.000115988
Os03t0741100-01	2878	chr03:30406550-30409427	NC	NP	114.814	20.7844	-2.46573	5e-05	0.000115988
Os03t0745400-01	4674	chr03:30626683-30631356	NC	NP	15.4787	7.50053	-1.04522	5e-05	0.000115988
Os03t0745600-01	1097	chr03:30639023-30640119	NC	NP	2.43381	5.18183	1.09025	5e-05	0.000115988
Os03t0746900-01	910	chr03:30707828-30708737	NC	NP	4.69941	1.49205	-1.65518	5e-05	0.000115988
Os03t0749300-03	4286	chr03:30853038-30857323	NC	NP	19.505	8.76899	-1.15336	5e-05	0.000115988
Os03t0749300-04	4286	chr03:30853038-30857323	NC	NP	26.9632	7.28568	-1.88785	0.00025	0.00054696
Os03t0750800-02	7343	chr03:30935641-30942983	NC	NP	1.86935	4.35589	1.22043	5e-05	0.000115988
Os03t0752300-01	2619	chr03:31014831-31017449	NC	NP	17.7795	6.13228	-1.53572	5e-05	0.000115988
Os03t0752400-00	912	chr03:31018671-31019582	NC	NP	14.2934	3.82756	-1.90085	5e-05	0.000115988
Os03t0752800-02	9812	chr03:31031752-31041563	NC	NP	6.81127	0.386649	-4.13883	5e-05	0.000115988
Os03t0753600-01	4604	chr03:31082635-31087238	NC	NP	2.7305	7.25118	1.40905	5e-05	0.000115988
Os03t0754200-01	4812	chr03:31094246-31099057	NC	NP	4.30468	1.68221	-1.35555	5e-05	0.000115988
Os03t0757100-00	1432	chr03:31292067-31293498	NC	NP	0.696211	1.95133	1.48686	0.00015	0.000335076
Os03t0757750-00	412	chr03:31305704-31306115	NC	NP	0	2.08629	inf	5e-05	0.000115988
Os03t0758100-01	7551	chr03:31331708-31339258	NC	NP	15.9285	64.728	2.02278	5e-05	0.000115988
Os03t0758300-01	6118	chr03:31344684-31350801	NC	NP	4.8471	12.0737	1.31668	5e-05	0.000115988
Os03t0758300-02	6118	chr03:31344684-31350801	NC	NP	20.4589	61.997	1.59947	5e-05	0.000115988
Os03t0758900-01	2636	chr03:31391409-31394044	NC	NP	2.64893	5.30496	1.00193	5e-05	0.000115988
Os03t0760300-01	1192	chr03:31448616-31449807	NC	NP	5.30169	15.4952	1.5473	5e-05	0.000115988
Os03t0760700-01	3136	chr03:31460435-31463570	NC	NP	6.87483	16.1997	1.23657	5e-05	0.000115988
Os03t0760800-01	804	chr03:31464820-31465623	NC	NP	4.25123	0.792735	-2.42297	0.0001	0.000226652
Os03t0761900-01	3993	chr03:31503760-31507752	NC	NP	0.569449	1.7015	1.57916	5e-05	0.000115988
Os03t0766600-01	7120	chr03:31749468-31756587	NC	NP	316.161	59.7281	-2.40418	5e-05	0.000115988
Os03t0766800-01	1914	chr03:31757143-31759056	NC	NP	7591.02	2704.07	-1.48916	5e-05	0.000115988
Os03t0767000-01	8351	chr03:31759194-31767544	NC	NP	33.5485	15.5848	-1.10611	5e-05	0.000115988
Os03t0767700-01	1120	chr03:31788085-31789204	NC	NP	6.61037	13.5976	1.04055	5e-05	0.000115988
Os03t0767800-01	2588	chr03:31790620-31793207	NC	NP	37.9607	107.872	1.50674	5e-05	0.000115988
Os03t0767800-02	2588	chr03:31790620-31793207	NC	NP	44.4056	128.22	1.52981	5e-05	0.000115988
Os03t0769800-01	2348	chr03:31869150-31871497	NC	NP	7.50134	16.4125	1.12958	5e-05	0.000115988
Os03t0771100-01	1661	chr03:31952890-31954550	NC	NP	0.667583	1.58452	1.24702	5e-05	0.000115988
Os03t0772700-00	1978	chr03:32013258-32015235	NC	NP	1.39089	0.145622	-3.2557	5e-05	0.000115988
Os03t0773600-02	6855	chr03:32064250-32071104	NC	NP	1.26593	2.8488	1.17016	5e-05	0.000115988
Os03t0774300-03	7148	chr03:32096849-32103996	NC	NP	20.2036	7.59379	-1.41172	5e-05	0.000115988
Os03t0775700-01	3618	chr03:32164806-32168423	NC	NP	0.205414	1.22933	2.58126	5e-05	0.000115988
Os03t0776400-01	1454	chr03:32193638-32195091	NC	NP	2.78364	1.09549	-1.3454	5e-05	0.000115988
Os03t0777100-01	2993	chr03:32237959-32240951	NC	NP	0.771598	0.34771	-1.14996	0.0002	0.000441616
Os03t0778100-01	8653	chr03:32265522-32274174	NC	NP	683.356	317.823	-1.10441	5e-05	0.000115988
Os03t0780200-01	571	chr03:32354144-32354714	NC	NP	107.119	29.882	-1.84187	5e-05	0.000115988
Os03t0780500-01	5394	chr03:32365753-32371146	NC	NP	7.83122	16.3158	1.05896	5e-05	0.000115988
Os03t0781501-01	1430	chr03:32398403-32399832	NC	NP	435.017	934.171	1.10261	5e-05	0.000115988
Os03t0781700-01	2758	chr03:32401995-32404752	NC	NP	13.5741	6.65398	-1.02857	5e-05	0.000115988
Os03t0782500-01	3290	chr03:32432550-32435839	NC	NP	34.5162	12.0499	-1.51825	5e-05	0.000115988
Os03t0784100-00	1614	chr03:32540961-32542574	NC	NP	3.44037	0.666083	-2.36879	5e-05	0.000115988
Os03t0784500-01	4955	chr03:32560207-32565161	NC	NP	7.92408	2.81847	-1.49133	5e-05	0.000115988
Os03t0785900-01	944	chr03:32619262-32620205	NC	NP	3.84799	24.3767	2.66333	5e-05	0.000115988
Os03t0788600-02	3471	chr03:32757035-32760505	NC	NP	1.38444	3.01836	1.12447	5e-05	0.000115988
Os03t0790900-01	7057	chr03:32879394-32886450	NC	NP	10.0808	20.6605	1.03526	5e-05	0.000115988
Os03t0791200-00	1038	chr03:32897225-32898262	NC	NP	0.0537156	0.667779	3.63596	0.0064	0.0116926
Os03t0792800-01	1867	chr03:32971330-32973196	NC	NP	4.33087	8.95156	1.04748	5e-05	0.000115988
Os03t0793100-01	1637	chr03:32984515-32986151	NC	NP	11.2576	5.60245	-1.00677	5e-05	0.000115988
Os03t0794300-00	634	chr03:33036318-33036951	NC	NP	3.2004	6.49017	1.02001	0.00015	0.000335076
Os03t0796000-02	7552	chr03:33110647-33118198	NC	NP	5.77078	15.3078	1.40743	5e-05	0.000115988
Os03t0796502-00	7317	chr03:33149736-33157052	NC	NP	3.88742	1.70544	-1.18866	0.0058	0.0106663
Os03t0796600-01	2240	chr03:33169845-33172084	NC	NP	113.271	37.1063	-1.61004	5e-05	0.000115988
Os03t0797500-01	2084	chr03:33226460-33228543	NC	NP	1.45107	3.42024	1.23698	5e-05	0.000115988
Os03t0798500-01	1902	chr03:33286650-33288551	NC	NP	1.06725	0.190372	-2.487	0.0025	0.00487067
Os03t0798600-01	2470	chr03:33290840-33293309	NC	NP	165.319	355.139	1.10313	5e-05	0.000115988
Os03t0799000-01	1467	chr03:33304496-33305962	NC	NP	392.769	866.611	1.1417	5e-05	0.000115988
Os03t0802600-01	5872	chr03:33487656-33493527	NC	NP	3.57181	25.8099	2.8532	5e-05	0.000115988
Os03t0804500-01	857	chr03:33586464-33587320	NC	NP	35.9509	16.4776	-1.12553	5e-05	0.000115988
Os03t0805100-01	12234	chr03:33605546-33617779	NC	NP	1.67323	5.06115	1.59683	0.00135	0.00272431
Os03t0806600-01	1268	chr03:33697175-33698442	NC	NP	539.601	241.391	-1.16052	5e-05	0.000115988
Os03t0807000-01	2841	chr03:33722010-33724850	NC	NP	1.97922	0.971348	-1.02687	5e-05	0.000115988
Os03t0807100-01	3394	chr03:33731565-33734958	NC	NP	1.91828	0.680515	-1.49511	5e-05	0.000115988
Os03t0807800-01	1877	chr03:33769017-33770893	NC	NP	131.815	375.157	1.50898	5e-05	0.000115988
Os03t0808100-01	8790	chr03:33777470-33786259	NC	NP	0.297259	1.09839	1.8856	0.00365	0.00692043
Os03t0808300-01	2951	chr03:33790236-33793186	NC	NP	266.363	558.492	1.06814	5e-05	0.000115988
Os03t0809400-00	4912	chr03:33850362-33855273	NC	NP	0.136261	1.0756	2.98069	0.001	0.00205213
Os03t0809900-01	4814	chr03:33894808-33899621	NC	NP	1.15305	2.99535	1.37727	5e-05	0.000115988
Os03t0811100-01	6671	chr03:33955292-33961962	NC	NP	2.0534	6.50484	1.6635	5e-05	0.000115988
Os03t0811400-00	1767	chr03:33973759-33975525	NC	NP	2.66322	0.7455	-1.83689	5e-05	0.000115988
Os03t0812400-01	848	chr03:34036245-34037092	NC	NP	3.66389	0.856074	-2.09757	5e-05	0.000115988
Os03t0815100-01	1549	chr03:34166099-34167647	NC	NP	1620.37	194.084	-3.06157	5e-05	0.000115988
Os03t0815200-01	5506	chr03:34167823-34173328	NC	NP	11.6659	32.2905	1.46881	5e-05	0.000115988
Os03t0816400-02	4607	chr03:34227527-34232133	NC	NP	0.40039	1.02469	1.35571	5e-05	0.000115988
Os03t0816800-01	1118	chr03:34245095-34246212	NC	NP	8.40774	3.29196	-1.35277	5e-05	0.000115988
Os03t0817100-00	1230	chr03:34267482-34268711	NC	NP	2.0772	0.80122	-1.37437	0.0003	0.000651558
Os03t0817200-01	1708	chr03:34271360-34273067	NC	NP	0.359367	5.50731	3.93782	5e-05	0.000115988
Os03t0818100-01	5379	chr03:34334755-34340133	NC	NP	2.26762	7.86236	1.79378	5e-05	0.000115988
Os03t0818200-01	6450	chr03:34340286-34346735	NC	NP	3.71185	11.013	1.56899	0.00035	0.000755179
Os03t0818400-01	2239	chr03:34347177-34349415	NC	NP	2.98621	8.36811	1.48659	0.003	0.00575547
Os03t0820500-01	1139	chr03:34430245-34431383	NC	NP	40.3841	900.844	4.47942	5e-05	0.000115988
Os03t0821100-01	4340	chr03:34446326-34450665	NC	NP	92.9911	204.343	1.13583	5e-05	0.000115988
Os03t0821250-00	788	chr03:34464251-34465038	NC	NP	20.0164	9.79894	-1.03048	5e-05	0.000115988
Os03t0821300-01	3675	chr03:34474696-34478370	NC	NP	30.0326	10.2553	-1.55017	5e-05	0.000115988
Os03t0823000-01	2366	chr03:34545491-34547856	NC	NP	12.2793	5.28073	-1.21742	5e-05	0.000115988
Os03t0826200-01	714	chr03:34707023-34707736	NC	NP	30.177	14.8285	-1.02508	5e-05	0.000115988
Os03t0826500-01	5553	chr03:34715520-34721072	NC	NP	0.973726	3.26411	1.7451	5e-05	0.000115988
Os03t0826800-01	1218	chr03:34733489-34734706	NC	NP	18.5434	96.5605	2.38053	5e-05	0.000115988
Os03t0828300-01	1819	chr03:34792024-34793842	NC	NP	0.695843	3.18504	2.19448	5e-05	0.000115988
Os03t0828500-01	2450	chr03:34798311-34800760	NC	NP	29.0865	6.29519	-2.20803	5e-05	0.000115988
Os03t0828800-01	3165	chr03:34810076-34813240	NC	NP	2.12435	1.00139	-1.08501	5e-05	0.000115988
Os03t0829000-02	3247	chr03:34817124-34820370	NC	NP	14.4987	31.7417	1.13046	5e-05	0.000115988
Os03t0830900-01	4591	chr03:34896338-34900928	NC	NP	5.45874	2.15132	-1.34335	5e-05	0.000115988
Os03t0831400-01	525	chr03:34923293-34923817	NC	NP	4.09233	11.2906	1.46412	5e-05	0.000115988
Os03t0832200-01	3707	chr03:34952199-34955905	NC	NP	0.229954	1.47079	2.67718	5e-05	0.000115988
Os03t0833600-01	4471	chr03:35024289-35028759	NC	NP	2.74466	6.95161	1.34072	5e-05	0.000115988
Os03t0834000-02	5404	chr03:35046608-35052011	NC	NP	0.287758	1.01639	1.82052	0.00025	0.00054696
Os03t0835400-01	3419	chr03:35100107-35103525	NC	NP	6.34704	27.519	2.11627	5e-05	0.000115988
Os03t0836300-01	983	chr03:35140215-35141197	NC	NP	41.3511	14.4292	-1.51894	5e-05	0.000115988
Os03t0837100-01	5518	chr03:35177756-35183273	NC	NP	0.342885	0.83818	1.28954	5e-05	0.000115988
Os03t0841600-01	1811	chr03:35380194-35382004	NC	NP	1.40891	0.304994	-2.20772	5e-05	0.000115988
Os03t0842700-01	3586	chr03:35424478-35428063	NC	NP	24.5112	11.3108	-1.11574	5e-05	0.000115988
Os03t0843000-01	900	chr03:35431601-35432500	NC	NP	4.67157	2.20493	-1.08317	0.00385	0.00727389
Os03t0843300-01	6906	chr03:35436710-35443615	NC	NP	37.0074	109.329	1.56279	5e-05	0.000115988
Os03t0845000-01	1965	chr03:35524250-35526214	NC	NP	103.95	48.3574	-1.10408	5e-05	0.000115988
Os03t0847900-01	1904	chr03:35657492-35659395	NC	NP	1.0638	12.7508	3.58329	5e-05	0.000115988
Os03t0850200-00	750	chr03:35777901-35778650	NC	NP	8.86843	27.6597	1.64103	5e-05	0.000115988
Os03t0850400-01	5383	chr03:35790043-35795425	NC	NP	0.422815	0.899614	1.08928	0.0002	0.000441616
Os03t0850800-01	2246	chr03:35817318-35819563	NC	NP	20.8939	47.4642	1.18376	5e-05	0.000115988
Os03t0851000-01	2245	chr03:35822111-35824355	NC	NP	7.84429	23.4651	1.5808	5e-05	0.000115988
Os03t0851000-02	2245	chr03:35822111-35824355	NC	NP	33.3341	82.0895	1.3002	5e-05	0.000115988
Os03t0851100-01	6100	chr03:35826398-35832497	NC	NP	7.44519	20.8721	1.48719	5e-05	0.000115988
Os03t0853500-00	2749	chr03:35952418-35955166	NC	NP	0.340797	0.963133	1.49882	0.00955	0.0169616
Os03t0854600-01	1476	chr03:35994444-35995919	NC	NP	5.83685	14.4062	1.30342	5e-05	0.000115988
Os03t0857600-01	1107	chr03:36189260-36190366	NC	NP	2.31795	0.475323	-2.28587	5e-05	0.000115988
Os03t0857900-04	1206	chr03:36203948-36205153	NC	NP	72.476	24.6559	-1.55557	0.0007	0.00146264
Os03t0858200-01	815	chr03:36224272-36225086	NC	NP	6.99383	2.97801	-1.23173	5e-05	0.000115988
Os03t0859600-01	4089	chr03:36280973-36285061	NC	NP	21.1026	42.7051	1.01699	5e-05	0.000115988
Os03t0859700-00	4089	chr03:36280973-36285061	NC	NP	3.35404	15.0473	2.16553	0.00775	0.0139747
Os03t0859900-01	2739	chr03:36292038-36294776	NC	NP	0.243983	2.13039	3.12627	5e-05	0.000115988
Os04t0101400-01	1835	chr04:99796-101630	NC	NP	9.64037	39.541	2.03619	5e-05	0.000115988
Os04t0103200-01	3052	chr04:219767-222818	NC	NP	21.7401	46.1561	1.08616	5e-05	0.000115988
Os04t0103601-01	470	chr04:244294-244763	NC	NP	108.559	51.6462	-1.07175	5e-05	0.000115988
Os04t0104900-01	2602	chr04:316561-319162	NC	NP	1.16596	0.493861	-1.23934	0.0049	0.00911541
Os04t0106300-01	4241	chr04:396562-400802	NC	NP	22.885	47.1019	1.04138	5e-05	0.000115988
Os04t0106500-00	1849	chr04:410668-412516	NC	NP	1.65551	0.628985	-1.39618	5e-05	0.000115988
Os04t0107700-01	1749	chr04:471137-472885	NC	NP	0	1.34583	inf	5e-05	0.000115988
Os04t0107900-02	2746	chr04:483233-485978	NC	NP	0	0.599017	inf	5e-05	0.000115988
Os04t0107900-04	2746	chr04:483233-485978	NC	NP	0	1.3086	inf	0.00595	0.0109241
Os04t0110200-01	908	chr04:599974-600881	NC	NP	0.88586	2.24217	1.33975	0.00025	0.00054696
Os04t0110500-02	2559	chr04:613788-616346	NC	NP	0.500192	1.13103	1.17708	5e-05	0.000115988
Os04t0111200-01	4401	chr04:645973-650373	NC	NP	27.5186	6.16401	-2.15847	5e-05	0.000115988
Os04t0116600-01	2528	chr04:984542-987069	NC	NP	22.8744	1.78381	-3.6807	5e-05	0.000115988
Os04t0116900-00	2479	chr04:999882-1002360	NC	NP	0.617014	5.74774	3.21962	5e-05	0.000115988
Os04t0119000-01	942	chr04:1125770-1126711	NC	NP	17.6882	7.5239	-1.23324	5e-05	0.000115988
Os04t0119000-02	942	chr04:1125770-1126711	NC	NP	55.9897	17.7437	-1.65786	5e-05	0.000115988
Os04t0119400-01	3623	chr04:1136016-1139638	NC	NP	9.69577	39.3791	2.022	5e-05	0.000115988
Os04t0119800-01	6220	chr04:1160649-1166868	NC	NP	2.19613	0.460554	-2.25352	5e-05	0.000115988
Os04t0125100-01	983	chr04:1531390-1532372	NC	NP	1.02128	2.15991	1.0806	0.00055	0.00116253
Os04t0126500-01	1274	chr04:1652403-1653676	NC	NP	0.824129	2.73759	1.73196	0.00115	0.00234272
Os04t0126500-02	1274	chr04:1652403-1653676	NC	NP	1.57156	5.00105	1.67003	0.0008	0.00166068
Os04t0126900-01	3094	chr04:1677296-1680389	NC	NP	7.8685	18.1983	1.20964	5e-05	0.000115988
Os04t0136700-01	2528	chr04:2426977-2429504	NC	NP	211.292	515.942	1.28797	5e-05	0.000115988
Os04t0154800-01	2260	chr04:3766205-3768464	NC	NP	2.97795	0.574836	-2.3731	5e-05	0.000115988
Os04t0156200-00	2013	chr04:3867342-3869354	NC	NP	2.35807	0.886574	-1.41129	5e-05	0.000115988
Os04t0161100-00	1958	chr04:4216590-4218547	NC	NP	4.93878	2.13603	-1.20922	5e-05	0.000115988
Os04t0162500-01	1350	chr04:4296219-4297568	NC	NP	4.82594	2.33926	-1.04476	5e-05	0.000115988
Os04t0163700-01	3142	chr04:4349089-4352230	NC	NP	0.887707	0.433713	-1.03334	5e-05	0.000115988
Os04t0164900-01	10534	chr04:4408356-4418889	NC	NP	0.835741	2.4881	1.57392	5e-05	0.000115988
Os04t0167800-01	2694	chr04:4638236-4640929	NC	NP	35.3165	15.8456	-1.15626	5e-05	0.000115988
Os04t0171800-01	3938	chr04:4874384-4878321	NC	NP	4.67507	0.616868	-2.92195	5e-05	0.000115988
Os04t0175300-01	6886	chr04:5135226-5142111	NC	NP	2.01202	0.947688	-1.08616	5e-05	0.000115988
Os04t0175600-01	5459	chr04:5161946-5167404	NC	NP	4.10138	0.52895	-2.9549	5e-05	0.000115988
Os04t0178300-01	8357	chr04:5318069-5326425	NC	NP	0.311874	0.625095	1.00311	0.00405	0.00762487
Os04t0179200-01	1495	chr04:5385721-5387215	NC	NP	1.96337	3.97838	1.01885	5e-05	0.000115988
Os04t0182200-01	6173	chr04:5590413-5596585	NC	NP	10.8149	27.2106	1.33115	5e-05	0.000115988
Os04t0183100-02	10654	chr04:5655846-5666499	NC	NP	6.15033	2.67072	-1.20343	5e-05	0.000115988
Os04t0184100-01	3828	chr04:5728100-5731927	NC	NP	0.551204	1.33299	1.27401	5e-05	0.000115988
Os04t0185100-01	2877	chr04:5785638-5788514	NC	NP	0.616538	0.210025	-1.55363	0.0005	0.00106179
Os04t0185600-00	1723	chr04:5811360-5813082	NC	NP	0.437983	33.71	6.26616	5e-05	0.000115988
Os04t0188433-01	680	chr04:5931192-5931871	NC	NP	4.52945	1.05833	-2.09755	0.00025	0.00054696
Os04t0191500-01	747	chr04:6231633-6232379	NC	NP	263.081	38.4178	-2.77566	5e-05	0.000115988
Os04t0196200-00	2228	chr04:6564646-6566873	NC	NP	1.08146	0.271948	-1.99157	0.0001	0.000226652
Os04t0200700-01	3203	chr04:6869661-6872863	NC	NP	0.867422	0.172078	-2.33367	5e-05	0.000115988
Os04t0201900-00	2473	chr04:6940274-6942746	NC	NP	1.78463	6.10493	1.77435	5e-05	0.000115988
Os04t0206700-01	2612	chr04:7163747-7166358	NC	NP	8.47244	21.7026	1.35702	5e-05	0.000115988
Os04t0206700-02	2612	chr04:7163747-7166358	NC	NP	7.89744	22.0033	1.47827	5e-05	0.000115988
Os04t0218600-02	7521	chr04:7920041-7927561	NC	NP	1.20414	0.545548	-1.14223	5e-05	0.000115988
Os04t0218701-00	3020	chr04:7935868-7938887	NC	NP	0.431422	1.12422	1.38175	0.004	0.00753733
Os04t0219600-01	9975	chr04:7973906-7983880	NC	NP	3.38441	0.502981	-2.75033	5e-05	0.000115988
Os04t0220300-01	10543	chr04:8009022-8019564	NC	NP	4.29283	1.79685	-1.25646	5e-05	0.000115988
Os04t0223500-01	6184	chr04:8243748-8249931	NC	NP	0.549867	6.26817	3.51089	5e-05	0.000115988
Os04t0228400-01	1236	chr04:8599013-8600248	NC	NP	1.26085	0.380006	-1.7303	0.00415	0.00779874
Os04t0233400-01	1585	chr04:8948359-8949943	NC	NP	13.4407	35.3718	1.39599	5e-05	0.000115988
Os04t0234600-03	2749	chr04:9075140-9077888	NC	NP	102.061	46.3634	-1.13837	5e-05	0.000115988
Os04t0243700-01	519	chr04:9291338-9291856	NC	NP	0.261786	3.91865	3.9039	0.0026	0.00504281
Os04t0249900-01	565	chr04:9684571-9685135	NC	NP	2.82585	0	-inf	5e-05	0.000115988
Os04t0252200-01	27354	chr04:9888903-9916256	NC	NP	1.41638	0.669912	-1.08016	5e-05	0.000115988
Os04t0266900-01	6022	chr04:11026652-11032673	NC	NP	0.937016	4.70034	2.32662	5e-05	0.000115988
Os04t0269600-02	7822	chr04:11236166-11243987	NC	NP	38.7812	16.2527	-1.25468	5e-05	0.000115988
Os04t0269600-04	7822	chr04:11236166-11243987	NC	NP	33.8634	8.62336	-1.9734	0.0002	0.000441616
Os04t0269800-01	3208	chr04:11255675-11258882	NC	NP	9.98708	4.97242	-1.00611	5e-05	0.000115988
Os04t0270100-01	13728	chr04:11272521-11286248	NC	NP	7.07077	20.2383	1.51715	5e-05	0.000115988
Os04t0270100-02	13728	chr04:11272521-11286248	NC	NP	6.8122	14.5748	1.09728	0.0003	0.000651558
Os04t0271700-01	1836	chr04:11375482-11377317	NC	NP	1.99253	4.15146	1.05902	0.0039	0.00736169
Os04t0272200-01	1799	chr04:11408522-11410320	NC	NP	3.00922	9.19017	1.6107	5e-05	0.000115988
Os04t0272700-04	5198	chr04:11450577-11455774	NC	NP	5.30332	11.3006	1.09144	0.0086	0.015386
Os04t0278200-01	33275	chr04:11764701-11797975	NC	NP	1.06383	0.248446	-2.09826	5e-05	0.000115988
Os04t0282400-01	853	chr04:12062976-12063828	NC	NP	30.0328	2.04121	-3.87904	5e-05	0.000115988
Os04t0287400-01	1400	chr04:12425563-12426962	NC	NP	331.38	145.715	-1.18534	5e-05	0.000115988
Os04t0288100-00	1001	chr04:12504046-12505046	NC	NP	4.14287	0.553547	-2.90385	0.0002	0.000441616
Os04t0288500-01	5354	chr04:12534294-12539647	NC	NP	2.78829	0.762928	-1.86976	5e-05	0.000115988
Os04t0293100-01	617	chr04:12836597-12837213	NC	NP	1.19605	6.55223	2.45371	5e-05	0.000115988
Os04t0293700-01	7593	chr04:12875226-12882818	NC	NP	2.80495	1.29058	-1.11996	5e-05	0.000115988
Os04t0295400-01	6339	chr04:12989807-12996145	NC	NP	1.63936	0.356163	-2.20252	5e-05	0.000115988
Os04t0295400-02	6339	chr04:12989807-12996145	NC	NP	5.48891	1.23097	-2.15672	5e-05	0.000115988
Os04t0301500-01	2564	chr04:13466426-13468989	NC	NP	10.7528	2.29747	-2.22659	5e-05	0.000115988
Os04t0309100-01	3742	chr04:13993816-13997557	NC	NP	1.40398	3.05947	1.12377	5e-05	0.000115988
Os04t0316200-01	1196	chr04:14453616-14454811	NC	NP	0.475572	2.03746	2.09904	0.0007	0.00146264
Os04t0320700-01	1771	chr04:14742564-14744334	NC	NP	29.3846	100.763	1.77783	5e-05	0.000115988
Os04t0321100-00	3562	chr04:14787272-14790833	NC	NP	4.63596	23.9915	2.37158	5e-05	0.000115988
Os04t0322100-01	1099	chr04:14863726-14864824	NC	NP	0.945938	12.4405	3.71716	5e-05	0.000115988
Os04t0324100-01	1660	chr04:14969825-14971484	NC	NP	21.8742	6.25231	-1.80677	5e-05	0.000115988
Os04t0330200-01	1587	chr04:15342892-15344478	NC	NP	152.794	57.8636	-1.40086	5e-05	0.000115988
Os04t0330301-00	5452	chr04:15349481-15354932	NC	NP	1.10614	0.515488	-1.10153	0.00035	0.000755179
Os04t0332700-01	1052	chr04:15499547-15500598	NC	NP	0	1.03609	inf	5e-05	0.000115988
Os04t0338100-01	3736	chr04:15924374-15928109	NC	NP	1298.31	407.145	-1.67302	5e-05	0.000115988
Os04t0339400-01	3647	chr04:16001504-16005150	NC	NP	4.78619	0.823351	-2.5393	5e-05	0.000115988
Os04t0345400-01	3298	chr04:16421632-16424929	NC	NP	13.8594	0.374003	-5.21167	5e-05	0.000115988
Os04t0345400-02	3298	chr04:16421632-16424929	NC	NP	0.843922	0.0529458	-3.99452	0.0065	0.0118614
Os04t0359100-01	3223	chr04:17180206-17183428	NC	NP	0.729831	3.42768	2.2316	5e-05	0.000115988
Os04t0364800-00	553	chr04:17560682-17561234	NC	NP	32.999	1.75088	-4.23627	5e-05	0.000115988
Os04t0370900-01	7247	chr04:18042183-18049429	NC	NP	1.43276	0.548268	-1.38585	0.0014	0.0028193
Os04t0371000-00	661	chr04:18056916-18057576	NC	NP	9.85646	1.90573	-2.37073	5e-05	0.000115988
Os04t0372700-01	2257	chr04:18168725-18170981	NC	NP	130.392	46.1361	-1.49889	5e-05	0.000115988
Os04t0373000-00	4539	chr04:18188999-18193537	NC	NP	1.15576	0.504796	-1.19507	0.0003	0.000651558
Os04t0379900-01	4188	chr04:18560189-18564376	NC	NP	37.3126	74.8299	1.00395	5e-05	0.000115988
Os04t0385900-01	876	chr04:18948774-18949649	NC	NP	17.827	8.23	-1.1151	5e-05	0.000115988
Os04t0387300-01	17115	chr04:19020604-19037718	NC	NP	1.33398	0.441124	-1.59648	0.0004	0.000858226
Os04t0387900-01	763	chr04:19080297-19081059	NC	NP	16.5825	5.40962	-1.61606	5e-05	0.000115988
Os04t0388700-01	4422	chr04:19122563-19126984	NC	NP	0.665995	1.78023	1.41848	0.0018	0.00357259
Os04t0390100-01	3194	chr04:19189126-19192319	NC	NP	2.06606	4.67755	1.17887	5e-05	0.000115988
Os04t0391900-02	3488	chr04:19283337-19286824	NC	NP	11.4588	4.20716	-1.44554	5e-05	0.000115988
Os04t0398000-01	4361	chr04:19651664-19656024	NC	NP	3.73084	10.3257	1.46866	5e-05	0.000115988
Os04t0401000-01	1688	chr04:19835205-19836892	NC	NP	47.9454	14.5295	-1.72241	5e-05	0.000115988
Os04t0401700-01	5683	chr04:19886673-19892355	NC	NP	58.2146	14.8618	-1.96978	5e-05	0.000115988
Os04t0405000-01	5291	chr04:20097728-20103018	NC	NP	34.7549	15.4682	-1.16791	0.00435	0.00814984
Os04t0405500-01	1462	chr04:20120595-20122056	NC	NP	1.71055	12.4785	2.86691	5e-05	0.000115988
Os04t0405900-01	2055	chr04:20143777-20145831	NC	NP	16.9054	4.53641	-1.89786	5e-05	0.000115988
Os04t0408600-01	1815	chr04:20221252-20223066	NC	NP	0.690972	22.3484	5.0154	5e-05	0.000115988
Os04t0408900-02	2060	chr04:20229020-20231079	NC	NP	1.32298	0.519323	-1.34909	5e-05	0.000115988
Os04t0409200-00	3646	chr04:20240151-20243796	NC	NP	15.5855	38.4254	1.30185	5e-05	0.000115988
Os04t0411651-00	588	chr04:20341270-20341857	NC	NP	9.04612	4.41447	-1.03506	5e-05	0.000115988
Os04t0412300-01	4844	chr04:20372911-20377754	NC	NP	11.928	2.82587	-2.07758	5e-05	0.000115988
Os04t0412300-02	4844	chr04:20372911-20377754	NC	NP	1.67843	0.499165	-1.74952	0.00015	0.000335076
Os04t0412500-01	1907	chr04:20388099-20390005	NC	NP	120.891	23.3419	-2.37272	5e-05	0.000115988
Os04t0413100-01	679	chr04:20411175-20411853	NC	NP	2.38503	1.06821	-1.15882	0.0086	0.015386
Os04t0414500-01	1291	chr04:20485796-20487086	NC	NP	0	0.917153	inf	5e-05	0.000115988
Os04t0415800-00	465	chr04:20543470-20543934	NC	NP	0	5.63311	inf	5e-05	0.000115988
Os04t0416500-01	3381	chr04:20567847-20571227	NC	NP	5.64375	2.31465	-1.28586	5e-05	0.000115988
Os04t0417600-00	1796	chr04:20624276-20626071	NC	NP	7.85233	2.43428	-1.68963	5e-05	0.000115988
Os04t0417800-01	4934	chr04:20640442-20645375	NC	NP	5.6403	2.21898	-1.34588	5e-05	0.000115988
Os04t0419100-01	974	chr04:20716593-20717566	NC	NP	4.97596	1.32027	-1.91415	5e-05	0.000115988
Os04t0419600-01	1466	chr04:20738832-20740297	NC	NP	0.752803	0.372866	-1.01361	0.00545	0.0100639
Os04t0419900-01	7434	chr04:20757757-20765190	NC	NP	1.52716	0.403001	-1.922	5e-05	0.000115988
Os04t0420033-00	2545	chr04:20768924-20771468	NC	NP	4.70654	1.74519	-1.43128	5e-05	0.000115988
Os04t0420700-00	1634	chr04:20811154-20812787	NC	NP	1.48068	0.597854	-1.30839	5e-05	0.000115988
Os04t0420801-00	6402	chr04:20814254-20820655	NC	NP	0.678947	0.265869	-1.35258	0.0002	0.000441616
Os04t0423200-00	1064	chr04:20927837-20928900	NC	NP	0.651686	2.65487	2.02639	5e-05	0.000115988
Os04t0429300-01	2466	chr04:21271608-21274073	NC	NP	0.289487	0.879583	1.60332	0.00235	0.00459314
Os04t0429900-01	853	chr04:21319690-21320542	NC	NP	7.77094	16.6985	1.10356	5e-05	0.000115988
Os04t0430100-01	6244	chr04:21329290-21335533	NC	NP	252.523	606.344	1.26372	5e-05	0.000115988
Os04t0430200-01	6244	chr04:21329290-21335533	NC	NP	12.9923	40.133	1.62713	5e-05	0.000115988
Os04t0432100-00	1536	chr04:21424186-21425721	NC	NP	1.0302	0.196878	-2.38755	0.00145	0.00291345
Os04t0432300-00	1564	chr04:21447892-21449455	NC	NP	0.155977	2.43761	3.96606	0.00285	0.00548649
Os04t0432400-02	4503	chr04:21451562-21456064	NC	NP	29.6785	8.90474	-1.73678	0.0014	0.0028193
Os04t0433600-02	4115	chr04:21539456-21543570	NC	NP	2.5233	0.887655	-1.50724	0.0011	0.00224545
Os04t0436800-01	2823	chr04:21725406-21728228	NC	NP	0.954738	1.93512	1.01925	5e-05	0.000115988
Os04t0438300-01	2358	chr04:21792886-21795243	NC	NP	6.52868	14.441	1.14531	5e-05	0.000115988
Os04t0439600-01	2845	chr04:21878936-21881780	NC	NP	0.738447	1.81336	1.2961	5e-05	0.000115988
Os04t0442000-01	5615	chr04:22006404-22012018	NC	NP	23.7736	7.75366	-1.61641	5e-05	0.000115988
Os04t0443200-01	671	chr04:22078838-22079508	NC	NP	27.5718	73.5156	1.41486	5e-05	0.000115988
Os04t0444300-01	1937	chr04:22157297-22159233	NC	NP	0.774325	0.156972	-2.30243	0.0024	0.00468641
Os04t0444800-01	4424	chr04:22182496-22186919	NC	NP	26.5537	56.6386	1.09287	5e-05	0.000115988
Os04t0447100-01	3558	chr04:22305668-22309225	NC	NP	24.471	9.53803	-1.35931	5e-05	0.000115988
Os04t0447800-01	2154	chr04:22330190-22332343	NC	NP	0.897526	0.20123	-2.15711	0.0004	0.000858226
Os04t0448000-00	2094	chr04:22335005-22337098	NC	NP	4.50486	0.808354	-2.47842	5e-05	0.000115988
Os04t0448900-00	6854	chr04:22369762-22376615	NC	NP	199.733	90.9974	-1.13418	5e-05	0.000115988
Os04t0449900-01	4612	chr04:22414498-22419109	NC	NP	29.1518	60.6484	1.05688	5e-05	0.000115988
Os04t0450100-01	2916	chr04:22428834-22431749	NC	NP	159.173	77.1999	-1.04393	5e-05	0.000115988
Os04t0450200-01	964	chr04:22433780-22434743	NC	NP	1.96419	4.17762	1.08875	5e-05	0.000115988
Os04t0450400-01	1545	chr04:22442142-22443686	NC	NP	46.9404	8.90193	-2.39864	5e-05	0.000115988
Os04t0451200-01	1763	chr04:22481486-22483248	NC	NP	47.5689	6.34099	-2.90724	5e-05	0.000115988
Os04t0451200-02	1763	chr04:22481486-22483248	NC	NP	23.8157	2.57382	-3.20993	5e-05	0.000115988
Os04t0452100-01	5139	chr04:22549900-22555038	NC	NP	1.94433	0.79896	-1.28308	5e-05	0.000115988
Os04t0452700-01	2674	chr04:22598599-22601272	NC	NP	5.68294	1.27613	-2.15486	5e-05	0.000115988
Os04t0453233-00	5760	chr04:22622398-22628157	NC	NP	1.408	0.488241	-1.52798	0.00015	0.000335076
Os04t0453500-01	3079	chr04:22645051-22648129	NC	NP	1.04269	0.132843	-2.97251	5e-05	0.000115988
Os04t0455700-00	679	chr04:22800688-22801366	NC	NP	2.6309	1.05157	-1.32302	0.00825	0.0148036
Os04t0457100-01	1660	chr04:22835912-22837571	NC	NP	6.82122	3.18457	-1.09893	5e-05	0.000115988
Os04t0459900-01	5617	chr04:22954844-22960460	NC	NP	7.39172	3.66211	-1.01324	5e-05	0.000115988
Os04t0460300-01	2510	chr04:22977820-22980329	NC	NP	0.344206	21.3367	5.95392	5e-05	0.000115988
Os04t0460350-00	636	chr04:22980663-22981298	NC	NP	61.6351	16.621	-1.89074	5e-05	0.000115988
Os04t0461600-01	1328	chr04:23059609-23060936	NC	NP	12.9953	4.38688	-1.56672	5e-05	0.000115988
Os04t0463300-01	4071	chr04:23133288-23137358	NC	NP	1.46249	0.558035	-1.39	0.00165	0.00329049
Os04t0464100-01	775	chr04:23165555-23166329	NC	NP	9.99466	0.491201	-4.34677	5e-05	0.000115988
Os04t0465600-01	901	chr04:23278474-23279374	NC	NP	5.18325	0.577968	-3.1648	5e-05	0.000115988
Os04t0466000-01	709	chr04:23301553-23302261	NC	NP	2.00564	9.58688	2.25699	5e-05	0.000115988
Os04t0469500-01	2371	chr04:23463356-23465726	NC	NP	4.88293	12.0747	1.30617	5e-05	0.000115988
Os04t0470700-01	10115	chr04:23512857-23522971	NC	NP	10.2893	24.3519	1.24289	5e-05	0.000115988
Os04t0470901-00	577	chr04:23527102-23527678	NC	NP	6.18283	14.9944	1.27809	5e-05	0.000115988
Os04t0476100-03	6979	chr04:23829637-23836615	NC	NP	7.36047	19.3959	1.39788	5e-05	0.000115988
Os04t0476600-01	4417	chr04:23859322-23863738	NC	NP	0.14078	0.80611	2.51753	0.0001	0.000226652
Os04t0477000-01	2505	chr04:23876326-23878830	NC	NP	110.047	49.2987	-1.1585	5e-05	0.000115988
Os04t0480200-01	1160	chr04:24018297-24019456	NC	NP	2.57631	0.588725	-2.12964	0.00055	0.00116253
Os04t0480500-01	3406	chr04:24032525-24035930	NC	NP	0.663009	0.247359	-1.42242	5e-05	0.000115988
Os04t0482300-01	2173	chr04:24115970-24118142	NC	NP	29.5624	142.085	2.26492	5e-05	0.000115988
Os04t0483400-01	11634	chr04:24156587-24168220	NC	NP	0.495389	1.19362	1.26871	0.0025	0.00487067
Os04t0483500-01	3305	chr04:24175648-24178952	NC	NP	17.9749	6.93551	-1.37391	5e-05	0.000115988
Os04t0485300-01	6369	chr04:24261433-24267801	NC	NP	37.337	18.5755	-1.00721	5e-05	0.000115988
Os04t0486600-01	3606	chr04:24305453-24309058	NC	NP	42.5545	96.6729	1.1838	5e-05	0.000115988
Os04t0486950-01	2483	chr04:24325768-24328250	NC	NP	2.75861	34.4817	3.64382	5e-05	0.000115988
Os04t0488000-02	5858	chr04:24371794-24377651	NC	NP	6.18644	2.65359	-1.22116	0.00315	0.00602356
Os04t0488700-02	2096	chr04:24416320-24418415	NC	NP	34.6283	14.8323	-1.2232	5e-05	0.000115988
Os04t0489600-02	7785	chr04:24461145-24468929	NC	NP	9.69374	2.85669	-1.76271	5e-05	0.000115988
Os04t0490900-00	1735	chr04:24534520-24536254	NC	NP	7.19307	1.87119	-1.94265	5e-05	0.000115988
Os04t0492400-01	3811	chr04:24611349-24615159	NC	NP	7.30907	2.11806	-1.78694	5e-05	0.000115988
Os04t0492400-02	3811	chr04:24611349-24615159	NC	NP	40.3286	19.8869	-1.01999	5e-05	0.000115988
Os04t0493100-01	4891	chr04:24655177-24660067	NC	NP	21.8681	54.5384	1.31845	5e-05	0.000115988
Os04t0493400-01	1546	chr04:24687752-24689297	NC	NP	28.5516	156.268	2.45238	5e-05	0.000115988
Os04t0495400-01	3061	chr04:24766250-24769310	NC	NP	1.4301	6.64863	2.21694	5e-05	0.000115988
Os04t0495800-01	6014	chr04:24795662-24801675	NC	NP	2.75472	1.32989	-1.05059	0.00245	0.00477847
Os04t0495900-01	1051	chr04:24806184-24807234	NC	NP	6.43513	1.49615	-2.10471	5e-05	0.000115988
Os04t0496000-01	811	chr04:24810331-24811141	NC	NP	45.6294	19.8858	-1.19822	5e-05	0.000115988
Os04t0497000-01	4232	chr04:24855427-24859658	NC	NP	184.179	57.8326	-1.67115	5e-05	0.000115988
Os04t0497200-01	3723	chr04:24863993-24867715	NC	NP	10.7954	40.9773	1.92441	5e-05	0.000115988
Os04t0497700-01	1981	chr04:24889503-24891483	NC	NP	501.006	202.029	-1.31026	5e-05	0.000115988
Os04t0497700-02	1981	chr04:24889503-24891483	NC	NP	6.84633	0.974751	-2.81223	0.00595	0.0109241
Os04t0499200-01	2103	chr04:24943120-24945222	NC	NP	2.04843	0.915967	-1.16115	5e-05	0.000115988
Os04t0504000-01	4777	chr04:25165928-25170704	NC	NP	7.90438	24.6614	1.64153	5e-05	0.000115988
Os04t0506900-01	6169	chr04:25314272-25320440	NC	NP	0.213652	1.56726	2.87491	0.0001	0.000226652
Os04t0507950-01	592	chr04:25380759-25381350	NC	NP	0	3.7306	inf	5e-05	0.000115988
Os04t0508500-01	2566	chr04:25405124-25407689	NC	NP	1.77907	9.01336	2.34094	5e-05	0.000115988
Os04t0509500-01	2401	chr04:25500157-25502557	NC	NP	1.70591	5.07457	1.57275	5e-05	0.000115988
Os04t0510600-01	1320	chr04:25549281-25550600	NC	NP	32.5188	14.9822	-1.11802	5e-05	0.000115988
Os04t0510900-01	1688	chr04:25554771-25556458	NC	NP	0	0.924606	inf	5e-05	0.000115988
Os04t0511200-01	1736	chr04:25563418-25565153	NC	NP	1.48688	28.9148	4.28145	5e-05	0.000115988
Os04t0513400-01	8720	chr04:25658338-25667057	NC	NP	19.9009	42.9522	1.1099	5e-05	0.000115988
Os04t0514600-00	4175	chr04:25708428-25712602	NC	NP	0.950517	0.42087	-1.17534	5e-05	0.000115988
Os04t0517500-01	1382	chr04:25867806-25869187	NC	NP	3.49229	26.4043	2.91853	5e-05	0.000115988
Os04t0518600-01	704	chr04:25943380-25944083	NC	NP	4.10951	8.85224	1.10708	5e-05	0.000115988
Os04t0518800-01	4107	chr04:25959398-25963504	NC	NP	1.63423	0.420566	-1.95821	0.00015	0.000335076
Os04t0520700-01	1160	chr04:26074702-26075861	NC	NP	37.8421	11.8158	-1.67928	5e-05	0.000115988
Os04t0521700-01	2226	chr04:26111688-26113913	NC	NP	1.95987	6.11134	1.64073	5e-05	0.000115988
Os04t0523100-01	5824	chr04:26167891-26173714	NC	NP	5.70654	1.94616	-1.55199	5e-05	0.000115988
Os04t0523600-01	1863	chr04:26206038-26207900	NC	NP	0.875893	3.7905	2.11356	5e-05	0.000115988
Os04t0524600-01	4799	chr04:26247729-26252527	NC	NP	10.8678	4.69539	-1.21075	5e-05	0.000115988
Os04t0525100-01	1693	chr04:26260576-26262268	NC	NP	1.7861	0.167491	-3.41466	0.0004	0.000858226
Os04t0525700-01	4576	chr04:26287561-26292136	NC	NP	0.183053	0.734081	2.00368	0.00285	0.00548649
Os04t0526800-01	1331	chr04:26342448-26343778	NC	NP	19.6123	60.9325	1.63545	5e-05	0.000115988
Os04t0527400-01	4233	chr04:26364146-26368378	NC	NP	31.5621	14.5229	-1.11987	5e-05	0.000115988
Os04t0527400-02	4233	chr04:26364146-26368378	NC	NP	32.446	11.245	-1.52875	5e-05	0.000115988
Os04t0527900-01	1274	chr04:26380264-26381537	NC	NP	0.192443	1.22492	2.67018	0.00845	0.0151372
Os04t0530600-01	6668	chr04:26540284-26546951	NC	NP	14.8599	69.0023	2.21522	5e-05	0.000115988
Os04t0531750-00	1893	chr04:26583059-26584951	NC	NP	282.812	92.5499	-1.61154	5e-05	0.000115988
Os04t0531900-01	1777	chr04:26590626-26592402	NC	NP	185.271	383.838	1.05086	5e-05	0.000115988
Os04t0532400-01	1636	chr04:26617452-26619087	NC	NP	183.986	87.2539	-1.0763	5e-05	0.000115988
Os04t0535000-01	12217	chr04:26727272-26739488	NC	NP	3.59895	1.45824	-1.30335	5e-05	0.000115988
Os04t0535200-02	1808	chr04:26746713-26748520	NC	NP	0.974774	3.81024	1.96674	5e-05	0.000115988
Os04t0535600-01	7377	chr04:26764493-26771869	NC	NP	8.9803	2.16232	-2.05418	5e-05	0.000115988
Os04t0538400-01	1177	chr04:26931463-26932639	NC	NP	11.4037	2.4894	-2.19563	5e-05	0.000115988
Os04t0538750-01	6418	chr04:26961633-26968050	NC	NP	4.10467	8.83075	1.10527	0.00055	0.00116253
Os04t0540200-01	2156	chr04:27027266-27029421	NC	NP	10.8205	1.88803	-2.51881	5e-05	0.000115988
Os04t0541700-01	2062	chr04:27123918-27125979	NC	NP	73.7408	617.888	3.06681	5e-05	0.000115988
Os04t0541700-02	2062	chr04:27123918-27125979	NC	NP	25.7793	217.539	3.07699	5e-05	0.000115988
Os04t0542000-01	7103	chr04:27137078-27144180	NC	NP	88.0198	43.8032	-1.00679	5e-05	0.000115988
Os04t0548400-01	6392	chr04:27460854-27467245	NC	NP	4.3622	2.09542	-1.05782	5e-05	0.000115988
Os04t0549700-01	1137	chr04:27517204-27518340	NC	NP	7.97704	21.5905	1.43647	5e-05	0.000115988
Os04t0551700-01	4662	chr04:27633215-27637876	NC	NP	25.0654	8.87791	-1.4974	5e-05	0.000115988
Os04t0556600-01	1659	chr04:27853303-27854961	NC	NP	32.0043	3.51027	-3.18861	5e-05	0.000115988
Os04t0556900-01	2471	chr04:27864115-27866585	NC	NP	0.432606	1.04182	1.26798	0.004	0.00753733
Os04t0559700-01	1830	chr04:28046581-28048410	NC	NP	718.373	1556.1	1.11513	5e-05	0.000115988
Os04t0560700-01	1744	chr04:28084096-28085839	NC	NP	35.6591	13.945	-1.35452	5e-05	0.000115988
Os04t0561500-02	4848	chr04:28108756-28113603	NC	NP	5.59233	0.392398	-3.83306	5e-05	0.000115988
Os04t0563801-00	10357	chr04:28224904-28235260	NC	NP	5.88028	2.16653	-1.4405	5e-05	0.000115988
Os04t0565200-01	1751	chr04:28315066-28316816	NC	NP	0.703706	3.49384	2.31177	5e-05	0.000115988
Os04t0565500-01	1501	chr04:28341771-28343271	NC	NP	82.804	39.1165	-1.08193	5e-05	0.000115988
Os04t0565500-03	1501	chr04:28341771-28343271	NC	NP	3.24785	1.23191	-1.39859	0.00395	0.00744829
Os04t0565900-01	2480	chr04:28369369-28371848	NC	NP	3.47979	1.36803	-1.3469	5e-05	0.000115988
Os04t0568700-00	1272	chr04:28574426-28575697	NC	NP	56.0215	11.8027	-2.24687	5e-05	0.000115988
Os04t0568850-00	2036	chr04:28589242-28591277	NC	NP	3.34245	1.07625	-1.6349	5e-05	0.000115988
Os04t0569000-01	2964	chr04:28597337-28600300	NC	NP	4.72054	11.2678	1.25517	5e-05	0.000115988
Os04t0569100-01	6341	chr04:28600698-28607038	NC	NP	1.12075	3.34715	1.57846	5e-05	0.000115988
Os04t0571200-01	3446	chr04:28744396-28747841	NC	NP	0.610921	4.03368	2.72304	5e-05	0.000115988
Os04t0571600-01	2218	chr04:28772406-28774623	NC	NP	21.7065	2.05967	-3.39764	5e-05	0.000115988
Os04t0573300-00	8108	chr04:28874206-28882313	NC	NP	0.318581	0.639538	1.00537	0.0071	0.0128766
Os04t0574100-02	2067	chr04:28900686-28902752	NC	NP	5.04508	1.75843	-1.52059	0.00795	0.0143069
Os04t0574200-01	1583	chr04:28910271-28911853	NC	NP	0.237961	5.86198	4.62259	5e-05	0.000115988
Os04t0576800-02	4453	chr04:29071817-29076269	NC	NP	6.23789	17.2267	1.46552	5e-05	0.000115988
Os04t0577700-01	1454	chr04:29121638-29123091	NC	NP	2.06988	0.627615	-1.72159	5e-05	0.000115988
Os04t0578300-00	977	chr04:29152971-29153947	NC	NP	1.85814	0.875317	-1.08598	0.0027	0.00521676
Os04t0578550-00	1790	chr04:29163355-29165144	NC	NP	1.47389	8.64637	2.55247	5e-05	0.000115988
Os04t0580800-01	1089	chr04:29317363-29318451	NC	NP	4.94064	0.916385	-2.43067	5e-05	0.000115988
Os04t0580866-00	520	chr04:29323995-29324514	NC	NP	3.292	0.941361	-1.80614	0.0085	0.0152216
Os04t0581000-01	6699	chr04:29331562-29338260	NC	NP	17.7511	1.25027	-3.82759	5e-05	0.000115988
Os04t0581100-01	1695	chr04:29339468-29341162	NC	NP	6.0608	0.405591	-3.90141	5e-05	0.000115988
Os04t0581700-01	666	chr04:29407250-29407915	NC	NP	3.66942	1.50967	-1.28132	0.0008	0.00166068
Os04t0583200-01	1109	chr04:29465919-29467027	NC	NP	7.12548	2.61756	-1.44476	5e-05	0.000115988
Os04t0583500-01	3417	chr04:29485141-29488557	NC	NP	10.1796	34.7774	1.77246	5e-05	0.000115988
Os04t0583900-01	2821	chr04:29500954-29503774	NC	NP	0.238549	2.762	3.53335	5e-05	0.000115988
Os04t0584100-01	1689	chr04:29507652-29509340	NC	NP	0.255892	3.15397	3.62356	0.0001	0.000226652
Os04t0584500-01	5077	chr04:29522375-29527451	NC	NP	0.938756	0.120544	-2.9612	5e-05	0.000115988
Os04t0584600-01	4457	chr04:29531282-29535738	NC	NP	8.7595	3.49936	-1.32376	5e-05	0.000115988
Os04t0585200-01	4635	chr04:29565753-29570387	NC	NP	43.1654	20.0798	-1.10413	5e-05	0.000115988
Os04t0585900-01	1499	chr04:29605676-29607174	NC	NP	14.0831	51.9862	1.88416	5e-05	0.000115988
Os04t0586000-00	989	chr04:29610156-29611144	NC	NP	46.7818	98.8013	1.07858	5e-05	0.000115988
Os04t0586100-01	728	chr04:29620861-29621588	NC	NP	45.3589	169.838	1.9047	5e-05	0.000115988
Os04t0586200-01	636	chr04:29624420-29625055	NC	NP	24.2508	116.626	2.26578	5e-05	0.000115988
Os04t0586500-01	1808	chr04:29636177-29637984	NC	NP	32.5472	7.33637	-2.14939	5e-05	0.000115988
Os04t0587500-01	6444	chr04:29666136-29672579	NC	NP	8.1569	2.5807	-1.66026	5e-05	0.000115988
Os04t0589500-01	3422	chr04:29798281-29801702	NC	NP	177.976	86.7892	-1.03609	5e-05	0.000115988
Os04t0589800-01	710	chr04:29811953-29812662	NC	NP	1.70502	124.207	6.18682	5e-05	0.000115988
Os04t0591000-01	2991	chr04:29888204-29891194	NC	NP	6.23999	14.6636	1.23263	5e-05	0.000115988
Os04t0593400-00	887	chr04:30001533-30002419	NC	NP	6.0368	15.2088	1.33305	5e-05	0.000115988
Os04t0598200-00	1653	chr04:30180329-30181981	NC	NP	150.577	356.477	1.2433	5e-05	0.000115988
Os04t0598800-01	4510	chr04:30209130-30213639	NC	NP	0.995104	0.354107	-1.49066	5e-05	0.000115988
Os04t0598900-01	2630	chr04:30215062-30217691	NC	NP	4.91661	0.971003	-2.34012	5e-05	0.000115988
Os04t0600100-01	1158	chr04:30284967-30286124	NC	NP	0.787107	2.20976	1.48926	0.00125	0.00253569
Os04t0601200-01	504	chr04:30332648-30333151	NC	NP	0.803891	3.68257	2.19564	0.00815	0.0146385
Os04t0603200-01	5296	chr04:30438926-30444221	NC	NP	81.1467	40.2126	-1.01288	5e-05	0.000115988
Os04t0605100-01	1344	chr04:30545174-30546517	NC	NP	288.032	63.1886	-2.18849	5e-05	0.000115988
Os04t0605300-01	5358	chr04:30553036-30558393	NC	NP	67.3432	21.8612	-1.62316	5e-05	0.000115988
Os04t0605900-01	2347	chr04:30599916-30602262	NC	NP	82.1432	207.757	1.33869	5e-05	0.000115988
Os04t0606000-01	1526	chr04:30608871-30610396	NC	NP	1.29122	4.60583	1.83473	5e-05	0.000115988
Os04t0606200-01	757	chr04:30615557-30616313	NC	NP	2.64124	0.560981	-2.23519	0.0015	0.00300834
Os04t0607150-00	3474	chr04:30697882-30701355	NC	NP	0	0.787151	inf	5e-05	0.000115988
Os04t0610400-01	1442	chr04:30938826-30940267	NC	NP	626.662	182.135	-1.78268	5e-05	0.000115988
Os04t0610600-01	1177	chr04:30950938-30952114	NC	NP	0	20.6843	inf	5e-05	0.000115988
Os04t0611300-01	1762	chr04:31000142-31001903	NC	NP	50.2881	105.143	1.06406	5e-05	0.000115988
Os04t0612500-01	1014	chr04:31061681-31062694	NC	NP	304.934	3.46259	-6.4605	5e-05	0.000115988
Os04t0613200-01	3343	chr04:31089266-31092608	NC	NP	0.749743	1.50807	1.00823	0.0002	0.000441616
Os04t0613800-03	4742	chr04:31119411-31124152	NC	NP	14.7568	6.19656	-1.25184	5e-05	0.000115988
Os04t0614600-01	5782	chr04:31176649-31182430	NC	NP	6.74311	18.3726	1.44607	5e-05	0.000115988
Os04t0616300-01	7846	chr04:31274512-31282357	NC	NP	7.86009	3.89406	-1.01327	5e-05	0.000115988
Os04t0616700-01	10453	chr04:31317588-31328040	NC	NP	2.4743	1.05546	-1.22914	5e-05	0.000115988
Os04t0616700-03	10453	chr04:31317588-31328040	NC	NP	1.29183	0.321662	-2.0058	5e-05	0.000115988
Os04t0616700-04	10453	chr04:31317588-31328040	NC	NP	28.8151	7.34273	-1.97244	5e-05	0.000115988
Os04t0617700-01	513	chr04:31379329-31379841	NC	NP	12.1538	4.04254	-1.58807	5e-05	0.000115988
Os04t0619000-01	3804	chr04:31439594-31443397	NC	NP	0.897048	0.389871	-1.20219	5e-05	0.000115988
Os04t0619400-01	3188	chr04:31463104-31466291	NC	NP	42.2014	14.7753	-1.5141	5e-05	0.000115988
Os04t0619800-00	1224	chr04:31492251-31493474	NC	NP	0.430596	2.97518	2.78857	0.0013	0.00263125
Os04t0620400-01	9069	chr04:31531977-31541045	NC	NP	2.90352	1.17102	-1.31003	5e-05	0.000115988
Os04t0620500-01	691	chr04:31541179-31541869	NC	NP	11.9169	5.49524	-1.11675	5e-05	0.000115988
Os04t0623500-02	3783	chr04:31688720-31692502	NC	NP	3.02231	15.9632	2.40103	5e-05	0.000115988
Os04t0623600-01	3422	chr04:31693182-31696603	NC	NP	31.1769	14.4231	-1.1121	5e-05	0.000115988
Os04t0623800-02	2615	chr04:31700975-31703589	NC	NP	44.7321	14.5682	-1.61849	5e-05	0.000115988
Os04t0624900-01	618	chr04:31767072-31767689	NC	NP	3.58879	8.29622	1.20896	5e-05	0.000115988
Os04t0627900-01	921	chr04:31957710-31958630	NC	NP	5.45309	1.22618	-2.1529	5e-05	0.000115988
Os04t0628100-01	2648	chr04:31962540-31965187	NC	NP	3.05425	1.19614	-1.35243	0.00305	0.00584437
Os04t0628900-00	2842	chr04:31995411-31998252	NC	NP	28.656	13.4672	-1.08939	5e-05	0.000115988
Os04t0630100-01	2633	chr04:32049062-32051694	NC	NP	0.669803	1.37469	1.0373	0.00235	0.00459314
Os04t0630300-01	2832	chr04:32059559-32062390	NC	NP	0.364717	2.40511	2.72125	5e-05	0.000115988
Os04t0630400-01	1977	chr04:32063755-32065731	NC	NP	31.4236	14.4872	-1.11708	5e-05	0.000115988
Os04t0630900-01	2161	chr04:32090879-32093039	NC	NP	6.68102	1.64623	-2.0209	5e-05	0.000115988
Os04t0631100-01	1911	chr04:32139083-32140993	NC	NP	3.17685	8.55507	1.42918	5e-05	0.000115988
Os04t0632400-02	8547	chr04:32188993-32197539	NC	NP	0.573033	0.189251	-1.59832	0.0026	0.00504281
Os04t0632500-00	8547	chr04:32188993-32197539	NC	NP	0.818989	0.0563958	-3.86018	0.00195	0.00385311
Os04t0633200-00	3838	chr04:32223115-32226952	NC	NP	1.29488	0.638182	-1.02077	5e-05	0.000115988
Os04t0634700-01	4774	chr04:32286660-32291433	NC	NP	2.69541	1.06938	-1.33373	5e-05	0.000115988
Os04t0634800-01	526	chr04:32294992-32295517	NC	NP	128.255	50.9453	-1.33199	5e-05	0.000115988
Os04t0634900-01	508	chr04:32296093-32296600	NC	NP	0	0.847909	inf	5e-05	0.000115988
Os04t0635400-00	645	chr04:32331494-32332138	NC	NP	2.91033	8.88927	1.61088	5e-05	0.000115988
Os04t0635500-01	541	chr04:32333451-32333991	NC	NP	37.6286	104.557	1.47439	5e-05	0.000115988
Os04t0635700-01	1119	chr04:32338416-32339534	NC	NP	43.5231	99.7925	1.19715	5e-05	0.000115988
Os04t0636300-01	2711	chr04:32359904-32362614	NC	NP	0.518087	1.35477	1.38678	0.00015	0.000335076
Os04t0638800-01	1101	chr04:32464932-32466032	NC	NP	1.14111	0.431063	-1.40446	0.00995	0.0176118
Os04t0640900-01	2275	chr04:32606374-32608648	NC	NP	1.17585	3.0602	1.37993	5e-05	0.000115988
Os04t0642000-02	6403	chr04:32671918-32678320	NC	NP	0.487058	1.3808	1.50334	5e-05	0.000115988
Os04t0645200-01	885	chr04:32852141-32853025	NC	NP	4.46201	12.9623	1.53856	5e-05	0.000115988
Os04t0649600-01	577	chr04:33107760-33108336	NC	NP	4.40905	2.07425	-1.08788	0.00245	0.00477847
Os04t0650700-01	2975	chr04:33161538-33164512	NC	NP	29.9003	9.4391	-1.66344	5e-05	0.000115988
Os04t0650800-01	2829	chr04:33167053-33169881	NC	NP	17.4813	51.229	1.55115	5e-05	0.000115988
Os04t0652700-01	2719	chr04:33253854-33256572	NC	NP	14.1455	66.3822	2.23045	5e-05	0.000115988
Os04t0656500-01	3980	chr04:33488721-33492700	NC	NP	4.94809	2.3381	-1.08153	5e-05	0.000115988
Os04t0659100-03	6643	chr04:33624383-33631025	NC	NP	242.182	110.273	-1.13501	0.0047	0.008765
Os04t0665400-01	3041	chr04:33963663-33966703	NC	NP	5.97624	24.5715	2.03967	5e-05	0.000115988
Os04t0665400-03	3041	chr04:33963663-33966703	NC	NP	3.3522	9.80742	1.54876	5e-05	0.000115988
Os04t0667600-01	764	chr04:34081142-34081905	NC	NP	194.439	65.351	-1.57304	5e-05	0.000115988
Os04t0667800-02	2365	chr04:34088170-34090534	NC	NP	8.30227	2.50752	-1.72724	5e-05	0.000115988
Os04t0669200-01	1418	chr04:34133545-34134962	NC	NP	231.98	57.0353	-2.02407	5e-05	0.000115988
Os04t0669475-00	1197	chr04:34142527-34143723	NC	NP	29.1025	14.1362	-1.04174	5e-05	0.000115988
Os04t0673000-01	5773	chr04:34346554-34352326	NC	NP	18.111	8.74487	-1.05035	5e-05	0.000115988
Os04t0673000-02	5773	chr04:34346554-34352326	NC	NP	2.15088	0.694078	-1.63176	0.0001	0.000226652
Os04t0673000-03	5773	chr04:34346554-34352326	NC	NP	3.96431	1.56733	-1.33877	5e-05	0.000115988
Os04t0673300-01	1116	chr04:34375977-34377092	NC	NP	6.49585	22.0115	1.76066	5e-05	0.000115988
[truncated: 2,112 more rows]

## Sheet: BJ89
Table S4. Different expressed genes in BJ89.
gene_id	length	locus	sample_1	sample_2	value_1	value_2	log2(fold_change)	p_value	q_value
Os01t0100700-01	1503	chr01:27142-28644	89C	89P	33.8877	195.073	2.52518	5e-05	0.000115988
Os01t0101700-00	1671	chr01:82425-84095	89C	89P	64.7907	28.5911	-1.18022	5e-05	0.000115988
Os01t0102000-01	1704	chr01:89762-91465	89C	89P	0.0445543	1.4969	5.07027	0.0026	0.00504281
Os01t0102300-01	1141	chr01:134299-135439	89C	89P	439.808	145.912	-1.59177	5e-05	0.000115988
Os01t0102600-01	2246	chr01:145602-147847	89C	89P	123.797	36.6451	-1.75628	5e-05	0.000115988
Os01t0102900-01	10498	chr01:164576-175073	89C	89P	4380.36	1148.83	-1.93088	5e-05	0.000115988
Os01t0103800-01	3158	chr01:197646-200803	89C	89P	7.71035	16.8265	1.12587	5e-05	0.000115988
Os01t0104600-02	8046	chr01:248827-256872	89C	89P	16.269	6.97058	-1.22278	5e-05	0.000115988
Os01t0104800-01	6617	chr01:261529-268145	89C	89P	7.75367	18.0927	1.22245	5e-05	0.000115988
Os01t0104900-01	4907	chr01:270178-275084	89C	89P	1.36154	3.51565	1.36855	5e-05	0.000115988
Os01t0105800-01	1973	chr01:306870-308842	89C	89P	6.3401	26.3635	2.05596	5e-05	0.000115988
Os01t0106400-01	1324	chr01:327127-328450	89C	89P	0.275887	28.9031	6.711	5e-05	0.000115988
Os01t0106500-01	965	chr01:331381-332345	89C	89P	19.5501	74.6483	1.93293	5e-05	0.000115988
Os01t0106900-02	8893	chr01:371821-380713	89C	89P	75.2352	14.3303	-2.39234	5e-05	0.000115988
Os01t0108600-01	2783	chr01:478383-481165	89C	89P	4.36881	0.244592	-4.15879	0.0068	0.0123686
Os01t0108600-02	2783	chr01:478383-481165	89C	89P	192.651	11.961	-4.00958	5e-05	0.000115988
Os01t0109000-01	1544	chr01:495710-497253	89C	89P	10.6953	3.93197	-1.44365	5e-05	0.000115988
Os01t0110100-01	6383	chr01:536972-543354	89C	89P	10.6889	1.83195	-2.54466	5e-05	0.000115988
Os01t0110200-01	1087	chr01:543424-544510	89C	89P	0.155149	6.59922	5.41057	0.0026	0.00504281
Os01t0110500-01	3992	chr01:554024-558015	89C	89P	5.4328	2.51053	-1.11371	5e-05	0.000115988
Os01t0111100-01	2150	chr01:585703-587852	89C	89P	4.90804	0.75058	-2.70907	0.00015	0.000335076
Os01t0111900-01	1025	chr01:625985-627009	89C	89P	13.2013	5.47647	-1.26936	5e-05	0.000115988
Os01t0112100-01	3737	chr01:635324-639060	89C	89P	0.82428	3.3524	2.02399	5e-05	0.000115988
Os01t0113200-01	2646	chr01:720672-723317	89C	89P	1.3944	0.138187	-3.33495	5e-05	0.000115988
Os01t0113300-01	2408	chr01:723692-726099	89C	89P	1.4138	0.164885	-3.10005	5e-05	0.000115988
Os01t0113650-00	3516	chr01:738282-741797	89C	89P	4.22049	0.880146	-2.2616	5e-05	0.000115988
Os01t0115700-00	2323	chr01:852248-854570	89C	89P	4.9918	2.09667	-1.25146	5e-05	0.000115988
Os01t0116900-00	33043	chr01:924450-957492	89C	89P	4.88003	2.32487	-1.06974	5e-05	0.000115988
Os01t0117100-00	3818	chr01:961334-965151	89C	89P	4.50527	0.53199	-3.08214	5e-05	0.000115988
Os01t0117200-01	3989	chr01:969339-973327	89C	89P	2.67908	1.016	-1.39884	5e-05	0.000115988
Os01t0117266-00	454	chr01:976765-977218	89C	89P	10.6561	3.99422	-1.41569	0.0001	0.000226652
Os01t0117300-00	1310	chr01:979237-980546	89C	89P	7.52877	3.13238	-1.26516	5e-05	0.000115988
Os01t0117500-00	3071	chr01:987675-990745	89C	89P	2.3438	0.493294	-2.24833	5e-05	0.000115988
Os01t0117900-02	2143	chr01:1010258-1012400	89C	89P	3.15551	0.765709	-2.04301	0.00225	0.00440952
Os01t0118000-01	3372	chr01:1016064-1019435	89C	89P	16.1887	64.1378	1.98619	5e-05	0.000115988
Os01t0120500-01	4423	chr01:1160197-1164619	89C	89P	181.809	77.3763	-1.23246	5e-05	0.000115988
Os01t0120800-01	7470	chr01:1171901-1179370	89C	89P	26.2968	60.8447	1.21024	5e-05	0.000115988
Os01t0121200-01	7549	chr01:1183465-1191013	89C	89P	2.22791	1.06637	-1.06298	0.00185	0.00366673
Os01t0123700-00	1019	chr01:1333751-1334769	89C	89P	0.942533	0	-inf	5e-05	0.000115988
Os01t0123900-01	859	chr01:1338240-1339098	89C	89P	514.954	5.34148	-6.59106	5e-05	0.000115988
Os01t0124000-01	911	chr01:1341367-1342277	89C	89P	55.6481	0.430832	-7.01306	5e-05	0.000115988
Os01t0124650-02	918	chr01:1365585-1366502	89C	89P	1.35515	0.237677	-2.51138	0.00885	0.0158026
Os01t0126200-01	13312	chr01:1437162-1450473	89C	89P	335.412	160.24	-1.0657	5e-05	0.000115988
Os01t0126600-01	13312	chr01:1437162-1450473	89C	89P	5.72241	2.04853	-1.48203	5e-05	0.000115988
Os01t0128000-01	1772	chr01:1549240-1551011	89C	89P	0.0533214	3.98984	6.22547	0.0045	0.00841436
Os01t0128200-01	6851	chr01:1562617-1569467	89C	89P	26.5046	73.3281	1.46812	5e-05	0.000115988
Os01t0129500-02	2881	chr01:1641271-1644151	89C	89P	1.58519	5.08655	1.68203	5e-05	0.000115988
Os01t0130200-00	385	chr01:1685426-1685810	89C	89P	15.5622	2.32877	-2.74041	0.00025	0.00054696
Os01t0131600-01	2130	chr01:1746415-1748544	89C	89P	462.222	221.43	-1.06173	5e-05	0.000115988
Os01t0132100-00	5478	chr01:1764783-1770260	89C	89P	0.914361	0.413964	-1.14326	5e-05	0.000115988
Os01t0132500-01	1313	chr01:1781074-1782386	89C	89P	19.7545	5.41728	-1.86654	5e-05	0.000115988
Os01t0132766-01	1299	chr01:1801982-1803280	89C	89P	6.08458	1.21062	-2.32941	5e-05	0.000115988
Os01t0133500-01	6366	chr01:1849886-1856251	89C	89P	3.18972	14.1545	2.14976	5e-05	0.000115988
Os01t0133500-02	6366	chr01:1849886-1856251	89C	89P	2.13069	5.98561	1.49018	5e-05	0.000115988
Os01t0133600-00	1453	chr01:1857082-1858534	89C	89P	0.841909	3.1887	1.92123	5e-05	0.000115988
Os01t0134500-01	3739	chr01:1888524-1892262	89C	89P	47.2543	14.3907	-1.71531	5e-05	0.000115988
Os01t0134800-01	2307	chr01:1906716-1909022	89C	89P	0	7.73169	inf	5e-05	0.000115988
Os01t0134900-01	3524	chr01:1912560-1916083	89C	89P	0.415946	24.1538	5.85971	5e-05	0.000115988
Os01t0135600-01	2123	chr01:1928166-1930288	89C	89P	5.59997	1.13407	-2.30391	5e-05	0.000115988
Os01t0135700-01	890	chr01:1931015-1931904	89C	89P	465.787	76.4984	-2.60617	5e-05	0.000115988
Os01t0136200-01	753	chr01:1951929-1952681	89C	89P	0.76203	32.0268	5.39329	5e-05	0.000115988
Os01t0136400-01	9646	chr01:1957846-1967491	89C	89P	18.387	8.57087	-1.10117	5e-05	0.000115988
Os01t0136800-01	6364	chr01:1977119-1983482	89C	89P	6.20989	2.00246	-1.63279	5e-05	0.000115988
Os01t0137400-00	15199	chr01:1988715-2003913	89C	89P	0.856984	0.182533	-2.23111	0.00015	0.000335076
Os01t0137500-01	4040	chr01:2014790-2018829	89C	89P	1.38043	0.404781	-1.7699	5e-05	0.000115988
Os01t0138600-01	2382	chr01:2063614-2065995	89C	89P	0.497806	1.69823	1.77038	5e-05	0.000115988
Os01t0138800-01	1768	chr01:2071842-2073609	89C	89P	14.6997	2.29176	-2.68125	5e-05	0.000115988
Os01t0139700-01	561	chr01:2102112-2102672	89C	89P	1.93736	8.58332	2.14744	5e-05	0.000115988
Os01t0140100-01	1833	chr01:2120488-2122320	89C	89P	0.243558	0.703036	1.52933	0.0049	0.00911541
Os01t0140500-01	1338	chr01:2137583-2138920	89C	89P	13.2457	55.16	2.0581	5e-05	0.000115988
Os01t0141000-01	1511	chr01:2202277-2203787	89C	89P	7.51931	0.354367	-4.40728	5e-05	0.000115988
Os01t0141700-01	7651	chr01:2250567-2258217	89C	89P	8.90101	4.03495	-1.14142	5e-05	0.000115988
Os01t0142200-01	2563	chr01:2271162-2273724	89C	89P	3.85806	7.93724	1.04076	5e-05	0.000115988
Os01t0142300-02	3623	chr01:2275238-2278860	89C	89P	7.46267	2.72551	-1.45316	5e-05	0.000115988
Os01t0142800-01	3427	chr01:2294903-2298329	89C	89P	48.4022	112.954	1.22259	5e-05	0.000115988
Os01t0143300-01	2568	chr01:2357870-2360437	89C	89P	5.01591	17.8164	1.82862	5e-05	0.000115988
Os01t0143900-01	617	chr01:2377368-2377984	89C	89P	6.66805	3.20254	-1.05805	5e-05	0.000115988
Os01t0147300-01	3368	chr01:2566662-2570029	89C	89P	1.02579	0.415204	-1.30485	0.00035	0.000755179
Os01t0149400-00	271	chr01:2674413-2674683	89C	89P	450.258	222.279	-1.01838	5e-05	0.000115988
Os01t0149800-01	2017	chr01:2693067-2695083	89C	89P	1161.67	5077.08	2.1278	5e-05	0.000115988
Os01t0151600-01	4441	chr01:2791417-2795857	89C	89P	3.0608	6.78474	1.14838	5e-05	0.000115988
Os01t0151700-01	3187	chr01:2800515-2803701	89C	89P	17.4602	8.29138	-1.07438	5e-05	0.000115988
Os01t0151900-01	2568	chr01:2805585-2808152	89C	89P	0.150871	0.654576	2.11725	0.00035	0.000755179
Os01t0152000-01	9242	chr01:2810312-2819553	89C	89P	0.415495	3.91846	3.23739	5e-05	0.000115988
Os01t0154600-01	2086	chr01:2930801-2932886	89C	89P	0.84869	0	-inf	5e-05	0.000115988
Os01t0155800-01	1663	chr01:2999575-3001237	89C	89P	1.81594	161.896	6.47821	5e-05	0.000115988
Os01t0157800-01	2868	chr01:3041479-3044346	89C	89P	1.63766	4.90942	1.58392	0.0002	0.000441616
Os01t0159200-01	919	chr01:3097414-3098332	89C	89P	1.60639	10.4739	2.70491	5e-05	0.000115988
Os01t0159300-01	4934	chr01:3100293-3105226	89C	89P	47.5639	9.17267	-2.37445	5e-05	0.000115988
Os01t0159800-01	1595	chr01:3129055-3130649	89C	89P	1.21816	12.0881	3.31082	5e-05	0.000115988
Os01t0160100-01	3899	chr01:3136319-3140217	89C	89P	2.67978	8.48707	1.66315	5e-05	0.000115988
Os01t0160800-01	1215	chr01:3189116-3190330	89C	89P	16.6119	94.4344	2.50709	5e-05	0.000115988
Os01t0162200-00	1300	chr01:3251425-3252724	89C	89P	0.266964	1.05564	1.9834	0.0011	0.00224545
Os01t0164400-01	8850	chr01:3323114-3331963	89C	89P	2.42954	6.57909	1.43721	0.0019	0.00375962
Os01t0164500-01	8850	chr01:3323114-3331963	89C	89P	3.31125	7.40537	1.16119	5e-05	0.000115988
Os01t0164600-01	3085	chr01:3332951-3336035	89C	89P	38.3474	13.8963	-1.46443	5e-05	0.000115988
Os01t0166100-01	3048	chr01:3397440-3400487	89C	89P	49.745	110.645	1.15332	5e-05	0.000115988
Os01t0167750-00	1928	chr01:3465633-3467560	89C	89P	1.87459	4.49644	1.26221	5e-05	0.000115988
Os01t0167900-01	3204	chr01:3473845-3477048	89C	89P	0.339709	1.42453	2.06812	5e-05	0.000115988
Os01t0168100-01	5185	chr01:3479395-3484579	89C	89P	48.325	10.6712	-2.17904	5e-05	0.000115988
Os01t0168100-02	5185	chr01:3479395-3484579	89C	89P	32.0926	9.43294	-1.76646	5e-05	0.000115988
Os01t0168200-01	2645	chr01:3489347-3491991	89C	89P	8.10316	34.1444	2.07509	5e-05	0.000115988
Os01t0169800-01	4388	chr01:3577472-3581859	89C	89P	3.56727	1.14954	-1.63376	5e-05	0.000115988
Os01t0170600-02	5185	chr01:3645507-3650691	89C	89P	4.28092	11.7294	1.45414	5e-05	0.000115988
Os01t0170800-01	2513	chr01:3661687-3664199	89C	89P	0.700895	1.4045	1.00278	5e-05	0.000115988
Os01t0172100-01	2443	chr01:3711211-3713653	89C	89P	8.59804	28.2457	1.71595	5e-05	0.000115988
Os01t0172800-01	823	chr01:3735960-3736782	89C	89P	33.2107	68.7796	1.05033	5e-05	0.000115988
Os01t0173000-01	4317	chr01:3737751-3742067	89C	89P	7.68247	1.93866	-1.98651	5e-05	0.000115988
Os01t0173900-01	6652	chr01:3804518-3811169	89C	89P	4.2416	9.33319	1.13776	5e-05	0.000115988
Os01t0174000-00	1450	chr01:3811286-3812735	89C	89P	0.875521	3.15633	1.85003	5e-05	0.000115988
Os01t0174300-02	4337	chr01:3820176-3824512	89C	89P	2.29966	6.44957	1.48778	5e-05	0.000115988
Os01t0174900-01	2659	chr01:3842778-3845436	89C	89P	1.90597	3.85295	1.01543	5e-05	0.000115988
Os01t0175100-01	889	chr01:3855145-3856033	89C	89P	249.274	9.01538	-4.7892	5e-05	0.000115988
Os01t0175600-01	5855	chr01:3878163-3884017	89C	89P	1.31246	0.0980485	-3.74263	5e-05	0.000115988
Os01t0175700-01	4440	chr01:3894295-3898734	89C	89P	10.1175	2.45278	-2.04436	5e-05	0.000115988
Os01t0176700-01	2401	chr01:3953042-3955442	89C	89P	13.9486	5.911	-1.23864	5e-05	0.000115988
Os01t0177400-01	1230	chr01:4003658-4004887	89C	89P	3.30915	7.10466	1.1023	5e-05	0.000115988
Os01t0178000-01	5688	chr01:4051884-4057571	89C	89P	39.7272	17.5733	-1.17674	5e-05	0.000115988
Os01t0178400-01	1697	chr01:4068635-4070331	89C	89P	8.17811	1.35059	-2.59818	5e-05	0.000115988
Os01t0178500-02	2524	chr01:4073915-4076438	89C	89P	57.8172	18.9057	-1.61268	5e-05	0.000115988
Os01t0178700-01	3743	chr01:4091072-4094814	89C	89P	0.988424	0.475016	-1.05715	0.0001	0.000226652
Os01t0178900-01	1682	chr01:4106827-4108508	89C	89P	0.620972	2.16902	1.80444	5e-05	0.000115988
Os01t0179600-01	1956	chr01:4152918-4154873	89C	89P	1986.34	294.017	-2.75614	5e-05	0.000115988
Os01t0179800-01	5878	chr01:4167513-4173390	89C	89P	107.438	16.5003	-2.70293	5e-05	0.000115988
Os01t0180000-01	2207	chr01:4179206-4181412	89C	89P	0.626713	5.65873	3.1746	5e-05	0.000115988
Os01t0182200-02	2158	chr01:4313677-4315834	89C	89P	63.3687	30.4692	-1.05642	5e-05	0.000115988
Os01t0182600-01	9126	chr01:4329361-4338486	89C	89P	144.714	68.2298	-1.08473	5e-05	0.000115988
Os01t0182600-03	9126	chr01:4329361-4338486	89C	89P	270.845	127.108	-1.09141	5e-05	0.000115988
Os01t0183300-01	4626	chr01:4402667-4407292	89C	89P	4.75213	1.03235	-2.20264	5e-05	0.000115988
Os01t0184100-01	822	chr01:4449055-4449876	89C	89P	1.39304	19.7721	3.82716	5e-05	0.000115988
Os01t0185200-01	6250	chr01:4514355-4520604	89C	89P	86.8843	29.7972	-1.54392	5e-05	0.000115988
Os01t0185200-02	6250	chr01:4514355-4520604	89C	89P	5.68137	1.76324	-1.68801	0.0011	0.00224545
Os01t0185200-03	6250	chr01:4514355-4520604	89C	89P	54.158	15.7397	-1.78276	5e-05	0.000115988
Os01t0185250-01	4878	chr01:4527985-4532862	89C	89P	4.81006	1.97809	-1.28195	0.00105	0.00214911
Os01t0186000-01	708	chr01:4572564-4573271	89C	89P	15.1391	1.98935	-2.92791	5e-05	0.000115988
Os01t0186200-01	3340	chr01:4581253-4584592	89C	89P	38.4605	13.3945	-1.52174	5e-05	0.000115988
Os01t0186200-02	3340	chr01:4581253-4584592	89C	89P	22.788	9.5523	-1.25435	5e-05	0.000115988
Os01t0186900-01	1698	chr01:4646433-4648130	89C	89P	60.6429	0.476159	-6.99275	5e-05	0.000115988
Os01t0186900-03	1698	chr01:4646433-4648130	89C	89P	1154.27	12.5395	-6.52436	5e-05	0.000115988
Os01t0186950-00	1698	chr01:4646433-4648130	89C	89P	10.9107	0.255986	-5.41353	0.00155	0.00310298
Os01t0188100-01	4410	chr01:4726733-4731142	89C	89P	13.8729	34.4676	1.31298	5e-05	0.000115988
Os01t0189100-01	13970	chr01:4768737-4782706	89C	89P	1.29829	4.0696	1.64828	5e-05	0.000115988
Os01t0189800-01	2301	chr01:4796154-4798454	89C	89P	22.7973	56.0618	1.29815	5e-05	0.000115988
Os01t0190300-01	2129	chr01:4816830-4818958	89C	89P	9.61064	3.17627	-1.5973	5e-05	0.000115988
Os01t0190400-02	2976	chr01:4820154-4823129	89C	89P	0.569709	3.60024	2.6598	5e-05	0.000115988
Os01t0191100-01	1954	chr01:4852434-4854387	89C	89P	20.7347	148.377	2.83915	5e-05	0.000115988
Os01t0191200-01	2650	chr01:4872140-4874789	89C	89P	18.3523	43.3405	1.23975	5e-05	0.000115988
Os01t0192000-01	2377	chr01:4949132-4951508	89C	89P	18.2648	44.4795	1.28407	5e-05	0.000115988
Os01t0192500-00	932	chr01:4979097-4980028	89C	89P	0.475862	1.63654	1.78203	0.00095	0.00195464
Os01t0192550-01	1274	chr01:4980669-4981942	89C	89P	0.181783	0.834942	2.19946	0.0016	0.00319731
Os01t0194000-01	11035	chr01:5028218-5039252	89C	89P	99.4386	22.517	-2.14279	5e-05	0.000115988
Os01t0194000-02	11035	chr01:5028218-5039252	89C	89P	31.1788	11.5019	-1.4387	5e-05	0.000115988
Os01t0195200-01	2510	chr01:5109948-5112457	89C	89P	0.173647	0.750359	2.11143	0.00075	0.00156172
Os01t0195300-00	561	chr01:5128136-5128696	89C	89P	55.103	6.21765	-3.14769	5e-05	0.000115988
Os01t0195400-00	1288	chr01:5131628-5132915	89C	89P	1.72288	3.48423	1.01602	5e-05	0.000115988
Os01t0197450-00	1915	chr01:5261188-5263102	89C	89P	0.538987	1.19269	1.1459	0.00015	0.000335076
Os01t0198000-01	9867	chr01:5307414-5317280	89C	89P	0.738497	0.273843	-1.43124	5e-05	0.000115988
Os01t0199400-01	4577	chr01:5389836-5394412	89C	89P	16.2658	33.9285	1.06065	5e-05	0.000115988
Os01t0200300-01	5431	chr01:5426191-5431621	89C	89P	1.28484	18.4747	3.84589	5e-05	0.000115988
Os01t0200600-01	897	chr01:5454771-5455667	89C	89P	0.156642	3.61814	4.52971	0.0026	0.00504281
Os01t0201100-01	1929	chr01:5507566-5509494	89C	89P	3.42508	1.40292	-1.2877	5e-05	0.000115988
Os01t0201200-01	3934	chr01:5510521-5514454	89C	89P	24.3685	9.92841	-1.29538	5e-05	0.000115988
Os01t0201700-01	12855	chr01:5559531-5572385	89C	89P	0.79827	2.23333	1.48425	0.0079	0.0142249
Os01t0202500-01	1642	chr01:5639834-5641475	89C	89P	117.272	57.517	-1.02779	5e-05	0.000115988
Os01t0203000-01	4688	chr01:5666780-5671467	89C	89P	85.3953	27.7289	-1.62277	5e-05	0.000115988
Os01t0205300-00	1030	chr01:5768174-5769203	89C	89P	8.9975	0.683613	-3.71827	5e-05	0.000115988
Os01t0205500-01	2210	chr01:5770061-5772270	89C	89P	16.8855	56.7162	1.74797	5e-05	0.000115988
Os01t0206200-01	2844	chr01:5794831-5797674	89C	89P	1.26226	3.24068	1.36028	5e-05	0.000115988
Os01t0206700-01	2421	chr01:5809140-5811560	89C	89P	5.61381	11.743	1.06474	5e-05	0.000115988
Os01t0207400-01	981	chr01:5837659-5838639	89C	89P	3.81702	1.18478	-1.68783	5e-05	0.000115988
Os01t0208700-01	10001	chr01:5899560-5909560	89C	89P	119.354	39.5584	-1.59319	5e-05	0.000115988
Os01t0209700-01	3672	chr01:5968818-5972489	89C	89P	4.41879	11.3975	1.36699	5e-05	0.000115988
Os01t0209800-01	2251	chr01:5983625-5985875	89C	89P	28.5	4.72777	-2.59173	5e-05	0.000115988
Os01t0213400-01	4854	chr01:6195349-6200202	89C	89P	18.8894	3.35496	-2.49321	5e-05	0.000115988
Os01t0214200-01	2365	chr01:6242515-6244879	89C	89P	23.0756	58.8214	1.34998	5e-05	0.000115988
Os01t0214600-01	3332	chr01:6267439-6270770	89C	89P	8.18259	3.25029	-1.33199	5e-05	0.000115988
Os01t0218100-01	2267	chr01:6462769-6465035	89C	89P	3.14671	16.3806	2.38007	5e-05	0.000115988
Os01t0218500-02	5322	chr01:6494445-6499766	89C	89P	1.62614	3.8195	1.23193	5e-05	0.000115988
Os01t0219100-01	2694	chr01:6525485-6528178	89C	89P	2.8634	5.89448	1.04164	5e-05	0.000115988
Os01t0220400-01	796	chr01:6587145-6587940	89C	89P	5.78835	17.7763	1.61873	5e-05	0.000115988
Os01t0221100-01	4424	chr01:6626039-6630462	89C	89P	2.57368	0.533643	-2.26988	5e-05	0.000115988
Os01t0221500-01	2144	chr01:6653147-6655290	89C	89P	24.6554	9.6843	-1.34819	5e-05	0.000115988
Os01t0221600-00	3085	chr01:6659236-6662320	89C	89P	35.1559	0.23545	-7.2222	5e-05	0.000115988
Os01t0222600-01	561	chr01:6704186-6704746	89C	89P	123.42	44.3147	-1.47772	5e-05	0.000115988
Os01t0224100-01	1817	chr01:6813718-6815534	89C	89P	7.69776	2.13068	-1.85312	5e-05	0.000115988
Os01t0224100-02	1817	chr01:6813718-6815534	89C	89P	12.0291	4.52847	-1.40943	0.00885	0.0158026
Os01t0224166-00	824	chr01:6828511-6829334	89C	89P	1.58204	0.519694	-1.60605	0.00035	0.000755179
Os01t0224300-01	2188	chr01:6833057-6835244	89C	89P	1.54989	4.13884	1.41706	5e-05	0.000115988
Os01t0224700-01	3609	chr01:6857344-6860952	89C	89P	0.39668	0.825128	1.05664	0.0025	0.00487067
Os01t0225100-01	6945	chr01:6889443-6896387	89C	89P	40.8319	20.2163	-1.01418	5e-05	0.000115988
Os01t0225600-00	1211	chr01:6922126-6923336	89C	89P	1.7988	54.2862	4.91548	5e-05	0.000115988
Os01t0226400-01	5796	chr01:6970911-6976706	89C	89P	0.116142	4.67382	5.33064	5e-05	0.000115988
Os01t0227100-01	6296	chr01:7024296-7030591	89C	89P	206.13	67.1517	-1.61806	5e-05	0.000115988
Os01t0228450-00	3283	chr01:7092033-7095315	89C	89P	0.0540644	0.742969	3.78055	0.0039	0.00736169
Os01t0228600-03	3198	chr01:7100069-7103266	89C	89P	135.63	55.0586	-1.30064	5e-05	0.000115988
Os01t0229100-02	3495	chr01:7125405-7128899	89C	89P	3.74659	8.24225	1.13746	5e-05	0.000115988
Os01t0230800-01	1023	chr01:7244981-7246003	89C	89P	2.56665	1.22241	-1.07016	0.00025	0.00054696
Os01t0231000-01	4860	chr01:7249770-7254629	89C	89P	233.379	91.7265	-1.34726	5e-05	0.000115988
Os01t0231500-01	7924	chr01:7265285-7273208	89C	89P	28.8812	11.4076	-1.34014	5e-05	0.000115988
Os01t0231700-01	1498	chr01:7278744-7280241	89C	89P	49.6681	127.499	1.3601	5e-05	0.000115988
Os01t0232800-01	9105	chr01:7348584-7357688	89C	89P	5.81086	12.0511	1.05235	5e-05	0.000115988
Os01t0233000-01	2450	chr01:7363662-7366111	89C	89P	432.996	122.493	-1.82165	5e-05	0.000115988
Os01t0233900-01	4729	chr01:7404910-7409638	89C	89P	1.68262	3.3801	1.00635	5e-05	0.000115988
Os01t0234300-00	1953	chr01:7429383-7431335	89C	89P	13.3497	4.95816	-1.42893	5e-05	0.000115988
Os01t0234499-00	1953	chr01:7429383-7431335	89C	89P	11.5662	4.66688	-1.30939	5e-05	0.000115988
Os01t0235400-02	5138	chr01:7477677-7482814	89C	89P	4.7529	9.69668	1.02868	5e-05	0.000115988
Os01t0236300-01	4841	chr01:7547016-7551856	89C	89P	6.16641	1.24002	-2.31407	5e-05	0.000115988
Os01t0237100-01	2312	chr01:7590432-7592743	89C	89P	94.612	24.5986	-1.94345	5e-05	0.000115988
Os01t0241000-01	1624	chr01:7804165-7805788	89C	89P	48.4641	14.0851	-1.78274	5e-05	0.000115988
Os01t0242600-01	5712	chr01:7862064-7867775	89C	89P	10.1307	21.0645	1.05607	5e-05	0.000115988
Os01t0243000-01	2577	chr01:7880002-7882578	89C	89P	6.88848	2.42367	-1.50699	5e-05	0.000115988
Os01t0246400-01	5480	chr01:8057413-8062892	89C	89P	68.1129	753.433	3.46748	5e-05	0.000115988
Os01t0246700-01	2798	chr01:8084183-8086980	89C	89P	333.292	97.412	-1.77461	5e-05	0.000115988
Os01t0249200-01	3139	chr01:8203831-8206969	89C	89P	3.41401	7.27901	1.09227	5e-05	0.000115988
Os01t0250600-01	2984	chr01:8269587-8272570	89C	89P	0.91027	1.94671	1.09667	0.00305	0.00584437
Os01t0251100-01	4754	chr01:8291336-8296089	89C	89P	2.64822	9.56451	1.85267	0.00375	0.00709742
Os01t0252600-00	1572	chr01:8344470-8346041	89C	89P	23.2992	7.20517	-1.69318	5e-05	0.000115988
Os01t0253000-01	2845	chr01:8364115-8366959	89C	89P	0.199719	0.604521	1.59782	0.0037	0.00700827
Os01t0253300-01	5118	chr01:8382114-8387231	89C	89P	30.1175	14.7488	-1.03001	0.0012	0.00243999
Os01t0253900-01	4108	chr01:8404246-8408353	89C	89P	43.5532	20.5674	-1.08242	5e-05	0.000115988
Os01t0254850-00	776	chr01:8471333-8472108	89C	89P	2.15018	0.398638	-2.43131	0.00305	0.00584437
Os01t0256500-02	959	chr01:8546014-8546972	89C	89P	859.784	160.039	-2.42555	5e-05	0.000115988
Os01t0259300-01	541	chr01:8689257-8689797	89C	89P	13.612	5.25857	-1.37213	5e-05	0.000115988
Os01t0259900-00	2259	chr01:8718703-8720961	89C	89P	8.01325	31.5867	1.97886	5e-05	0.000115988
Os01t0259933-00	619	chr01:8722665-8723283	89C	89P	0.211386	8.51617	5.33226	0.00825	0.0148036
Os01t0264000-01	1753	chr01:8949336-8951088	89C	89P	0.774357	2.78863	1.84848	5e-05	0.000115988
Os01t0265000-00	1417	chr01:9018168-9019584	89C	89P	1.533	5.72853	1.90181	5e-05	0.000115988
Os01t0265100-01	4201	chr01:9019848-9024048	89C	89P	0.660363	2.04711	1.63226	0.0009	0.00185622
Os01t0265400-01	13166	chr01:9040785-9053950	89C	89P	0.968089	0.283105	-1.7738	5e-05	0.000115988
Os01t0266000-01	9183	chr01:9074612-9083794	89C	89P	4.0337	11.6243	1.52697	5e-05	0.000115988
Os01t0266500-01	2847	chr01:9114578-9117424	89C	89P	140.572	57.0429	-1.30119	5e-05	0.000115988
Os01t0266800-01	6692	chr01:9133739-9140430	89C	89P	14.5289	5.21934	-1.47699	5e-05	0.000115988
Os01t0267300-00	1581	chr01:9171327-9172907	89C	89P	0.816181	2.23693	1.45456	5e-05	0.000115988
Os01t0268300-01	11814	chr01:9225212-9237025	89C	89P	12.2281	6.0697	-1.0105	5e-05	0.000115988
Os01t0268300-02	11814	chr01:9225212-9237025	89C	89P	15.7101	7.26841	-1.11198	5e-05	0.000115988
Os01t0268600-01	7829	chr01:9245576-9253404	89C	89P	2.59097	0.528299	-2.29406	5e-05	0.000115988
Os01t0270100-01	3664	chr01:9325668-9329331	89C	89P	79.6882	180.186	1.17705	5e-05	0.000115988
Os01t0270100-02	3664	chr01:9325668-9329331	89C	89P	1.82506	8.56303	2.23018	0.0026	0.00504281
Os01t0270300-02	2427	chr01:9339814-9342240	89C	89P	5.56963	1.70439	-1.70833	5e-05	0.000115988
Os01t0271000-01	2975	chr01:9370626-9373600	89C	89P	4.15814	8.33595	1.00341	5e-05	0.000115988
Os01t0271700-01	2470	chr01:9394142-9396611	89C	89P	2.17995	5.28651	1.27802	5e-05	0.000115988
Os01t0272850-00	4900	chr01:9431310-9436209	89C	89P	0.76971	0.305208	-1.33452	0.0068	0.0123686
Os01t0273800-01	5141	chr01:9488824-9493964	89C	89P	3.51797	25.3543	2.84942	5e-05	0.000115988
Os01t0274100-00	2119	chr01:9512984-9515102	89C	89P	3.01704	0.5432	-2.47357	5e-05	0.000115988
Os01t0275900-00	8824	chr01:9644430-9653253	89C	89P	28.2257	13.3324	-1.08207	5e-05	0.000115988
Os01t0275950-00	8824	chr01:9644430-9653253	89C	89P	4.16684	2.06549	-1.01247	0.0007	0.00146264
Os01t0276000-01	3103	chr01:9658173-9661275	89C	89P	39.2657	143.201	1.86669	5e-05	0.000115988
Os01t0276300-01	1057	chr01:9679827-9680883	89C	89P	1.23308	17.5751	3.8332	5e-05	0.000115988
Os01t0276400-01	1317	chr01:9682794-9684110	89C	89P	8.19196	4.04362	-1.01856	5e-05	0.000115988
Os01t0277100-01	548	chr01:9727697-9728244	89C	89P	2.16611	0.337789	-2.68091	0.00125	0.00253569
Os01t0278000-00	1031	chr01:9770017-9771047	89C	89P	95.0627	12.2989	-2.95035	5e-05	0.000115988
Os01t0279100-01	2301	chr01:9874378-9876678	89C	89P	729.789	245.7	-1.57058	5e-05	0.000115988
Os01t0279200-03	7135	chr01:9878383-9885517	89C	89P	8.22447	20.2643	1.30094	5e-05	0.000115988
Os01t0279400-01	13189	chr01:9889549-9902737	89C	89P	27.3404	5.82517	-2.23066	5e-05	0.000115988
Os01t0281600-01	2038	chr01:10048272-10050309	89C	89P	1.27595	3.82977	1.58569	5e-05	0.000115988
Os01t0282800-02	3598	chr01:10099351-10102948	89C	89P	4.25277	12.5831	1.56501	5e-05	0.000115988
Os01t0284700-01	2955	chr01:10193657-10196611	89C	89P	0.467589	2.55288	2.44881	5e-05	0.000115988
Os01t0284900-01	2997	chr01:10200476-10203472	89C	89P	16.9795	5.08287	-1.74008	5e-05	0.000115988
Os01t0285300-01	1911	chr01:10217781-10219691	89C	89P	0.199688	1.00243	2.32769	0.0001	0.000226652
Os01t0286100-01	4483	chr01:10271156-10275638	89C	89P	39.528	111.139	1.49141	5e-05	0.000115988
Os01t0289600-00	7633	chr01:10471168-10478800	89C	89P	12.5949	31.7973	1.33607	5e-05	0.000115988
Os01t0289950-01	2245	chr01:10488942-10491186	89C	89P	1.11908	2.94875	1.3978	5e-05	0.000115988
Os01t0290600-00	1490	chr01:10509007-10510496	89C	89P	2.90168	5.96831	1.04043	5e-05	0.000115988
Os01t0292200-01	4583	chr01:10622950-10627532	89C	89P	225.987	92.5767	-1.28752	5e-05	0.000115988
Os01t0295700-01	2552	chr01:10805526-10808077	89C	89P	176.258	69.9562	-1.33317	5e-05	0.000115988
Os01t0296166-00	1946	chr01:10830073-10832018	89C	89P	0.13171	0.586499	2.15476	0.00895	0.015969
Os01t0296200-00	1946	chr01:10830073-10832018	89C	89P	3.54957	58.1346	4.03368	5e-05	0.000115988
Os01t0297200-01	1876	chr01:10891809-10893684	89C	89P	0.229089	0.57284	1.32223	0.008	0.0143893
Os01t0298400-01	1099	chr01:10934894-10935992	89C	89P	8.5523	0.667398	-3.67969	5e-05	0.000115988
Os01t0301300-01	2519	chr01:11075122-11077640	89C	89P	0.989572	0.474708	-1.05977	0.00135	0.00272431
Os01t0302100-01	2358	chr01:11129519-11131876	89C	89P	2.4164	7.74633	1.68065	5e-05	0.000115988
Os01t0303100-01	1240	chr01:11208572-11209811	89C	89P	0.145401	8.89693	5.9352	0.0026	0.00504281
Os01t0303300-01	1624	chr01:11221846-11223469	89C	89P	2.09971	69.1861	5.04222	5e-05	0.000115988
Os01t0303600-01	2836	chr01:11231974-11234809	89C	89P	5.26183	32.0847	2.60825	5e-05	0.000115988
Os01t0304000-01	1575	chr01:11249653-11251227	89C	89P	60.1918	206.289	1.77703	5e-05	0.000115988
Os01t0305200-01	3343	chr01:11316719-11320061	89C	89P	163.503	70.6693	-1.21016	5e-05	0.000115988
Os01t0306400-01	1453	chr01:11378619-11380071	89C	89P	1.44501	5.3996	1.90177	5e-05	0.000115988
Os01t0307686-00	1041	chr01:11505078-11506118	89C	89P	23.5112	7.58934	-1.6313	5e-05	0.000115988
Os01t0309800-01	1530	chr01:11611068-11612597	89C	89P	161.348	18.43	-3.13004	5e-05	0.000115988
Os01t0310550-01	11758	chr01:11655137-11666894	89C	89P	3.16271	0.465749	-2.76354	5e-05	0.000115988
Os01t0310600-01	424	chr01:11667260-11667683	89C	89P	14.5444	4.1162	-1.82108	5e-05	0.000115988
Os01t0311100-00	751	chr01:11686441-11687191	89C	89P	11.3265	3.38376	-1.743	5e-05	0.000115988
Os01t0313300-01	991	chr01:11783909-11784899	89C	89P	12.5656	2.00595	-2.64712	5e-05	0.000115988
Os01t0317500-00	286	chr01:12031969-12032254	89C	89P	93.2048	11.4847	-3.0207	0.0001	0.000226652
Os01t0317800-01	1267	chr01:12067683-12068949	89C	89P	67.0407	31.8086	-1.07562	5e-05	0.000115988
Os01t0321900-00	526	chr01:12279992-12280517	89C	89P	1.73959	0.264171	-2.71921	0.00905	0.0161381
Os01t0323000-01	5163	chr01:12326545-12331707	89C	89P	0.152408	0.852115	2.48311	0.00115	0.00234272
Os01t0323300-00	8726	chr01:12344338-12353063	89C	89P	12.8831	4.69973	-1.45483	5e-05	0.000115988
Os01t0323600-01	2475	chr01:12363840-12366314	89C	89P	219.533	618.524	1.49439	5e-05	0.000115988
Os01t0323775-00	2475	chr01:12363840-12366314	89C	89P	0.931523	2.50513	1.42722	0.0001	0.000226652
Os01t0327100-01	5749	chr01:12564282-12570030	89C	89P	0.116529	1.46459	3.65173	0.0098	0.0173681
Os01t0327400-01	4069	chr01:12578188-12582256	89C	89P	3.08811	15.0019	2.28035	5e-05	0.000115988
Os01t0328400-01	795	chr01:12645607-12646401	89C	89P	223.284	749.805	1.74764	5e-05	0.000115988
Os01t0329000-01	6413	chr01:12677043-12683455	89C	89P	1.20275	0.265422	-2.17998	0.00055	0.00116253
Os01t0329900-01	3985	chr01:12734097-12738081	89C	89P	0.879421	3.30839	1.91151	5e-05	0.000115988
Os01t0331100-01	5627	chr01:12804578-12810204	89C	89P	2.2229	8.20659	1.88434	5e-05	0.000115988
Os01t0332100-01	3980	chr01:12870239-12874218	89C	89P	516.856	34.0617	-3.92354	5e-05	0.000115988
Os01t0332800-01	22852	chr01:12896358-12919209	89C	89P	36.2158	6.57026	-2.4626	5e-05	0.000115988
Os01t0332800-02	22852	chr01:12896358-12919209	89C	89P	74.1639	5.6504	-3.71429	5e-05	0.000115988
Os01t0333001-00	3962	chr01:12921580-12925541	89C	89P	4.38435	1.64717	-1.41237	5e-05	0.000115988
Os01t0335700-01	2883	chr01:13142059-13144941	89C	89P	3.87932	1.86208	-1.05888	5e-05	0.000115988
Os01t0342500-00	561	chr01:13508322-13508882	89C	89P	92.656	28.5037	-1.70074	5e-05	0.000115988
Os01t0343200-01	6041	chr01:13560831-13566871	89C	89P	6.58494	2.97659	-1.14551	5e-05	0.000115988
Os01t0343200-02	6041	chr01:13560831-13566871	89C	89P	8.56516	3.74884	-1.19204	5e-05	0.000115988
Os01t0343300-01	2419	chr01:13570701-13573119	89C	89P	8.86264	3.70184	-1.25949	5e-05	0.000115988
Os01t0346600-01	1470	chr01:13775185-13776654	89C	89P	1.6809	0.713803	-1.23563	0.00025	0.00054696
Os01t0346700-01	1024	chr01:13778763-13779786	89C	89P	6.37109	3.13394	-1.02356	5e-05	0.000115988
Os01t0348700-01	1823	chr01:13896298-13898120	89C	89P	80.69	446.908	2.46952	5e-05	0.000115988
Os01t0349400-01	4954	chr01:13922500-13927453	89C	89P	21.0016	8.13833	-1.36769	5e-05	0.000115988
Os01t0350100-00	1479	chr01:13978047-13979525	89C	89P	0.280632	2.81046	3.32406	5e-05	0.000115988
Os01t0350300-00	3080	chr01:13980665-13983744	89C	89P	0.489803	12.5799	4.68278	5e-05	0.000115988
Os01t0355800-00	919	chr01:14326182-14327100	89C	89P	7.59888	2.60681	-1.5435	5e-05	0.000115988
Os01t0357100-01	6551	chr01:14446912-14453462	89C	89P	242.914	47.4316	-2.35652	5e-05	0.000115988
Os01t0357100-02	6551	chr01:14446912-14453462	89C	89P	17.833	3.06588	-2.54017	0.00025	0.00054696
Os01t0357150-00	6551	chr01:14446912-14453462	89C	89P	0.818646	0.174521	-2.22984	0.00065	0.0013634
Os01t0357900-01	730	chr01:14480824-14481553	89C	89P	25.2145	5.69931	-2.14539	5e-05	0.000115988
Os01t0358300-01	6459	chr01:14506675-14513133	89C	89P	16.8048	5.05355	-1.73351	5e-05	0.000115988
Os01t0358400-01	1920	chr01:14513331-14515250	89C	89P	22.6184	81.7832	1.85431	5e-05	0.000115988
Os01t0359600-00	4028	chr01:14587755-14591782	89C	89P	2.63013	1.15304	-1.18969	5e-05	0.000115988
Os01t0363500-03	5695	chr01:14798821-14804515	89C	89P	2.74189	1.03162	-1.41026	5e-05	0.000115988
Os01t0364400-00	22288	chr01:14856255-14878542	89C	89P	5.71741	1.7869	-1.6779	5e-05	0.000115988
Os01t0367400-02	4119	chr01:15019813-15023931	89C	89P	1.6377	0.67381	-1.28126	5e-05	0.000115988
Os01t0368000-00	1424	chr01:15085496-15086919	89C	89P	20.518	8.9941	-1.18984	5e-05	0.000115988
Os01t0369700-01	1420	chr01:15170440-15171859	89C	89P	29.3235	6.81496	-2.10528	5e-05	0.000115988
Os01t0369900-01	3135	chr01:15185167-15188301	89C	89P	4.79704	0.545509	-3.13647	5e-05	0.000115988
Os01t0371200-01	1905	chr01:15281169-15283073	89C	89P	68.0092	260.119	1.93537	5e-05	0.000115988
Os01t0372400-01	1031	chr01:15344379-15345409	89C	89P	10.4853	5.16022	-1.02286	5e-05	0.000115988
Os01t0375000-01	3832	chr01:15462064-15465895	89C	89P	17.8439	47.816	1.42207	5e-05	0.000115988
Os01t0377000-01	1872	chr01:15581832-15583703	89C	89P	6.98903	3.15469	-1.1476	5e-05	0.000115988
Os01t0377250-00	1872	chr01:15581832-15583703	89C	89P	6.1202	2.36624	-1.37098	0.0001	0.000226652
Os01t0377700-01	4420	chr01:15644973-15649392	89C	89P	1.34341	0.548847	-1.29142	0.0095	0.0168806
Os01t0382000-01	824	chr01:15934494-15935317	89C	89P	104.832	424.413	2.01739	5e-05	0.000115988
Os01t0382400-01	751	chr01:15958747-15959497	89C	89P	9.93018	37.3446	1.91101	5e-05	0.000115988
Os01t0383700-01	10367	chr01:16045902-16056268	89C	89P	25.1165	7.82598	-1.68229	5e-05	0.000115988
Os01t0384300-00	2232	chr01:16086669-16088900	89C	89P	3.10518	1.1549	-1.42691	5e-05	0.000115988
Os01t0384800-01	818	chr01:16130514-16131331	89C	89P	595.996	40.214	-3.88953	5e-05	0.000115988
Os01t0386700-01	2315	chr01:16232139-16234453	89C	89P	74.0241	34.2582	-1.11155	5e-05	0.000115988
Os01t0387133-00	574	chr01:16279678-16280251	89C	89P	17.3887	8.22793	-1.07955	5e-05	0.000115988
Os01t0388200-01	1987	chr01:16347483-16349469	89C	89P	2.70835	17.6997	2.70824	5e-05	0.000115988
Os01t0389700-01	922	chr01:16435857-16436778	89C	89P	43.1443	10.2323	-2.07603	5e-05	0.000115988
Os01t0390400-03	13938	chr01:16480397-16494334	89C	89P	10.1058	3.98012	-1.3443	5e-05	0.000115988
Os01t0498300-01	1804	chr01:17159732-17161535	89C	89P	11.3162	1.40146	-3.0134	5e-05	0.000115988
Os01t0501800-01	1790	chr01:17348998-17350787	89C	89P	3033.19	917.153	-1.7256	5e-05	0.000115988
Os01t0502700-00	989	chr01:17420278-17421266	89C	89P	5.8634	2.17281	-1.43218	5e-05	0.000115988
Os01t0503400-04	10952	chr01:17454022-17464973	89C	89P	0.550394	1.4943	1.44094	0.00045	0.000960383
Os01t0504500-02	7810	chr01:17504552-17512361	89C	89P	0.931688	2.13851	1.19869	5e-05	0.000115988
Os01t0505600-01	891	chr01:17581214-17582104	89C	89P	0.934348	2.70029	1.53108	5e-05	0.000115988
Os01t0505700-01	2644	chr01:17583644-17586287	89C	89P	3.64358	9.44627	1.37439	5e-05	0.000115988
Os01t0506100-02	2339	chr01:17605171-17607509	89C	89P	1.33432	2.85973	1.09977	0.0003	0.000651558
Os01t0508100-01	572	chr01:17767882-17768453	89C	89P	160.027	5.44362	-4.87761	5e-05	0.000115988
Os01t0508500-01	740	chr01:17798265-17799004	89C	89P	37.1882	5.05134	-2.88011	5e-05	0.000115988
Os01t0511000-01	1463	chr01:17975865-17977327	89C	89P	122.111	1.92042	-5.99062	5e-05	0.000115988
Os01t0511100-01	2906	chr01:17990845-17993750	89C	89P	17.713	131.474	2.89189	5e-05	0.000115988
Os01t0511200-01	3091	chr01:17994679-17997769	89C	89P	6.60135	18.2851	1.46983	5e-05	0.000115988
Os01t0513100-01	5227	chr01:18087602-18092828	89C	89P	17.2736	7.76892	-1.15279	5e-05	0.000115988
Os01t0513800-01	2093	chr01:18140789-18142881	89C	89P	16.8366	37.5445	1.157	5e-05	0.000115988
Os01t0518400-01	3905	chr01:18390222-18394126	89C	89P	0.198495	0.601864	1.60033	0.00055	0.00116253
Os01t0518500-02	7446	chr01:18394241-18401686	89C	89P	2.10188	5.69897	1.43902	5e-05	0.000115988
Os01t0520600-01	8838	chr01:18531901-18540738	89C	89P	1.14223	3.62227	1.66505	5e-05	0.000115988
Os01t0524700-01	11208	chr01:18763269-18774476	89C	89P	3.08951	6.25435	1.01748	5e-05	0.000115988
Os01t0528800-01	4430	chr01:19009707-19014136	89C	89P	131.934	59.5381	-1.14793	5e-05	0.000115988
Os01t0529800-01	1933	chr01:19059235-19061167	89C	89P	0.909263	4.99168	2.45676	5e-05	0.000115988
Os01t0532300-01	1220	chr01:19200089-19201308	89C	89P	124.182	11.8587	-3.38843	5e-05	0.000115988
Os01t0532600-00	1772	chr01:19242041-19243812	89C	89P	5.96843	1.68133	-1.82775	5e-05	0.000115988
Os01t0539400-01	2392	chr01:19824230-19826621	89C	89P	14.9893	7.34302	-1.02949	5e-05	0.000115988
Os01t0541900-01	7137	chr01:19962943-19970079	89C	89P	13.5515	5.74546	-1.23796	5e-05	0.000115988
Os01t0542700-01	3246	chr01:20031923-20035168	89C	89P	3.39359	9.75982	1.52404	5e-05	0.000115988
Os01t0543000-02	3134	chr01:20041616-20044749	89C	89P	1.66109	3.7101	1.15933	5e-05	0.000115988
Os01t0543100-01	4496	chr01:20061960-20066455	89C	89P	0.587015	0	-inf	5e-05	0.000115988
Os01t0546500-01	1216	chr01:20312946-20314161	89C	89P	3.07127	11.9933	1.96532	5e-05	0.000115988
Os01t0547133-00	3556	chr01:20338467-20342022	89C	89P	0.10025	0.661158	2.72139	0.0075	0.0135534
Os01t0547600-01	2520	chr01:20385992-20388511	89C	89P	27.7532	5.19527	-2.41738	5e-05	0.000115988
Os01t0548600-01	1685	chr01:20464726-20466410	89C	89P	2.04404	4.43225	1.11662	5e-05	0.000115988
Os01t0548750-00	916	chr01:20468334-20469249	89C	89P	0.339211	1.5509	2.19285	0.00745	0.0134685
Os01t0548900-00	923	chr01:20481036-20481958	89C	89P	9.10677	23.9571	1.39544	5e-05	0.000115988
Os01t0551000-01	2022	chr01:20662992-20665013	89C	89P	103.617	50.1609	-1.04662	5e-05	0.000115988
Os01t0551400-00	2333	chr01:20700552-20702884	89C	89P	0.125094	1.18602	3.24504	0.0049	0.00911541
Os01t0552300-01	3775	chr01:20738653-20742427	89C	89P	137.117	56.0843	-1.28974	5e-05	0.000115988
Os01t0556650-00	1990	chr01:21039082-21041071	89C	89P	7.2567	1.74518	-2.05593	5e-05	0.000115988
Os01t0556700-00	1990	chr01:21039082-21041071	89C	89P	58.6684	14.3388	-2.03266	5e-05	0.000115988
Os01t0557100-01	1203	chr01:21056831-21058033	89C	89P	50.6461	9.72472	-2.38072	5e-05	0.000115988
Os01t0557500-01	5225	chr01:21071496-21076720	89C	89P	26.4044	75.4712	1.51515	5e-05	0.000115988
Os01t0558100-01	976	chr01:21114756-21115731	89C	89P	10.6532	56.0437	2.39526	5e-05	0.000115988
Os01t0559600-01	4515	chr01:21230392-21234906	89C	89P	156.091	54.3256	-1.52268	5e-05	0.000115988
Os01t0559600-02	4515	chr01:21230392-21234906	89C	89P	208.297	68.7518	-1.59917	5e-05	0.000115988
Os01t0566500-01	2547	chr01:21665758-21668304	89C	89P	74.4696	0.153934	-8.91819	5e-05	0.000115988
Os01t0570800-01	3038	chr01:21900066-21903103	89C	89P	53.0449	13.8972	-1.93242	5e-05	0.000115988
Os01t0571100-01	2269	chr01:21922041-21924309	89C	89P	23.6684	10.0712	-1.23272	5e-05	0.000115988
Os01t0571166-00	2695	chr01:21925150-21927844	89C	89P	3.02399	1.28919	-1.22998	5e-05	0.000115988
Os01t0571300-01	2934	chr01:21938864-21941797	89C	89P	0.37053	1.27351	1.78115	5e-05	0.000115988
Os01t0572300-01	4127	chr01:21992871-21996997	89C	89P	3.64452	10.874	1.57709	5e-05	0.000115988
Os01t0572700-01	5422	chr01:22021848-22027269	89C	89P	3.36539	6.87921	1.03147	5e-05	0.000115988
Os01t0580500-01	1473	chr01:22489495-22490967	89C	89P	1.22644	5.01002	2.03034	5e-05	0.000115988
Os01t0581300-01	7322	chr01:22534905-22542226	89C	89P	8.13886	1.50406	-2.43597	5e-05	0.000115988
Os01t0582600-01	2340	chr01:22604499-22606838	89C	89P	867.26	91.4519	-3.24538	5e-05	0.000115988
Os01t0584900-01	1296	chr01:22731942-22733237	89C	89P	24.1145	162.122	2.7491	5e-05	0.000115988
Os01t0585100-01	4580	chr01:22742544-22747123	89C	89P	3.08843	19.4396	2.65406	5e-05	0.000115988
Os01t0585300-01	1208	chr01:22754474-22755681	89C	89P	501.498	144.039	-1.79978	5e-05	0.000115988
Os01t0587300-00	3253	chr01:22868536-22871788	89C	89P	22.8808	6.30356	-1.8599	5e-05	0.000115988
Os01t0587400-01	16039	chr01:22879903-22895941	89C	89P	3.99478	0.816648	-2.29033	5e-05	0.000115988
Os01t0588900-01	4080	chr01:22955069-22959148	89C	89P	1657.82	99.5209	-4.05815	5e-05	0.000115988
Os01t0588900-02	4080	chr01:22955069-22959148	89C	89P	25.7215	1.09705	-4.55127	5e-05	0.000115988
Os01t0590700-01	7322	chr01:23073607-23080928	89C	89P	0.396183	0.886113	1.16132	5e-05	0.000115988
Os01t0592500-01	685	chr01:23167794-23168478	89C	89P	0.154646	1.35118	3.12718	0.0056	0.0103224
Os01t0593500-00	2734	chr01:23234891-23237624	89C	89P	7.00135	19.3648	1.46773	5e-05	0.000115988
Os01t0595600-01	2058	chr01:23343305-23345362	89C	89P	67.7103	8.42689	-3.0063	5e-05	0.000115988
Os01t0597600-01	1516	chr01:23447172-23448687	89C	89P	476.542	0.768258	-9.2768	5e-05	0.000115988
Os01t0597800-01	2149	chr01:23455887-23458035	89C	89P	182.939	12.1984	-3.9066	5e-05	0.000115988
Os01t0598400-01	2247	chr01:23510097-23512343	89C	89P	8.58159	3.6231	-1.24402	5e-05	0.000115988
Os01t0600000-01	3283	chr01:23554267-23557549	89C	89P	23.0393	46.3301	1.00785	5e-05	0.000115988
Os01t0600900-02	1439	chr01:23607103-23608541	89C	89P	3576.93	70.2163	-5.67077	5e-05	0.000115988
Os01t0603200-01	4875	chr01:23746839-23751713	89C	89P	3.59039	1.5341	-1.22675	0.0047	0.008765
Os01t0603200-02	4875	chr01:23746839-23751713	89C	89P	1.35353	0.239892	-2.49627	0.0001	0.000226652
Os01t0603300-01	2042	chr01:23760346-23762387	89C	89P	15.0271	2.48254	-2.59768	5e-05	0.000115988
Os01t0603300-02	2042	chr01:23760346-23762387	89C	89P	55.5208	4.96313	-3.48371	5e-05	0.000115988
Os01t0603500-00	2844	chr01:23770114-23772957	89C	89P	1.14453	0.210006	-2.44625	0.0011	0.00224545
Os01t0603800-01	4419	chr01:23776274-23780692	89C	89P	0.882	0.205862	-2.0991	5e-05	0.000115988
Os01t0604500-01	1075	chr01:23810483-23811557	89C	89P	28.118	2.35039	-3.58052	5e-05	0.000115988
Os01t0606000-00	2929	chr01:23877539-23880467	89C	89P	1.23292	9.63946	2.96687	5e-05	0.000115988
Os01t0606400-01	2379	chr01:23895057-23897435	89C	89P	4.36849	1.88496	-1.2126	5e-05	0.000115988
Os01t0607200-02	9733	chr01:23923717-23933449	89C	89P	5.69795	2.4231	-1.23359	5e-05	0.000115988
Os01t0607800-01	1718	chr01:23970593-23972310	89C	89P	7.30563	2.63548	-1.47094	5e-05	0.000115988
Os01t0607800-02	1718	chr01:23970593-23972310	89C	89P	3.32104	0.832245	-1.99655	5e-05	0.000115988
Os01t0609900-01	8203	chr01:24107085-24115287	89C	89P	0.340336	1.22339	1.84586	5e-05	0.000115988
Os01t0610400-01	2957	chr01:24145890-24148846	89C	89P	11.5156	29.0368	1.33429	5e-05	0.000115988
Os01t0611100-01	2484	chr01:24187311-24189794	89C	89P	7.51722	24.9042	1.72812	5e-05	0.000115988
Os01t0613800-01	2039	chr01:24351307-24353345	89C	89P	5.52945	17.1419	1.63232	5e-05	0.000115988
Os01t0615000-01	812	chr01:24387023-24387834	89C	89P	78.7775	23.4808	-1.7463	5e-05	0.000115988
Os01t0615050-00	1089	chr01:24390675-24391763	89C	89P	1.0412	406.196	8.60778	5e-05	0.000115988
Os01t0615200-01	1741	chr01:24395080-24396820	89C	89P	21.6867	46.1653	1.09	5e-05	0.000115988
Os01t0616500-01	2765	chr01:24480897-24483661	89C	89P	6.53346	14.7934	1.17903	5e-05	0.000115988
Os01t0616600-01	1390	chr01:24484514-24485903	89C	89P	4.20755	21.6351	2.36232	5e-05	0.000115988
Os01t0616800-01	1709	chr01:24496187-24497895	89C	89P	1.96808	4.2036	1.09484	5e-05	0.000115988
Os01t0617600-00	4922	chr01:24549201-24554122	89C	89P	2.10484	5.10212	1.27738	5e-05	0.000115988
Os01t0617900-01	2575	chr01:24572982-24575556	89C	89P	108.326	32.0405	-1.75741	5e-05	0.000115988
Os01t0618200-01	5076	chr01:24584354-24589429	89C	89P	10.254	4.10312	-1.32139	5e-05	0.000115988
Os01t0621300-01	7035	chr01:24762229-24769263	89C	89P	11.0204	27.7648	1.33308	5e-05	0.000115988
Os01t0621600-01	3546	chr01:24784608-24788153	89C	89P	6.75722	2.28648	-1.5633	5e-05	0.000115988
Os01t0621900-01	4872	chr01:24808515-24813386	89C	89P	1.32373	5.40873	2.03068	5e-05	0.000115988
Os01t0621900-04	4872	chr01:24808515-24813386	89C	89P	27.8797	78.6201	1.49569	5e-05	0.000115988
Os01t0622600-01	13470	chr01:24833446-24846915	89C	89P	58.3257	15.7946	-1.8847	5e-05	0.000115988
Os01t0623200-01	2596	chr01:24861696-24864291	89C	89P	0.928181	3.58761	1.95054	5e-05	0.000115988
Os01t0625200-01	1749	chr01:24961078-24962826	89C	89P	1.36002	3.47381	1.35289	5e-05	0.000115988
Os01t0625300-01	1651	chr01:24967397-24969047	89C	89P	11.6541	4.37441	-1.41367	5e-05	0.000115988
Os01t0625900-01	1399	chr01:24981268-24982666	89C	89P	6.73629	0.29251	-4.5254	5e-05	0.000115988
Os01t0626400-01	2721	chr01:25009513-25012233	89C	89P	2.35142	0.440524	-2.41624	5e-05	0.000115988
Os01t0627933-00	1978	chr01:25070715-25072692	89C	89P	0.611462	1.37063	1.1645	5e-05	0.000115988
Os01t0628700-01	4275	chr01:25114082-25118356	89C	89P	81.1608	12.2271	-2.7307	5e-05	0.000115988
Os01t0628900-01	2187	chr01:25119733-25121919	89C	89P	18.3392	81.0352	2.14362	5e-05	0.000115988
Os01t0629000-00	4960	chr01:25122507-25127466	89C	89P	0	1.12182	inf	5e-05	0.000115988
Os01t0629400-01	5233	chr01:25132886-25138118	89C	89P	24.5058	8.71746	-1.49114	5e-05	0.000115988
Os01t0629400-02	5233	chr01:25132886-25138118	89C	89P	79.9721	37.2422	-1.10256	5e-05	0.000115988
Os01t0632700-01	7288	chr01:25330850-25338137	89C	89P	37.5933	13.5699	-1.47006	5e-05	0.000115988
Os01t0633200-02	4020	chr01:25363098-25367117	89C	89P	12.344	26.1666	1.08391	5e-05	0.000115988
Os01t0633400-01	2527	chr01:25368480-25371006	89C	89P	0.750757	9.55184	3.66936	5e-05	0.000115988
Os01t0635200-01	1634	chr01:25462002-25463635	89C	89P	263.614	106.065	-1.31348	5e-05	0.000115988
Os01t0635400-01	7758	chr01:25466387-25474144	89C	89P	1.99929	0.679689	-1.55654	5e-05	0.000115988
Os01t0635550-00	1333	chr01:25476361-25477693	89C	89P	303.889	134.03	-1.18099	5e-05	0.000115988
Os01t0636100-01	513	chr01:25490149-25490661	89C	89P	8.15968	2.49725	-1.70817	0.00025	0.00054696
Os01t0637300-00	21779	chr01:25551700-25573478	89C	89P	0.354049	0.939128	1.40737	5e-05	0.000115988
Os01t0638000-01	1896	chr01:25598450-25600345	89C	89P	8.81581	3.45951	-1.34952	5e-05	0.000115988
Os01t0638600-00	1578	chr01:25615790-25617367	89C	89P	9.29922	4.62422	-1.0079	5e-05	0.000115988
Os01t0639600-01	1293	chr01:25681570-25682862	89C	89P	87.0288	13.8358	-2.65309	5e-05	0.000115988
Os01t0639900-01	8408	chr01:25696670-25705077	89C	89P	930.837	321.637	-1.5331	5e-05	0.000115988
Os01t0641800-00	2365	chr01:25788624-25790988	89C	89P	0.338007	1.43039	2.08128	5e-05	0.000115988
Os01t0642000-01	4917	chr01:25792698-25797614	89C	89P	1.12745	2.43553	1.11117	5e-05	0.000115988
Os01t0642100-01	1631	chr01:25798768-25800398	89C	89P	1.07449	3.72559	1.79381	0.00715	0.0129603
Os01t0642200-01	1256	chr01:25800592-25801847	89C	89P	10468.3	2262.01	-2.21036	5e-05	0.000115988
Os01t0644000-01	1838	chr01:25926369-25928206	89C	89P	32.7802	541.959	4.04729	5e-05	0.000115988
Os01t0644200-01	583	chr01:25931148-25931730	89C	89P	0	8.32573	inf	5e-05	0.000115988
Os01t0644600-00	828	chr01:25949365-25950192	89C	89P	2.12867	0.545461	-1.96441	0.00505	0.00937592
Os01t0647000-02	2312	chr01:26074712-26077023	89C	89P	5.79039	13.3287	1.2028	0.00015	0.000335076
Os01t0647200-01	2277	chr01:26086061-26088337	89C	89P	3.47626	0.306281	-3.50461	5e-05	0.000115988
Os01t0649100-01	3651	chr01:26190753-26194403	89C	89P	19.2487	62.3779	1.69628	5e-05	0.000115988
Os01t0650000-02	8036	chr01:26226576-26234611	89C	89P	4.43719	1.91267	-1.21406	0.0002	0.000441616
Os01t0652100-01	6191	chr01:26367911-26374101	89C	89P	0.544698	0.0372437	-3.87039	0.00155	0.00310298
Os01t0652450-00	3444	chr01:26383594-26387037	89C	89P	6.81771	15.8848	1.22029	5e-05	0.000115988
Os01t0652600-01	3938	chr01:26392163-26396100	89C	89P	21.8768	46.8333	1.09814	5e-05	0.000115988
Os01t0652800-01	1910	chr01:26401568-26403477	89C	89P	1.02945	2.1646	1.07223	5e-05	0.000115988
Os01t0654100-01	7220	chr01:26514542-26521761	89C	89P	1.12979	5.0578	2.16245	5e-05	0.000115988
Os01t0654400-01	2382	chr01:26530278-26532659	89C	89P	58.8051	254.266	2.11232	5e-05	0.000115988
Os01t0655500-01	6907	chr01:26611798-26618704	89C	89P	52.2014	22.0824	-1.24119	5e-05	0.000115988
Os01t0656200-01	5335	chr01:26652965-26658299	89C	89P	190.57	75.2946	-1.33971	5e-05	0.000115988
Os01t0658400-01	3242	chr01:26781112-26784353	89C	89P	403.69	199.973	-1.01344	5e-05	0.000115988
Os01t0660200-01	1237	chr01:26885483-26886719	89C	89P	44.5619	165.19	1.89025	5e-05	0.000115988
Os01t0660700-01	1471	chr01:26923016-26924486	89C	89P	1.49367	26.1557	4.1302	5e-05	0.000115988
Os01t0662600-01	3115	chr01:27047364-27050478	89C	89P	192.636	87.987	-1.13052	5e-05	0.000115988
Os01t0663051-00	1773	chr01:27062504-27064276	89C	89P	245.175	0.988398	-7.95451	5e-05	0.000115988
Os01t0665200-02	6949	chr01:27171289-27178237	89C	89P	3.43919	0.883832	-1.96022	5e-05	0.000115988
Os01t0665200-03	6949	chr01:27171289-27178237	89C	89P	36.0978	16.1787	-1.15782	5e-05	0.000115988
Os01t0665300-01	5137	chr01:27178704-27183840	89C	89P	1.16139	0.442976	-1.39055	5e-05	0.000115988
Os01t0666600-00	1671	chr01:27246278-27247948	89C	89P	256.093	31.4221	-3.02681	5e-05	0.000115988
Os01t0667200-01	3808	chr01:27274749-27278556	89C	89P	4.70019	31.9471	2.7649	5e-05	0.000115988
Os01t0667600-01	1376	chr01:27301547-27302922	89C	89P	185.527	28.0723	-2.72441	5e-05	0.000115988
Os01t0667700-04	9038	chr01:27303263-27312300	89C	89P	8.19831	3.58691	-1.19259	5e-05	0.000115988
Os01t0667900-01	977	chr01:27326049-27327025	89C	89P	357.981	45.1441	-2.98727	5e-05	0.000115988
Os01t0669100-02	2802	chr01:27417283-27420084	89C	89P	1.9482	0.666674	-1.54709	0.0022	0.00431646
Os01t0670500-01	1593	chr01:27491022-27492614	89C	89P	1.52395	0.438337	-1.7977	0.0001	0.000226652
Os01t0670800-02	5677	chr01:27501505-27507181	89C	89P	2.27074	4.89313	1.1076	5e-05	0.000115988
Os01t0672100-02	4656	chr01:27556026-27560681	89C	89P	0.447441	1.06807	1.25524	0.0002	0.000441616
Os01t0672400-01	3428	chr01:27601486-27604913	89C	89P	111.949	55.3141	-1.01712	5e-05	0.000115988
Os01t0672400-02	3428	chr01:27601486-27604913	89C	89P	3.88804	1.48654	-1.38709	5e-05	0.000115988
Os01t0672400-03	3428	chr01:27601486-27604913	89C	89P	82.982	23.998	-1.78988	5e-05	0.000115988
Os01t0672800-01	3100	chr01:27630923-27634022	89C	89P	4.86892	1.48597	-1.7122	5e-05	0.000115988
Os01t0673700-00	5163	chr01:27676500-27681662	89C	89P	6.19237	0.59305	-3.38427	5e-05	0.000115988
Os01t0674100-01	9412	chr01:27692920-27702331	89C	89P	4.18608	1.94813	-1.10351	0.00375	0.00709742
Os01t0674400-00	781	chr01:27714539-27715319	89C	89P	22.3209	58.4278	1.38826	5e-05	0.000115988
Os01t0674500-01	4979	chr01:27716239-27721217	89C	89P	21.7283	9.65407	-1.17037	0.00695	0.0126248
Os01t0675700-01	8781	chr01:27777431-27786211	89C	89P	145.763	40.0973	-1.86205	5e-05	0.000115988
Os01t0675800-01	8781	chr01:27777431-27786211	89C	89P	66.9878	17.8471	-1.90821	5e-05	0.000115988
Os01t0676200-02	999	chr01:27801412-27802410	89C	89P	25.5243	10.3407	-1.30354	5e-05	0.000115988
Os01t0677900-01	3076	chr01:27868770-27871845	89C	89P	9.10575	4.45521	-1.03128	5e-05	0.000115988
Os01t0678000-00	2704	chr01:27875638-27878341	89C	89P	11.1094	4.73358	-1.23078	5e-05	0.000115988
Os01t0678600-01	2019	chr01:27922317-27924335	89C	89P	172.854	79.7198	-1.11655	5e-05	0.000115988
Os01t0678900-01	4509	chr01:27932358-27936866	89C	89P	9.55347	33.3849	1.8051	5e-05	0.000115988
Os01t0679000-01	8225	chr01:27938800-27947024	89C	89P	2.99068	6.0613	1.01915	5e-05	0.000115988
Os01t0679700-02	2387	chr01:27965721-27968107	89C	89P	82.7767	282.172	1.76928	5e-05	0.000115988
Os01t0679900-03	6661	chr01:27983687-27990347	89C	89P	2.46715	0.866869	-1.50896	5e-05	0.000115988
Os01t0680650-00	295	chr01:28014728-28015022	89C	89P	51.9836	8.08647	-2.68448	0.0024	0.00468641
Os01t0680950-01	3285	chr01:28028748-28032032	89C	89P	0.827021	2.13954	1.3713	0.0001	0.000226652
Os01t0681000-01	18794	chr01:28033033-28051826	89C	89P	78.7634	12.4575	-2.66051	5e-05	0.000115988
Os01t0681700-00	680	chr01:28085780-28086459	89C	89P	8.35464	3.20989	-1.38005	5e-05	0.000115988
Os01t0683400-01	4385	chr01:28161731-28166115	89C	89P	0.369888	0.896095	1.27656	0.001	0.00205213
Os01t0685800-01	4241	chr01:28277698-28281938	89C	89P	14.9479	34.0641	1.18831	5e-05	0.000115988
Os01t0686000-01	796	chr01:28289380-28290175	89C	89P	4.85586	1.91526	-1.34218	5e-05	0.000115988
Os01t0686200-01	1918	chr01:28302922-28304839	89C	89P	4.35067	12.5817	1.53201	5e-05	0.000115988
Os01t0686700-00	2268	chr01:28325378-28327645	89C	89P	0.443338	3.99848	3.17297	5e-05	0.000115988
Os01t0686800-02	2519	chr01:28330799-28333317	89C	89P	55.5199	274.866	2.30765	5e-05	0.000115988
Os01t0687800-00	3130	chr01:28376584-28379713	89C	89P	0.294132	0.667534	1.18238	0.0097	0.0172077
Os01t0688600-02	1273	chr01:28417329-28418601	89C	89P	112.49	22.8956	-2.29666	5e-05	0.000115988
Os01t0690600-01	4641	chr01:28513038-28517678	89C	89P	0.622544	1.63214	1.39052	5e-05	0.000115988
Os01t0692000-01	2170	chr01:28565948-28568117	89C	89P	1.08487	2.30359	1.08637	0.0009	0.00185622
Os01t0692100-01	995	chr01:28568798-28569792	89C	89P	3.80165	22.5519	2.56855	5e-05	0.000115988
Os01t0693300-01	3151	chr01:28605062-28608212	89C	89P	8.68485	2.06609	-2.07159	5e-05	0.000115988
Os01t0693800-01	1902	chr01:28654047-28655948	89C	89P	22.1876	50.1962	1.17783	5e-05	0.000115988
Os01t0694000-01	1798	chr01:28666308-28668105	89C	89P	0.981791	2.27149	1.21015	5e-05	0.000115988
Os01t0695100-01	4726	chr01:28739987-28744712	89C	89P	22.7335	7.78582	-1.5459	5e-05	0.000115988
Os01t0695700-00	11128	chr01:28768975-28780102	89C	89P	25.1933	5.39086	-2.22445	5e-05	0.000115988
Os01t0696100-00	4981	chr01:28798879-28803859	89C	89P	5.37064	0.186139	-4.85064	0.00075	0.00156172
Os01t0696600-01	2395	chr01:28825691-28828085	89C	89P	3.57498	1.52884	-1.22549	0.00365	0.00692043
Os01t0698300-01	4344	chr01:28892893-28897236	89C	89P	4.75903	2.2469	-1.08273	5e-05	0.000115988
Os01t0699100-01	1426	chr01:28921497-28922922	89C	89P	9.65176	4.70807	-1.03566	5e-05	0.000115988
Os01t0699500-01	1359	chr01:28939651-28941009	89C	89P	389.079	4.51297	-6.42984	5e-05	0.000115988
Os01t0699600-01	1317	chr01:28946729-28948045	89C	89P	181.875	0.349883	-9.02186	5e-05	0.000115988
Os01t0700000-01	3829	chr01:28970631-28974459	89C	89P	52.7014	118.202	1.16533	5e-05	0.000115988
Os01t0702000-01	9749	chr01:29066661-29076409	89C	89P	81.5348	19.3075	-2.07825	5e-05	0.000115988
Os01t0703400-01	4243	chr01:29158305-29162547	89C	89P	103.28	35.6676	-1.53387	5e-05	0.000115988
Os01t0704300-01	1600	chr01:29202203-29203802	89C	89P	97.5846	12.5552	-2.95837	5e-05	0.000115988
Os01t0704700-01	4637	chr01:29216947-29221583	89C	89P	5.36531	2.08522	-1.36346	5e-05	0.000115988
Os01t0705200-01	1218	chr01:29233039-29234256	89C	89P	2.13415	6.88353	1.68948	5e-05	0.000115988
Os01t0705700-01	2019	chr01:29271157-29273175	89C	89P	36.5764	0.869536	-5.39452	5e-05	0.000115988
Os01t0706100-01	3283	chr01:29285413-29288695	89C	89P	0.265156	1.16118	2.13068	5e-05	0.000115988
Os01t0706400-01	6065	chr01:29306447-29312511	89C	89P	22.9784	7.60486	-1.59528	5e-05	0.000115988
Os01t0706700-01	4366	chr01:29318194-29322559	89C	89P	0.196633	0.567877	1.53007	0.00095	0.00195464
Os01t0708900-01	4223	chr01:29458643-29462865	89C	89P	27.4152	4.30134	-2.67212	5e-05	0.000115988
Os01t0709400-01	3759	chr01:29479107-29482865	89C	89P	9.84859	3.83444	-1.3609	5e-05	0.000115988
Os01t0710200-01	1563	chr01:29513379-29514941	89C	89P	12.4057	5.40304	-1.19916	5e-05	0.000115988
Os01t0711200-01	3512	chr01:29550485-29553996	89C	89P	1.2701	0.259805	-2.28944	5e-05	0.000115988
Os01t0711400-01	7886	chr01:29559442-29567327	89C	89P	819.447	172.226	-2.25034	5e-05	0.000115988
Os01t0712700-01	1374	chr01:29605140-29606513	89C	89P	15.3688	59.7408	1.95871	5e-05	0.000115988
Os01t0713200-01	1358	chr01:29620957-29622314	89C	89P	16.1067	3.74485	-2.10468	5e-05	0.000115988
Os01t0715700-00	1906	chr01:29781294-29783199	89C	89P	0.385975	0.860944	1.15741	0.00175	0.00347891
Os01t0715900-01	2103	chr01:29786135-29788237	89C	89P	0.320589	0.744121	1.21481	0.00025	0.00054696
Os01t0716500-01	1274	chr01:29820625-29821898	89C	89P	65.8252	165.962	1.33414	5e-05	0.000115988
Os01t0716550-00	443	chr01:29822145-29822587	89C	89P	0	1.24827	inf	5e-05	0.000115988
Os01t0716800-01	5827	chr01:29830264-29836090	89C	89P	10.4247	3.83478	-1.44279	5e-05	0.000115988
Os01t0717000-01	4199	chr01:29842628-29846826	89C	89P	1044.12	147.102	-2.82741	5e-05	0.000115988
Os01t0717000-02	4199	chr01:29842628-29846826	89C	89P	276.517	35.9462	-2.94346	5e-05	0.000115988
Os01t0717400-01	2975	chr01:29874485-29877459	89C	89P	111.745	29.5897	-1.91704	5e-05	0.000115988
Os01t0718000-01	686	chr01:29904105-29904790	89C	89P	48.1954	19.8777	-1.27774	5e-05	0.000115988
Os01t0718500-01	641	chr01:29937454-29938094	89C	89P	0	0.747857	inf	5e-05	0.000115988
Os01t0719000-02	2373	chr01:29960693-29963065	89C	89P	1.58314	5.25293	1.73034	0.00255	0.00496209
Os01t0719300-01	6166	chr01:29987910-29994075	89C	89P	9.12865	0.675195	-3.75702	5e-05	0.000115988
Os01t0719600-01	2355	chr01:30003534-30005888	89C	89P	7.39936	0.679388	-3.44509	5e-05	0.000115988
Os01t0720400-01	1101	chr01:30025365-30026465	89C	89P	41.6747	16.7166	-1.3179	5e-05	0.000115988
Os01t0720500-01	1058	chr01:30030997-30032054	89C	89P	273.628	4.20036	-6.02556	5e-05	0.000115988
Os01t0723200-01	1810	chr01:30157960-30159769	89C	89P	62.6323	173.099	1.46662	5e-05	0.000115988
Os01t0727700-00	331	chr01:30341264-30341594	89C	89P	172.012	73.5891	-1.22495	5e-05	0.000115988
Os01t0727800-01	2321	chr01:30344171-30346491	89C	89P	18.277	3.97829	-2.19981	5e-05	0.000115988
Os01t0728150-00	1104	chr01:30364319-30365422	89C	89P	1.73183	0.239136	-2.8564	0.00265	0.0051249
Os01t0728900-01	5443	chr01:30392736-30398178	89C	89P	0.702366	0.208567	-1.75171	0.00135	0.00272431
Os01t0728900-03	5443	chr01:30392736-30398178	89C	89P	0.772968	1.82089	1.23616	5e-05	0.000115988
Os01t0729100-01	6496	chr01:30398988-30405483	89C	89P	1.18587	3.98707	1.74938	5e-05	0.000115988
Os01t0729900-01	4624	chr01:30427121-30431744	89C	89P	10.3718	2.24846	-2.20566	0.0001	0.000226652
Os01t0729900-02	4624	chr01:30427121-30431744	89C	89P	40.6499	12.8634	-1.65998	5e-05	0.000115988
Os01t0730200-01	1979	chr01:30453352-30455330	89C	89P	7.73606	3.77701	-1.03436	5e-05	0.000115988
Os01t0730300-02	4472	chr01:30460006-30464477	89C	89P	26.3232	12.6036	-1.06249	5e-05	0.000115988
Os01t0730500-01	2695	chr01:30472511-30475205	89C	89P	354.578	56.4952	-2.6499	5e-05	0.000115988
Os01t0730700-01	1737	chr01:30480113-30481849	89C	89P	0.301	0.953065	1.66281	0.0004	0.000858226
Os01t0730800-01	2192	chr01:30488191-30490382	89C	89P	70.0033	13.598	-2.36403	5e-05	0.000115988
Os01t0731100-01	1406	chr01:30512280-30513685	89C	89P	20.2635	8.19731	-1.30566	5e-05	0.000115988
Os01t0732100-00	3092	chr01:30533817-30536908	89C	89P	4.08518	8.76091	1.10068	5e-05	0.000115988
Os01t0733500-01	2656	chr01:30589858-30592513	89C	89P	27.9899	164.948	2.55903	5e-05	0.000115988
Os01t0734000-01	3753	chr01:30604325-30608077	89C	89P	3.16995	48.4577	3.93419	5e-05	0.000115988
Os01t0734200-00	1882	chr01:30621882-30623763	89C	89P	1.16645	2.35997	1.01664	0.00105	0.00214911
Os01t0734600-01	1832	chr01:30647511-30649342	89C	89P	47.8323	16.1002	-1.57091	5e-05	0.000115988
Os01t0734800-01	1779	chr01:30655305-30657083	89C	89P	3.84808	14.4374	1.9076	5e-05	0.000115988
Os01t0735300-01	1659	chr01:30666641-30668299	89C	89P	1.29113	0.222642	-2.53584	0.0001	0.000226652
Os01t0737300-00	5157	chr01:30753800-30758956	89C	89P	1.84591	0.858175	-1.10499	0.001	0.00205213
Os01t0737800-01	4101	chr01:30775139-30779239	89C	89P	0.858733	0.388624	-1.14383	0.0082	0.0147217
Os01t0738900-01	1427	chr01:30848499-30849925	89C	89P	5.07844	2.47854	-1.0349	5e-05	0.000115988
Os01t0739200-01	3076	chr01:30868527-30871602	89C	89P	55.5796	16.2085	-1.7778	5e-05	0.000115988
Os01t0739300-01	547	chr01:30872352-30872898	89C	89P	40.008	19.8037	-1.01452	5e-05	0.000115988
Os01t0739500-01	7340	chr01:30878999-30886338	89C	89P	523.886	33.5963	-3.96288	5e-05	0.000115988
Os01t0740800-01	2262	chr01:30939287-30941548	89C	89P	2.03536	0.794549	-1.35708	0.0002	0.000441616
Os01t0741900-01	3574	chr01:30975764-30979337	89C	89P	43.9349	19.8223	-1.14824	5e-05	0.000115988
Os01t0743100-00	1952	chr01:31047492-31049443	89C	89P	0.836693	0.211769	-1.98221	0.00835	0.0149711
Os01t0743500-01	11405	chr01:31076570-31087974	89C	89P	0.221553	22.8391	6.68771	5e-05	0.000115988
Os01t0743800-00	1908	chr01:31093046-31094953	89C	89P	15.3039	4.66039	-1.71537	5e-05	0.000115988
Os01t0744200-01	1759	chr01:31108316-31110074	89C	89P	0.194661	1.47905	2.92563	0.00135	0.00272431
Os01t0744700-00	536	chr01:31136521-31137056	89C	89P	1.18525	0	-inf	5e-05	0.000115988
Os01t0746400-00	3110	chr01:31225457-31228566	89C	89P	0.797035	0.337934	-1.2379	0.00835	0.0149711
Os01t0747400-01	4145	chr01:31275241-31279385	89C	89P	44.9387	8.40412	-2.41879	5e-05	0.000115988
Os01t0747800-01	1145	chr01:31299013-31300157	89C	89P	161.611	58.7591	-1.45964	5e-05	0.000115988
Os01t0748600-01	5693	chr01:31331404-31337096	89C	89P	8.81695	3.7272	-1.24219	0.00095	0.00195464
Os01t0748900-01	3540	chr01:31349611-31353150	89C	89P	20.769	6.6735	-1.63791	5e-05	0.000115988
Os01t0749400-02	4099	chr01:31373446-31377544	89C	89P	97.5689	10.6034	-3.2019	5e-05	0.000115988
Os01t0750000-01	3467	chr01:31403795-31407261	89C	89P	0.188478	0.738988	1.97115	0.0003	0.000651558
Os01t0750000-02	3467	chr01:31403795-31407261	89C	89P	1.50528	7.58871	2.33382	5e-05	0.000115988
Os01t0750100-01	2497	chr01:31408565-31411061	89C	89P	62.808	12.0386	-2.38329	5e-05	0.000115988
Os01t0750100-02	2497	chr01:31408565-31411061	89C	89P	489.449	81.4295	-2.58753	5e-05	0.000115988
Os01t0750100-03	2497	chr01:31408565-31411061	89C	89P	310.184	54.9149	-2.49786	5e-05	0.000115988
Os01t0750300-01	5726	chr01:31422945-31428670	89C	89P	0.301192	1.27152	2.0778	0.00115	0.00234272
Os01t0750600-01	3464	chr01:31473998-31477461	89C	89P	25.9373	8.24913	-1.65271	5e-05	0.000115988
Os01t0750900-01	553	chr01:31492427-31492979	89C	89P	5.75229	11.9057	1.04944	5e-05	0.000115988
Os01t0752200-01	6177	chr01:31550661-31556837	89C	89P	1.7663	5.2718	1.57756	5e-05	0.000115988
Os01t0752300-01	1605	chr01:31559232-31560836	89C	89P	57.8847	163.42	1.49733	5e-05	0.000115988
Os01t0752500-01	925	chr01:31567785-31568709	89C	89P	47.3534	17.0175	-1.47645	5e-05	0.000115988
Os01t0754100-01	1774	chr01:31638588-31640361	89C	89P	6.85101	14.6285	1.0944	5e-05	0.000115988
Os01t0755500-01	1800	chr01:31699517-31701316	89C	89P	4.28936	15.3451	1.83895	5e-05	0.000115988
Os01t0755700-01	1150	chr01:31710635-31711784	89C	89P	7.52478	3.5611	-1.07932	5e-05	0.000115988
Os01t0757900-01	9460	chr01:31830302-31839761	89C	89P	2.41926	1.03066	-1.231	5e-05	0.000115988
Os01t0758200-01	1078	chr01:31850540-31851617	89C	89P	2.45998	6.98086	1.50476	5e-05	0.000115988
Os01t0759900-01	3634	chr01:31976418-31980051	89C	89P	3.19039	0.96271	-1.72856	5e-05	0.000115988
Os01t0760000-01	845	chr01:31981932-31982776	89C	89P	7.57854	0.313256	-4.59651	5e-05	0.000115988
Os01t0760600-04	4815	chr01:31998876-32003690	89C	89P	11.9285	25.5706	1.10008	0.00345	0.00656104
Os01t0761000-01	1759	chr01:32014487-32016245	89C	89P	235	56.9882	-2.04393	5e-05	0.000115988
Os01t0763000-01	7007	chr01:32091718-32098724	89C	89P	18.21	55.0463	1.59591	5e-05	0.000115988
Os01t0763200-01	2868	chr01:32106875-32109742	89C	89P	24.1588	9.90022	-1.28702	5e-05	0.000115988
Os01t0763700-01	13070	chr01:32130388-32143457	89C	89P	20.3028	5.7606	-1.81739	5e-05	0.000115988
Os01t0763750-01	13070	chr01:32130388-32143457	89C	89P	1.05969	0.269968	-1.97279	0.00045	0.000960383
Os01t0764050-00	3877	chr01:32148158-32152034	89C	89P	0.365236	1.8193	2.31649	0.00535	0.00989065
Os01t0764500-01	1963	chr01:32177350-32179312	89C	89P	3.63797	1.59784	-1.18702	5e-05	0.000115988
Os01t0764700-01	3336	chr01:32189931-32193266	89C	89P	0.32059	1.39448	2.12093	0.0001	0.000226652
Os01t0764800-01	3745	chr01:32221377-32225121	89C	89P	3.47745	102.035	4.87489	5e-05	0.000115988
Os01t0765400-01	10793	chr01:32241186-32251978	89C	89P	1.26864	7.94433	2.64664	0.00175	0.00347891
Os01t0766300-00	597	chr01:32289146-32289742	89C	89P	0.939197	3.05954	1.70382	0.0021	0.00413149
Os01t0766400-01	1435	chr01:32293823-32295257	89C	89P	0.555701	1.37715	1.30931	0.003	0.00575547
Os01t0766900-01	913	chr01:32318615-32319527	89C	89P	1.40072	2.81209	1.00548	0.00035	0.000755179
Os01t0767900-01	3909	chr01:32367735-32371643	89C	89P	97.1024	37.7717	-1.3622	5e-05	0.000115988
Os01t0768100-01	800	chr01:32379783-32380582	89C	89P	4.54718	0.650406	-2.80556	5e-05	0.000115988
Os01t0769100-01	315	chr01:32442998-32443312	89C	89P	6.33138	27.6719	2.12783	0.0085	0.0152216
Os01t0770200-01	1923	chr01:32501035-32502957	89C	89P	26.1799	10.9338	-1.25967	5e-05	0.000115988
Os01t0770700-00	641	chr01:32523313-32523953	89C	89P	45.9547	14.5738	-1.65684	5e-05	0.000115988
Os01t0771000-01	1057	chr01:32534856-32535912	89C	89P	10.7126	4.3846	-1.28879	5e-05	0.000115988
Os01t0771100-01	2712	chr01:32538906-32541617	89C	89P	4.14076	11.2094	1.43674	5e-05	0.000115988
Os01t0771200-01	1889	chr01:32543303-32545191	89C	89P	34.6719	81.2337	1.22831	5e-05	0.000115988
Os01t0773700-02	10476	chr01:32699009-32709484	89C	89P	3636.24	813.395	-2.16042	5e-05	0.000115988
Os01t0776700-01	2664	chr01:32855434-32858097	89C	89P	10.6418	4.56707	-1.22041	5e-05	0.000115988
Os01t0777800-01	3721	chr01:32929072-32932792	89C	89P	1.04156	2.28178	1.1314	5e-05	0.000115988
Os01t0778500-01	885	chr01:32947995-32948879	89C	89P	0.720839	2.35935	1.71064	0.00205	0.0040384
Os01t0779400-01	10145	chr01:33000077-33010221	89C	89P	5.55921	2.32379	-1.2584	5e-05	0.000115988
Os01t0779400-02	10145	chr01:33000077-33010221	89C	89P	9.08559	4.35145	-1.06208	5e-05	0.000115988
Os01t0781000-01	971	chr01:33089209-33090179	89C	89P	76.023	35.9013	-1.0824	5e-05	0.000115988
Os01t0782200-01	15683	chr01:33136845-33152527	89C	89P	63.8361	6.65692	-3.26145	5e-05	0.000115988
Os01t0783200-02	10392	chr01:33182588-33192979	89C	89P	1.13292	0.512483	-1.14447	0.0014	0.0028193
Os01t0783500-01	3127	chr01:33198607-33201733	89C	89P	22.9504	93.2718	2.02292	5e-05	0.000115988
Os01t0783700-01	550	chr01:33207713-33208262	89C	89P	12.0156	3.71219	-1.69456	5e-05	0.000115988
Os01t0784700-00	7837	chr01:33248877-33256713	89C	89P	49.323	21.1342	-1.22269	5e-05	0.000115988
Os01t0784900-00	2287	chr01:33272133-33274419	89C	89P	5.32688	1.31574	-2.01741	5e-05	0.000115988
Os01t0785700-01	4871	chr01:33318038-33322908	89C	89P	5.49368	14.6959	1.41956	5e-05	0.000115988
Os01t0785700-02	4871	chr01:33318038-33322908	89C	89P	4.15418	12.9063	1.63544	5e-05	0.000115988
Os01t0786700-00	2188	chr01:33359446-33361633	89C	89P	2.00127	0.649589	-1.62332	5e-05	0.000115988
Os01t0786900-01	5638	chr01:33368984-33374621	89C	89P	8.8064	3.74195	-1.23476	5e-05	0.000115988
Os01t0787000-01	2061	chr01:33382427-33384487	89C	89P	0.871711	2.56481	1.55693	5e-05	0.000115988
Os01t0788200-01	875	chr01:33448395-33449269	89C	89P	86.2977	19.7564	-2.127	5e-05	0.000115988
Os01t0788950-01	1914	chr01:33482290-33484203	89C	89P	5.19636	20.254	1.96263	5e-05	0.000115988
Os01t0791033-00	13748	chr01:33531931-33545678	89C	89P	748.125	269.329	-1.47391	5e-05	0.000115988
Os01t0793800-01	626	chr01:33618549-33619174	89C	89P	18.123	0.398411	-5.50742	0.00265	0.0051249
Os01t0794100-01	730	chr01:33629558-33630287	89C	89P	25.0552	9.82228	-1.35098	5e-05	0.000115988
Os01t0794400-01	8851	chr01:33642079-33650929	89C	89P	48.7018	210.83	2.11403	5e-05	0.000115988
Os01t0794650-00	535	chr01:33655944-33656478	89C	89P	0	1.23937	inf	5e-05	0.000115988
Os01t0795000-01	6475	chr01:33668015-33674489	89C	89P	0.219149	3.76101	4.10114	5e-05	0.000115988
Os01t0795600-01	556	chr01:33699127-33699682	89C	89P	32.7338	2.59545	-3.65672	5e-05	0.000115988
Os01t0795766-00	687	chr01:33707425-33708111	89C	89P	4.98286	2.1316	-1.22504	0.0001	0.000226652
Os01t0795832-00	480	chr01:33708779-33709258	89C	89P	6.99817	0.822553	-3.0888	0.0003	0.000651558
Os01t0796000-01	571	chr01:33713551-33714121	89C	89P	21.2219	4.41969	-2.26354	5e-05	0.000115988
Os01t0798500-02	2233	chr01:33803154-33805386	89C	89P	42.5169	17.3323	-1.29457	5e-05	0.000115988
Os01t0800500-01	6967	chr01:33897379-33904345	89C	89P	23.1803	48.8065	1.07418	5e-05	0.000115988
Os01t0801000-01	5113	chr01:33919477-33924589	89C	89P	0.662518	1.86662	1.4944	5e-05	0.000115988
Os01t0801200-01	2712	chr01:33930231-33932942	89C	89P	9.23821	4.11256	-1.16758	5e-05	0.000115988
Os01t0801800-01	747	chr01:33960314-33961060	89C	89P	1.76967	7.81612	2.14297	5e-05	0.000115988
Os01t0801901-00	1505	chr01:33961843-33963347	89C	89P	4.05196	0.480844	-3.07498	5e-05	0.000115988
Os01t0802200-01	756	chr01:33976536-33977291	89C	89P	10.7911	4.21182	-1.35732	5e-05	0.000115988
Os01t0803200-02	1767	chr01:34033158-34034924	89C	89P	1189.33	586.476	-1.02001	5e-05	0.000115988
Os01t0804400-01	4961	chr01:34112912-34117872	89C	89P	18.3319	58.4594	1.67308	5e-05	0.000115988
Os01t0805200-02	2903	chr01:34138309-34141211	89C	89P	854.248	424.039	-1.01046	5e-05	0.000115988
Os01t0805400-01	3425	chr01:34141777-34145201	89C	89P	4.85369	13.7684	1.50421	5e-05	0.000115988
Os01t0806200-01	3791	chr01:34183075-34186865	89C	89P	7.31724	1.59656	-2.19633	5e-05	0.000115988
Os01t0806300-01	1047	chr01:34192979-34194025	89C	89P	6.37347	15.7887	1.30874	5e-05	0.000115988
Os01t0807532-00	9584	chr01:34256604-34266187	89C	89P	14.9153	3.15561	-2.2408	5e-05	0.000115988
Os01t0810200-01	11421	chr01:34412915-34424335	89C	89P	7.18576	2.12959	-1.75457	5e-05	0.000115988
Os01t0812200-01	4884	chr01:34531773-34536656	89C	89P	5.89498	2.52416	-1.22368	5e-05	0.000115988
Os01t0812800-01	2197	chr01:34550415-34552611	89C	89P	2.51034	13.6625	2.44427	5e-05	0.000115988
Os01t0812900-01	1404	chr01:34558532-34559935	89C	89P	51.9835	147.906	1.50855	5e-05	0.000115988
Os01t0814300-01	3471	chr01:34636154-34639624	89C	89P	0.406765	0.961566	1.24119	5e-05	0.000115988
Os01t0814400-01	3010	chr01:34639785-34642794	89C	89P	33.9793	11.2011	-1.60102	5e-05	0.000115988
Os01t0814800-01	3627	chr01:34647145-34650771	89C	89P	0.466995	2.17936	2.22243	5e-05	0.000115988
Os01t0815800-01	2851	chr01:34682523-34685373	89C	89P	79.0684	256.057	1.69529	5e-05	0.000115988
Os01t0816000-00	1704	chr01:34689924-34691627	89C	89P	0.314076	0.865905	1.4631	0.00145	0.00291345
Os01t0816100-01	1481	chr01:34692911-34694391	89C	89P	91.4779	15.651	-2.54717	5e-05	0.000115988
Os01t0816550-01	8133	chr01:34738320-34746452	89C	89P	1.5217	0.699119	-1.12207	0.0065	0.0118614
Os01t0817000-01	2835	chr01:34769361-34772195	89C	89P	14.0667	4.18906	-1.74758	5e-05	0.000115988
Os01t0817100-01	4711	chr01:34776153-34780863	89C	89P	7.07283	2.9314	-1.2707	5e-05	0.000115988
Os01t0818300-01	3480	chr01:34852307-34855786	89C	89P	2.78608	6.09842	1.1302	5e-05	0.000115988
Os01t0818600-01	4074	chr01:34868411-34872484	89C	89P	36.1027	11.5149	-1.64861	5e-05	0.000115988
Os01t0818600-02	4074	chr01:34868411-34872484	89C	89P	89.2456	30.8616	-1.53197	5e-05	0.000115988
Os01t0818700-01	7578	chr01:34873060-34880637	89C	89P	10.7545	3.03306	-1.82609	5e-05	0.000115988
Os01t0819700-01	1902	chr01:34943807-34945708	89C	89P	34.1333	4.03908	-3.07908	5e-05	0.000115988
Os01t0820000-00	1725	chr01:34961973-34963697	89C	89P	0.41937	2.1876	2.38306	5e-05	0.000115988
Os01t0821600-01	5471	chr01:35062737-35068207	89C	89P	10.6865	1.27571	-3.06642	5e-05	0.000115988
Os01t0821700-01	5471	chr01:35062737-35068207	89C	89P	9.70816	20.377	1.06967	5e-05	0.000115988
Os01t0823300-00	1991	chr01:35153704-35155694	89C	89P	107.726	414.588	1.94431	5e-05	0.000115988
Os01t0823500-01	1530	chr01:35167600-35169129	89C	89P	1.92915	0.252431	-2.93401	0.00015	0.000335076
Os01t0823700-01	4715	chr01:35175500-35180214	89C	89P	0.175701	0.635756	1.85535	5e-05	0.000115988
Os01t0824600-02	5462	chr01:35228912-35234373	89C	89P	4.39988	11.4139	1.37526	5e-05	0.000115988
Os01t0824800-01	2656	chr01:35243922-35246577	89C	89P	7.87604	16.591	1.07486	5e-05	0.000115988
Os01t0825500-01	2273	chr01:35303467-35305739	89C	89P	29.7795	9.60163	-1.63297	5e-05	0.000115988
Os01t0825800-01	6326	chr01:35320839-35327164	89C	89P	4.91643	78.755	4.00169	5e-05	0.000115988
Os01t0826000-00	730	chr01:35332716-35333445	89C	89P	4.34988	18.0509	2.05302	5e-05	0.000115988
Os01t0826400-01	2566	chr01:35347981-35350546	89C	89P	39.9516	9.55721	-2.06359	5e-05	0.000115988
Os01t0826800-01	895	chr01:35378732-35379626	89C	89P	19.335	4.6146	-2.06694	5e-05	0.000115988
Os01t0826900-01	4839	chr01:35386775-35391613	89C	89P	58.8473	20.0925	-1.55032	5e-05	0.000115988
Os01t0827300-01	2505	chr01:35402794-35405298	89C	89P	0.0579547	0.900247	3.95732	0.00285	0.00548649
Os01t0827400-01	793	chr01:35407604-35408396	89C	89P	25.9258	9.50195	-1.44809	5e-05	0.000115988
Os01t0828900-00	640	chr01:35473694-35474333	89C	89P	3.49575	0.931041	-1.90868	0.002	0.00394558
Os01t0829400-01	1013	chr01:35491909-35492921	89C	89P	13.8968	6.19475	-1.16563	5e-05	0.000115988
Os01t0829600-01	1509	chr01:35497038-35498546	89C	89P	1.66052	0.544198	-1.60944	0.00015	0.000335076
Os01t0830700-01	5853	chr01:35538474-35544326	89C	89P	49.4126	22.4253	-1.13975	5e-05	0.000115988
Os01t0831300-01	2183	chr01:35586263-35588445	89C	89P	1.76691	0.432112	-2.03175	0.00085	0.00175871
Os01t0832900-01	5123	chr01:35653185-35658307	89C	89P	5.14569	0.9531	-2.43266	5e-05	0.000115988
Os01t0833100-01	2694	chr01:35661144-35663837	89C	89P	27.0487	10.4241	-1.37564	5e-05	0.000115988
Os01t0833400-01	1389	chr01:35686408-35687796	89C	89P	65.3508	32.3669	-1.01368	5e-05	0.000115988
Os01t0833600-00	1009	chr01:35692799-35693807	89C	89P	1.56188	6.65798	2.0918	5e-05	0.000115988
Os01t0834500-01	1539	chr01:35760070-35761608	89C	89P	56.1852	181.691	1.69322	5e-05	0.000115988
Os01t0834900-01	413	chr01:35781677-35782089	89C	89P	370.227	16.5789	-4.48099	5e-05	0.000115988
Os01t0835500-01	7718	chr01:35813148-35820865	89C	89P	160.7	16.0055	-3.32773	5e-05	0.000115988
Os01t0835500-03	7718	chr01:35813148-35820865	89C	89P	9.39699	1.59916	-2.55488	5e-05	0.000115988
Os01t0835600-03	7718	chr01:35813148-35820865	89C	89P	3.92585	11.0118	1.48798	0.00525	0.0097189
Os01t0835600-05	7718	chr01:35813148-35820865	89C	89P	0.853364	0.299293	-1.51161	0.00065	0.0013634
Os01t0835700-01	1552	chr01:35827221-35828772	89C	89P	28.1812	6.07809	-2.21305	5e-05	0.000115988
Os01t0837000-01	6272	chr01:35885094-35891365	89C	89P	13.5366	3.68307	-1.87788	5e-05	0.000115988
Os01t0837200-01	3053	chr01:35893216-35896268	89C	89P	9.64554	3.88333	-1.31257	0.00605	0.0110943
Os01t0837300-02	4598	chr01:35897014-35901611	89C	89P	5.03908	1.92354	-1.38939	5e-05	0.000115988
Os01t0837700-00	319	chr01:35916710-35917028	89C	89P	4.51468	14.7443	1.70746	0.00555	0.0102368
Os01t0838300-01	565	chr01:35956630-35957194	89C	89P	0	0.940213	inf	5e-05	0.000115988
Os01t0838600-00	999	chr01:35965948-35966946	89C	89P	2.44645	0.492895	-2.31134	0.0019	0.00375962
Os01t0839200-01	2443	chr01:36002558-36005000	89C	89P	1.3547	0	-inf	5e-05	0.000115988
Os01t0839300-01	2495	chr01:36007401-36009895	89C	89P	9.08887	36.3776	2.00088	5e-05	0.000115988
Os01t0839900-01	1002	chr01:36029894-36030895	89C	89P	0.766749	11.4863	3.90502	5e-05	0.000115988
Os01t0840100-01	3437	chr01:36039715-36043151	89C	89P	65.0276	325.419	2.32317	5e-05	0.000115988
Os01t0840900-01	773	chr01:36091050-36091822	89C	89P	12.3781	25.7256	1.05541	5e-05	0.000115988
Os01t0841700-01	1372	chr01:36135910-36137281	89C	89P	54.0862	4.12388	-3.71319	5e-05	0.000115988
Os01t0842500-01	2837	chr01:36177291-36180127	89C	89P	0.0784471	5.9952	6.25594	0.0026	0.00504281
Os01t0842801-00	773	chr01:36193839-36194611	89C	89P	3.78159	1.64431	-1.20151	0.00215	0.00422447
Os01t0843500-01	1682	chr01:36230258-36231939	89C	89P	29.0741	13.9096	-1.06366	5e-05	0.000115988
Os01t0843700-01	612	chr01:36232929-36233540	89C	89P	2.64815	0.587982	-2.17114	0.00845	0.0151372
Os01t0843800-00	2441	chr01:36236704-36239144	89C	89P	0.10272	15.0674	7.19658	5e-05	0.000115988
Os01t0844300-01	3411	chr01:36253546-36256956	89C	89P	4.09444	52.6817	3.68557	5e-05	0.000115988
Os01t0844700-00	709	chr01:36274025-36274733	89C	89P	2.11648	0.152457	-3.79519	0.00265	0.0051249
Os01t0844900-01	2361	chr01:36287281-36289641	89C	89P	1.1175	0.186934	-2.57967	5e-05	0.000115988
Os01t0845000-01	2274	chr01:36296585-36298858	89C	89P	0.289051	1.09409	1.92034	0.00015	0.000335076
Os01t0845100-01	2274	chr01:36296585-36298858	89C	89P	12.5719	5.88988	-1.09389	5e-05	0.000115988
Os01t0846400-01	3434	chr01:36346112-36349545	89C	89P	2.34839	7.91115	1.75221	5e-05	0.000115988
Os01t0847100-01	607	chr01:36392079-36392685	89C	89P	5.55818	2.65492	-1.06594	0.0004	0.000858226
Os01t0849000-02	800	chr01:36484019-36484818	89C	89P	4.2801	18.8097	2.13576	5e-05	0.000115988
Os01t0850000-01	1904	chr01:36527938-36529841	89C	89P	177.851	29.8229	-2.57618	5e-05	0.000115988
Os01t0850200-00	2807	chr01:36597718-36600524	89C	89P	50.8104	11.7169	-2.11654	5e-05	0.000115988
Os01t0850900-01	928	chr01:36639625-36640552	89C	89P	46.1112	108.184	1.2303	5e-05	0.000115988
Os01t0853000-01	4569	chr01:36732835-36737403	89C	89P	310.59	144.289	-1.10605	5e-05	0.000115988
Os01t0853700-01	1619	chr01:36763676-36765294	89C	89P	59.0052	10.8369	-2.44489	5e-05	0.000115988
Os01t0853800-01	1320	chr01:36771017-36772336	89C	89P	127.363	53.8793	-1.24114	5e-05	0.000115988
Os01t0855600-01	2410	chr01:36942715-36945124	89C	89P	26.2404	0.866154	-4.92102	5e-05	0.000115988
Os01t0855900-01	637	chr01:36951125-36951761	89C	89P	6.46388	2.83862	-1.18721	5e-05	0.000115988
Os01t0856500-03	6307	chr01:36998337-37004643	89C	89P	8.16807	2.62926	-1.63534	5e-05	0.000115988
Os01t0857500-01	2277	chr01:37062339-37064615	89C	89P	1.06377	0.245901	-2.11303	0.0001	0.000226652
Os01t0857600-01	3143	chr01:37065753-37068895	89C	89P	4.66173	0.971504	-2.26257	5e-05	0.000115988
Os01t0858350-01	1755	chr01:37097376-37099130	89C	89P	119.79	17.1078	-2.80778	5e-05	0.000115988
Os01t0858900-01	1618	chr01:37133702-37135319	89C	89P	55.7156	7.25181	-2.94167	5e-05	0.000115988
Os01t0859100-01	2202	chr01:37146918-37149119	89C	89P	0.133919	0.723972	2.43457	0.00485	0.00902747
Os01t0859200-02	3002	chr01:37154447-37157448	89C	89P	5.70763	19.1952	1.74978	5e-05	0.000115988
Os01t0860300-01	3016	chr01:37231557-37234572	89C	89P	8.29191	20.9887	1.33984	5e-05	0.000115988
Os01t0860500-02	3419	chr01:37238916-37242334	89C	89P	8.47256	0.274212	-4.94943	5e-05	0.000115988
Os01t0861000-01	701	chr01:37279686-37280386	89C	89P	4.80374	12.1099	1.33395	5e-05	0.000115988
Os01t0862200-02	5373	chr01:37315293-37320665	89C	89P	161.685	63.7426	-1.34286	5e-05	0.000115988
Os01t0862600-01	978	chr01:37323897-37324874	89C	89P	15.0937	31.0468	1.0405	5e-05	0.000115988
Os01t0862800-01	1812	chr01:37334396-37336207	89C	89P	37.0803	1.69304	-4.45297	5e-05	0.000115988
Os01t0863300-01	1353	chr01:37358204-37359556	89C	89P	409.344	54.3756	-2.91228	5e-05	0.000115988
Os01t0864200-01	803	chr01:37403081-37403883	89C	89P	76.127	26.3795	-1.52899	5e-05	0.000115988
Os01t0864500-01	966	chr01:37412046-37413011	89C	89P	193.634	37.6696	-2.36186	5e-05	0.000115988
Os01t0866000-01	936	chr01:37505154-37506089	89C	89P	3.85655	0	-inf	5e-05	0.000115988
Os01t0866100-01	3380	chr01:37509884-37513263	89C	89P	136.278	64.8846	-1.0706	5e-05	0.000115988
Os01t0866200-00	586	chr01:37513877-37514462	89C	89P	54.0181	19.9296	-1.43853	5e-05	0.000115988
Os01t0866400-01	9659	chr01:37519522-37529180	89C	89P	254.182	87.7426	-1.53451	5e-05	0.000115988
Os01t0867300-01	3399	chr01:37556706-37560104	89C	89P	49.5554	294.895	2.57309	5e-05	0.000115988
Os01t0867400-01	3399	chr01:37556706-37560104	89C	89P	10.0185	72.1801	2.84894	5e-05	0.000115988
Os01t0867450-00	3399	chr01:37556706-37560104	89C	89P	0.553315	4.56159	3.04336	0.0069	0.0125404
Os01t0867900-02	3233	chr01:37584883-37588115	89C	89P	8.79083	2.48229	-1.82432	5e-05	0.000115988
Os01t0869400-01	1782	chr01:37682287-37684068	89C	89P	8.91583	42.2288	2.24379	5e-05	0.000115988
Os01t0869900-01	4596	chr01:37710240-37714835	89C	89P	97.2035	273.164	1.49069	5e-05	0.000115988
Os01t0870400-00	3258	chr01:37739464-37742721	89C	89P	2.24887	0.6984	-1.68707	5e-05	0.000115988
Os01t0871500-01	3832	chr01:37789051-37792882	89C	89P	18.169	8.15097	-1.15643	5e-05	0.000115988
Os01t0871900-00	1361	chr01:37810769-37812129	89C	89P	3.44289	1.49994	-1.19871	5e-05	0.000115988
Os01t0872000-01	2104	chr01:37814672-37816775	89C	89P	1.94082	0.697254	-1.47691	5e-05	0.000115988
Os01t0872100-01	5536	chr01:37821283-37826818	89C	89P	71.8747	32.683	-1.13694	5e-05	0.000115988
Os01t0873200-01	2200	chr01:37866112-37868311	89C	89P	2.77857	0.668223	-2.05594	0.0001	0.000226652
Os01t0873300-00	798	chr01:37869528-37870325	89C	89P	4.79519	1.11267	-2.10757	5e-05	0.000115988
Os01t0874100-01	4190	chr01:37914773-37918962	89C	89P	35.927	17.8012	-1.01309	5e-05	0.000115988
Os01t0874300-01	1204	chr01:37932169-37933372	89C	89P	583.614	110.823	-2.39676	5e-05	0.000115988
Os01t0874800-03	3912	chr01:37955090-37959001	89C	89P	4.59404	10.4726	1.18879	0.00685	0.012454
Os01t0875000-01	1364	chr01:37968971-37970334	89C	89P	7.1412	3.22548	-1.14665	5e-05	0.000115988
Os01t0876400-02	3523	chr01:38026659-38030181	89C	89P	5.28082	12.8432	1.28218	0.0049	0.00911541
Os01t0876650-00	742	chr01:38037619-38038360	89C	89P	21.8351	5.39208	-2.01774	5e-05	0.000115988
Os01t0876800-00	6308	chr01:38048046-38054353	89C	89P	3.2682	8.27571	1.34039	5e-05	0.000115988
Os01t0877600-02	7506	chr01:38081253-38088758	89C	89P	2.81677	0.793708	-1.82736	0.00035	0.000755179
Os01t0878000-01	1444	chr01:38101548-38102991	89C	89P	3.04877	0.535623	-2.50894	5e-05	0.000115988
Os01t0878400-01	2752	chr01:38118009-38120760	89C	89P	1.79506	8.37063	2.2213	5e-05	0.000115988
Os01t0878700-02	4297	chr01:38133474-38137770	89C	89P	1.04208	7.56814	2.86048	5e-05	0.000115988
Os01t0878700-03	4297	chr01:38133474-38137770	89C	89P	5.2617	12.7634	1.27841	5e-05	0.000115988
Os01t0879500-01	2465	chr01:38157318-38159782	89C	89P	0.869261	2.26601	1.38229	5e-05	0.000115988
Os01t0880200-01	5592	chr01:38197021-38202612	89C	89P	1.9367	4.8902	1.33629	5e-05	0.000115988
Os01t0880400-01	4278	chr01:38212857-38217134	89C	89P	7.46555	1.88119	-1.9886	5e-05	0.000115988
Os01t0881300-02	3544	chr01:38254052-38257595	89C	89P	31.378	15.1941	-1.04624	5e-05	0.000115988
Os01t0881500-01	3635	chr01:38261855-38265489	89C	89P	35.3377	12.1762	-1.53715	5e-05	0.000115988
Os01t0882500-00	1932	chr01:38305823-38307754	89C	89P	329.075	83.1785	-1.98413	5e-05	0.000115988
Os01t0883800-01	3086	chr01:38382384-38385469	89C	89P	2.889	13.3467	2.20784	5e-05	0.000115988
Os01t0883800-02	3086	chr01:38382384-38385469	89C	89P	2.66635	10.7721	2.01437	5e-05	0.000115988
Os01t0884300-01	2487	chr01:38398995-38401481	89C	89P	4511.86	1531.4	-1.55887	5e-05	0.000115988
Os01t0884350-00	2487	chr01:38398995-38401481	89C	89P	6.12849	2.2018	-1.47685	0.00155	0.00310298
Os01t0884850-00	4377	chr01:38432706-38437082	89C	89P	11.3491	2.181	-2.37952	5e-05	0.000115988
Os01t0885600-01	5032	chr01:38475646-38480677	89C	89P	1.3222	2.65772	1.00725	5e-05	0.000115988
Os01t0886000-01	2849	chr01:38491272-38494120	89C	89P	16.3704	8.1454	-1.00704	5e-05	0.000115988
Os01t0886300-01	4348	chr01:38509122-38513469	89C	89P	24.2449	10.3055	-1.23426	5e-05	0.000115988
Os01t0886300-02	4348	chr01:38509122-38513469	89C	89P	5.88086	2.68009	-1.13374	0.001	0.00205213
Os01t0888300-01	2201	chr01:38611670-38613870	89C	89P	17.4628	7.4771	-1.22373	5e-05	0.000115988
Os01t0888600-01	7827	chr01:38627745-38635571	89C	89P	3.37231	0.830129	-2.02233	5e-05	0.000115988
Os01t0888600-02	7827	chr01:38627745-38635571	89C	89P	3.55343	0.750176	-2.24391	0.00235	0.00459314
Os01t0888800-01	767	chr01:38637419-38638185	89C	89P	2.71268	0.3211	-3.07863	0.00965	0.0171276
Os01t0888900-01	613	chr01:38645145-38645757	89C	89P	38.9354	0.49137	-6.30813	0.00265	0.0051249
Os01t0891400-01	4457	chr01:38755057-38759513	89C	89P	0.245121	0.751277	1.61585	0.0039	0.00736169
Os01t0893400-02	2796	chr01:38843728-38846523	89C	89P	26.147	5.45589	-2.26076	5e-05	0.000115988
Os01t0894050-00	4867	chr01:38869628-38874494	89C	89P	1.88439	0.412013	-2.19334	0.0009	0.00185622
Os01t0894100-01	4867	chr01:38869628-38874494	89C	89P	0.887049	0.283254	-1.64692	0.00035	0.000755179
Os01t0894300-01	2762	chr01:38884959-38887720	89C	89P	23.3012	47.7736	1.03581	5e-05	0.000115988
Os01t0894300-02	2762	chr01:38884959-38887720	89C	89P	4.50577	9.47321	1.07208	5e-05	0.000115988
Os01t0894700-01	2103	chr01:38900612-38902714	89C	89P	33.2003	10.9337	-1.60242	5e-05	0.000115988
Os01t0896200-01	5002	chr01:38945824-38950825	89C	89P	1.34339	3.93658	1.55106	0.0001	0.000226652
Os01t0896700-00	2745	chr01:38968294-38971038	89C	89P	42.9427	160.298	1.90027	5e-05	0.000115988
Os01t0896800-01	2724	chr01:38973652-38976375	89C	89P	38.7119	116.045	1.58383	5e-05	0.000115988
Os01t0897500-01	2310	chr01:39002130-39004439	89C	89P	4.70313	10.0024	1.08866	0.00025	0.00054696
Os01t0900800-01	7769	chr01:39211306-39219074	89C	89P	112.796	36.2126	-1.63915	5e-05	0.000115988
Os01t0900900-01	7769	chr01:39211306-39219074	89C	89P	21.8785	5.85029	-1.90293	5e-05	0.000115988
Os01t0901300-01	2508	chr01:39244621-39247128	89C	89P	0.198444	0.593903	1.5815	0.00345	0.00656104
Os01t0901700-01	3686	chr01:39262880-39266565	89C	89P	0.593711	1.40088	1.2385	5e-05	0.000115988
Os01t0902100-00	7831	chr01:39275189-39283019	89C	89P	0.373051	0.799628	1.09996	0.0001	0.000226652
Os01t0902300-01	2863	chr01:39296975-39299837	89C	89P	13.8984	3.845	-1.85386	5e-05	0.000115988
Os01t0904400-01	8310	chr01:39365919-39374228	89C	89P	0.955364	0.266741	-1.84061	5e-05	0.000115988
Os01t0905200-01	2050	chr01:39408312-39410361	89C	89P	57.077	1.36113	-5.39003	5e-05	0.000115988
Os01t0908200-01	6642	chr01:39544234-39550875	89C	89P	294.494	85.2106	-1.78913	5e-05	0.000115988
Os01t0908400-02	6642	chr01:39544234-39550875	89C	89P	30.0915	74.1353	1.3008	0.00855	0.0153046
Os01t0908700-01	4223	chr01:39565771-39569993	89C	89P	37.3877	7.29515	-2.35755	5e-05	0.000115988
Os01t0910500-01	1496	chr01:39670758-39672253	89C	89P	40.3657	7.64956	-2.39968	5e-05	0.000115988
Os01t0910800-00	628	chr01:39679509-39680136	89C	89P	126.583	3337.5	4.72061	5e-05	0.000115988
Os01t0910900-01	673	chr01:39682768-39683440	89C	89P	4338.69	2073.89	-1.06492	5e-05	0.000115988
Os01t0911100-01	9497	chr01:39684517-39694013	89C	89P	57.4153	28.4521	-1.0129	5e-05	0.000115988
Os01t0911900-01	4620	chr01:39737139-39741758	89C	89P	1.5519	3.9558	1.34993	5e-05	0.000115988
Os01t0912700-01	2132	chr01:39777761-39779892	89C	89P	224.032	61.1358	-1.87362	5e-05	0.000115988
Os01t0913000-01	5117	chr01:39794225-39799341	89C	89P	1995.25	540.707	-1.88365	5e-05	0.000115988
Os01t0913900-01	1663	chr01:39826794-39828456	89C	89P	2.06441	0.40341	-2.35541	5e-05	0.000115988
Os01t0915000-01	1027	chr01:39866434-39867460	89C	89P	4.39959	15.0856	1.77774	5e-05	0.000115988
Os01t0916100-01	1009	chr01:39926252-39927260	89C	89P	4.57505	0.80012	-2.5155	0.0004	0.000858226
Os01t0916400-01	5685	chr01:39947870-39953554	89C	89P	15.507	147.807	3.25272	5e-05	0.000115988
Os01t0916600-01	1831	chr01:39954579-39956409	89C	89P	129.511	291.746	1.17164	5e-05	0.000115988
Os01t0917400-01	4859	chr01:40006066-40010924	89C	89P	12.3415	5.86533	-1.07323	5e-05	0.000115988
Os01t0918300-02	2227	chr01:40064149-40066375	89C	89P	8.22807	2.74166	-1.5855	5e-05	0.000115988
Os01t0918500-01	2934	chr01:40070820-40073753	89C	89P	0.537849	1.3211	1.29647	5e-05	0.000115988
Os01t0919500-01	5095	chr01:40115908-40121002	89C	89P	41.8011	18.8403	-1.14972	5e-05	0.000115988
Os01t0919700-01	9653	chr01:40133108-40142760	89C	89P	17.2663	8.60556	-1.00462	5e-05	0.000115988
Os01t0919800-01	9653	chr01:40133108-40142760	89C	89P	101.105	10.6529	-3.24653	5e-05	0.000115988
Os01t0920100-01	2374	chr01:40167784-40170157	89C	89P	95.0091	240.061	1.33726	5e-05	0.000115988
Os01t0921600-01	3828	chr01:40240809-40244636	89C	89P	31.8545	64.4041	1.01565	5e-05	0.000115988
Os01t0922700-01	518	chr01:40336797-40337314	89C	89P	153.611	17.8287	-3.10701	5e-05	0.000115988
Os01t0922800-01	20149	chr01:40344373-40364521	89C	89P	85.5431	40.6345	-1.07394	5e-05	0.000115988
Os01t0923000-01	736	chr01:40371949-40372684	89C	89P	12.3456	5.56694	-1.14904	5e-05	0.000115988
Os01t0924000-01	1747	chr01:40453862-40455608	89C	89P	563.576	251.911	-1.1617	5e-05	0.000115988
Os01t0924200-01	1063	chr01:40460000-40461062	89C	89P	6.08592	1.84713	-1.72019	5e-05	0.000115988
Os01t0925000-01	13772	chr01:40540980-40554751	89C	89P	13.8688	6.3263	-1.13241	5e-05	0.000115988
Os01t0926300-01	2795	chr01:40610655-40613449	89C	89P	43.02	101.609	1.23995	5e-05	0.000115988
Os01t0927500-01	4326	chr01:40679578-40683903	89C	89P	2.76682	0.41813	-2.72621	0.00245	0.00477847
Os01t0928000-01	2898	chr01:40714215-40717112	89C	89P	18.2959	7.55141	-1.2767	5e-05	0.000115988
Os01t0930200-01	7391	chr01:40806950-40814340	89C	89P	385.536	108.537	-1.82869	5e-05	0.000115988
Os01t0930400-01	7958	chr01:40822989-40830946	89C	89P	3.67533	0.740806	-2.31071	5e-05	0.000115988
Os01t0933500-00	443	chr01:40942544-40942986	89C	89P	6.64272	1.42124	-2.22462	0.00505	0.00937592
Os01t0934100-01	1372	chr01:40973409-40974780	89C	89P	752.317	154.532	-2.28343	5e-05	0.000115988
Os01t0935400-00	1591	chr01:41057219-41058809	89C	89P	82.0977	16.6942	-2.29799	5e-05	0.000115988
Os01t0935700-01	4833	chr01:41074430-41079262	89C	89P	0.8368	1.88698	1.17312	5e-05	0.000115988
Os01t0936800-01	7224	chr01:41115147-41122370	89C	89P	26.4768	10.1548	-1.38257	5e-05	0.000115988
Os01t0936800-02	7224	chr01:41115147-41122370	89C	89P	36.3819	16.0048	-1.18472	5e-05	0.000115988
Os01t0938900-02	2754	chr01:41214310-41217063	89C	89P	55.7799	158.216	1.50407	5e-05	0.000115988
Os01t0939500-00	1419	chr01:41242454-41243872	89C	89P	2.47857	13.446	2.4396	5e-05	0.000115988
Os01t0940700-02	1728	chr01:41346646-41348373	89C	89P	156.384	41.9819	-1.89726	5e-05	0.000115988
Os01t0944900-01	1061	chr01:41539757-41540817	89C	89P	15.465	166.596	3.42928	5e-05	0.000115988
Os01t0945300-01	7886	chr01:41551824-41559709	89C	89P	14.399	2.11356	-2.76822	5e-05	0.000115988
Os01t0945700-00	2615	chr01:41570730-41573344	89C	89P	0	1.5587	inf	5e-05	0.000115988
Os01t0946200-01	920	chr01:41584366-41585285	89C	89P	33.8199	11.6705	-1.53501	5e-05	0.000115988
Os01t0948500-01	3674	chr01:41722523-41726196	89C	89P	8.80959	2.03636	-2.11308	5e-05	0.000115988
Os01t0949300-01	957	chr01:41818326-41819282	89C	89P	476.739	92.8876	-2.35964	5e-05	0.000115988
Os01t0949400-02	2820	chr01:41822268-41825087	89C	89P	2.19623	0.565699	-1.95692	0.00645	0.0117778
Os01t0949500-01	1047	chr01:41826110-41827156	89C	89P	193.81	57.0031	-1.76553	5e-05	0.000115988
Os01t0949750-00	3097	chr01:41839895-41842991	89C	89P	30.0654	7.77885	-1.95048	5e-05	0.000115988
Os01t0950200-01	1030	chr01:41853849-41854878	89C	89P	4.09578	1.03877	-1.97927	5e-05	0.000115988
Os01t0950866-00	9363	chr01:41864510-41873872	89C	89P	18.7009	6.51615	-1.52101	5e-05	0.000115988
Os01t0950900-01	9363	chr01:41864510-41873872	89C	89P	0.636943	3.92395	2.62307	5e-05	0.000115988
Os01t0951400-01	3552	chr01:41892687-41896238	89C	89P	11.4635	38.5463	1.74954	5e-05	0.000115988
Os01t0952100-00	1359	chr01:41917700-41919058	89C	89P	1.83472	0.197819	-3.21331	0.0072	0.0130438
Os01t0952700-01	5957	chr01:41964152-41970108	89C	89P	0.812574	1.64586	1.01827	5e-05	0.000115988
Os01t0953000-01	3356	chr01:41981689-41985044	89C	89P	1.29508	7.83544	2.59697	5e-05	0.000115988
Os01t0953100-02	3356	chr01:41981689-41985044	89C	89P	8.01663	2.83494	-1.49968	5e-05	0.000115988
Os01t0954000-01	1373	chr01:42018072-42019444	89C	89P	2.02461	12.3809	2.6124	5e-05	0.000115988
Os01t0954400-01	2170	chr01:42025708-42027877	89C	89P	24.3249	10.449	-1.21906	5e-05	0.000115988
Os01t0954500-01	2160	chr01:42037176-42039335	89C	89P	7.33027	26.4041	1.84882	5e-05	0.000115988
Os01t0955000-02	4525	chr01:42063260-42067784	89C	89P	57.8829	15.2821	-1.9213	5e-05	0.000115988
Os01t0955100-01	676	chr01:42074191-42074866	89C	89P	256.31	7.63304	-5.06949	5e-05	0.000115988
Os01t0957900-01	11094	chr01:42216975-42228068	89C	89P	3.51714	7.05377	1.00399	5e-05	0.000115988
Os01t0958200-01	1611	chr01:42238810-42240420	89C	89P	1.27243	4.98182	1.96909	5e-05	0.000115988
Os01t0959750-00	491	chr01:42301802-42302292	89C	89P	1.26479	4.53091	1.8409	0.00195	0.00385311
Os01t0959800-01	5391	chr01:42303491-42308881	89C	89P	8.09018	3.80717	-1.08745	5e-05	0.000115988
Os01t0959900-01	1426	chr01:42312148-42313573	89C	89P	4.23781	0.80038	-2.40456	0.00125	0.00253569
Os01t0959900-02	1426	chr01:42312148-42313573	89C	89P	42.268	13.1125	-1.68862	5e-05	0.000115988
Os01t0960400-01	12377	chr01:42336296-42348672	89C	89P	6.90016	1.9502	-1.82301	5e-05	0.000115988
Os01t0960400-02	12377	chr01:42336296-42348672	89C	89P	20.7291	5.47877	-1.91973	5e-05	0.000115988
Os01t0960400-03	12377	chr01:42336296-42348672	89C	89P	2.32152	0.581212	-1.99793	0.00015	0.000335076
Os01t0962100-01	4775	chr01:42411798-42416572	89C	89P	1.72789	4.67369	1.43555	0.0089	0.0158848
Os01t0962600-01	2195	chr01:42425151-42427345	89C	89P	8.86928	39.2992	2.14761	5e-05	0.000115988
Os01t0962700-01	3047	chr01:42429501-42432547	89C	89P	74.4047	35.1332	-1.08256	5e-05	0.000115988
Os01t0963600-01	1393	chr01:42460554-42461946	89C	89P	9309.55	2937.04	-1.66435	5e-05	0.000115988
Os01t0965800-01	900	chr01:42585171-42586070	89C	89P	3.95415	0.541416	-2.86856	5e-05	0.000115988
Os01t0965900-01	2965	chr01:42587306-42590270	89C	89P	99.4484	287.33	1.53069	5e-05	0.000115988
Os01t0971000-02	5012	chr01:42837594-42842605	89C	89P	2281.5	441.309	-2.37012	5e-05	0.000115988
Os01t0971400-01	1807	chr01:42855656-42857462	89C	89P	0	1.09064	inf	5e-05	0.000115988
Os01t0971500-01	1618	chr01:42858782-42860399	89C	89P	19.8157	49.736	1.32765	5e-05	0.000115988
Os01t0971900-01	6389	chr01:42876575-42882963	89C	89P	2.08246	4.33305	1.05709	5e-05	0.000115988
Os01t0972000-01	1279	chr01:42884952-42886230	89C	89P	43.2417	4.91937	-3.13588	5e-05	0.000115988
Os01t0972200-00	1894	chr01:42905569-42907462	89C	89P	1.92878	0.658759	-1.54987	5e-05	0.000115988
Os01t0973100-01	4882	chr01:42960109-42964990	89C	89P	1.00837	2.39419	1.2475	5e-05	0.000115988
Os01t0973600-01	2203	chr01:43016925-43019127	89C	89P	21.1529	8.48405	-1.31803	5e-05	0.000115988
Os01t0974200-01	772	chr01:43047107-43047878	89C	89P	1613.71	63.2837	-4.67241	5e-05	0.000115988
Os01t0974200-02	772	chr01:43047107-43047878	89C	89P	43.0023	1.44263	-4.89764	0.00055	0.00116253
Os01t0974400-01	1883	chr01:43063550-43065432	89C	89P	50.6924	14.5596	-1.7998	5e-05	0.000115988
Os01t0974500-01	3451	chr01:43066716-43070166	89C	89P	1.05165	2.7031	1.36196	5e-05	0.000115988
Os01t0975900-01	1766	chr01:43115743-43117508	89C	89P	2175.64	204.295	-3.41271	5e-05	0.000115988
Os01t0975900-02	1766	chr01:43115743-43117508	89C	89P	94.2952	12.4826	-2.91727	5e-05	0.000115988
Os01t0976800-01	832	chr01:43172241-43173072	89C	89P	1.95018	8.19559	2.07124	5e-05	0.000115988
Os01t0977200-00	4339	chr01:43189155-43193493	89C	89P	1.73461	4.29772	1.30896	5e-05	0.000115988
Os02t0100700-02	6678	chr02:34261-40938	89C	89P	0.359854	1.06581	1.56646	0.0046	0.0085895
Os02t0102200-01	2295	chr02:119390-121684	89C	89P	101.401	45.8589	-1.14481	5e-05	0.000115988
Os02t0102400-02	5509	chr02:124644-130152	89C	89P	2.95317	14.109	2.25628	5e-05	0.000115988
Os02t0102900-01	15376	chr02:158661-174036	89C	89P	5.94851	18.254	1.61761	5e-05	0.000115988
Os02t0103700-01	3090	chr02:180351-183440	89C	89P	5.74401	18.0573	1.65245	5e-05	0.000115988
Os02t0103800-03	1718	chr02:183608-185325	89C	89P	1974.92	928.898	-1.0882	5e-05	0.000115988
Os02t0103850-00	1718	chr02:183608-185325	89C	89P	3.76331	1.38801	-1.43899	5e-05	0.000115988
Os02t0105400-02	3866	chr02:295302-299167	89C	89P	6.30415	1.94565	-1.69605	5e-05	0.000115988
Os02t0105800-01	4923	chr02:311536-316458	89C	89P	0.275178	0.554973	1.01205	0.00475	0.0088524
Os02t0105900-01	2303	chr02:316818-319120	89C	89P	95.5063	470.822	2.30152	5e-05	0.000115988
Os02t0106100-01	3820	chr02:343056-346875	89C	89P	1.17785	7.1073	2.59314	5e-05	0.000115988
Os02t0106700-01	3799	chr02:391818-395616	89C	89P	0.803869	1.62599	1.01628	5e-05	0.000115988
Os02t0106900-01	2424	chr02:404249-406672	89C	89P	9.48096	3.95634	-1.26086	5e-05	0.000115988
Os02t0107300-01	1542	chr02:424940-426481	89C	89P	2.06042	0.970199	-1.08659	0.0011	0.00224545
Os02t0108800-01	1700	chr02:488912-490611	89C	89P	5.76034	2.42165	-1.25016	5e-05	0.000115988
Os02t0109200-01	3679	chr02:500468-504146	89C	89P	50.5951	9.94281	-2.34727	5e-05	0.000115988
Os02t0109200-02	3679	chr02:500468-504146	89C	89P	1.07426	0.245556	-2.12921	0.00025	0.00054696
Os02t0110300-00	1061	chr02:558905-559965	89C	89P	0	0.853092	inf	0.00145	0.00291345
Os02t0110400-01	2533	chr02:561896-564428	89C	89P	7.32817	17.2669	1.23649	5e-05	0.000115988
Os02t0111700-01	2194	chr02:633585-635778	89C	89P	100.688	385.262	1.93595	5e-05	0.000115988
Os02t0114700-01	3248	chr02:785944-789191	89C	89P	7.24798	15.3725	1.0847	5e-05	0.000115988
Os02t0115900-02	3931	chr02:838742-842672	89C	89P	11.7971	39.6358	1.74837	5e-05	0.000115988
Os02t0115900-03	3931	chr02:838742-842672	89C	89P	104.469	330.104	1.65985	5e-05	0.000115988
Os02t0116400-01	3287	chr02:866006-869292	89C	89P	0.737313	0.125022	-2.56009	0.0001	0.000226652
Os02t0116600-02	2653	chr02:875963-878615	89C	89P	29.3127	9.92416	-1.56251	5e-05	0.000115988
Os02t0116800-01	3972	chr02:890262-894233	89C	89P	0.596252	1.38679	1.21775	5e-05	0.000115988
Os02t0117500-01	11133	chr02:918796-929928	89C	89P	0.962343	0.442559	-1.12068	5e-05	0.000115988
Os02t0117600-01	11133	chr02:918796-929928	89C	89P	28.572	11.6512	-1.29412	5e-05	0.000115988
Os02t0119200-01	2159	chr02:1014015-1016173	89C	89P	18.2436	7.18247	-1.34484	5e-05	0.000115988
Os02t0119600-01	556	chr02:1033933-1034488	89C	89P	3.69761	11.0195	1.57539	5e-05	0.000115988
Os02t0119700-01	1313	chr02:1038398-1039710	89C	89P	5.01025	10.4282	1.05754	5e-05	0.000115988
Os02t0120200-01	4336	chr02:1061876-1066211	89C	89P	0.675203	0.296906	-1.18532	0.0008	0.00166068
Os02t0120600-01	1177	chr02:1078474-1079650	89C	89P	143.023	52.6482	-1.44179	5e-05	0.000115988
Os02t0121500-01	9390	chr02:1123453-1132842	89C	89P	119.937	22.1399	-2.43757	5e-05	0.000115988
Os02t0122400-01	3845	chr02:1178890-1182734	89C	89P	0.798723	3.11446	1.96322	5e-05	0.000115988
Os02t0125300-01	3384	chr02:1326922-1330305	89C	89P	119.399	8.11159	-3.87966	5e-05	0.000115988
Os02t0125300-02	3384	chr02:1326922-1330305	89C	89P	76.7463	9.66463	-2.98931	5e-05	0.000115988
Os02t0125400-01	2075	chr02:1331346-1333420	89C	89P	0.565419	0.0862072	-2.71344	0.00905	0.0161381
Os02t0125700-01	12078	chr02:1339256-1351333	89C	89P	22.9226	47.1923	1.04178	5e-05	0.000115988
Os02t0126000-01	2947	chr02:1366176-1369122	89C	89P	5.2284	2.19616	-1.25139	5e-05	0.000115988
Os02t0126400-01	6405	chr02:1387872-1394276	89C	89P	19.5685	5.20705	-1.91	5e-05	0.000115988
Os02t0126400-02	6405	chr02:1387872-1394276	89C	89P	88.1821	14.1099	-2.64378	5e-05	0.000115988
Os02t0126600-01	1287	chr02:1397697-1398983	89C	89P	13.6937	6.69944	-1.0314	5e-05	0.000115988
Os02t0127600-00	3035	chr02:1433093-1436127	89C	89P	0.937256	2.12348	1.17992	5e-05	0.000115988
Os02t0129300-01	3327	chr02:1532450-1535776	89C	89P	8.81677	1.46773	-2.58666	5e-05	0.000115988
Os02t0129800-01	582	chr02:1558562-1559143	89C	89P	26.0883	102.713	1.97714	5e-05	0.000115988
Os02t0130100-01	3327	chr02:1566153-1569479	89C	89P	101.43	28.1294	-1.85034	5e-05	0.000115988
Os02t0130300-01	3773	chr02:1575452-1579224	89C	89P	3.07147	1.28403	-1.25825	0.0041	0.00771247
Os02t0131600-00	403	chr02:1650799-1651201	89C	89P	13.2752	48.0445	1.85563	5e-05	0.000115988
Os02t0132500-01	1504	chr02:1695639-1697142	89C	89P	143.039	33.4001	-2.09849	5e-05	0.000115988
Os02t0133000-00	3539	chr02:1733997-1737535	89C	89P	36.4671	11.1769	-1.70608	5e-05	0.000115988
Os02t0134100-01	4449	chr02:1793874-1798322	89C	89P	0.879573	1.76718	1.00658	0.0046	0.0085895
Os02t0134200-01	1063	chr02:1799749-1800811	89C	89P	16.2716	1.44746	-3.49075	5e-05	0.000115988
Os02t0134300-01	2758	chr02:1816333-1819090	89C	89P	32.0945	130.828	2.02727	5e-05	0.000115988
Os02t0134400-01	4505	chr02:1821868-1826372	89C	89P	11.7992	4.08481	-1.53035	5e-05	0.000115988
Os02t0135700-01	6180	chr02:1882714-1888893	89C	89P	1.83164	4.36834	1.25395	5e-05	0.000115988
Os02t0135800-03	2136	chr02:1902989-1905124	89C	89P	3.4717	8.66467	1.3195	0.00645	0.0117778
Os02t0137700-01	3979	chr02:2001886-2005864	89C	89P	31.6053	9.93218	-1.66998	5e-05	0.000115988
Os02t0137800-02	2731	chr02:2007231-2009961	89C	89P	1.01574	0.365195	-1.4758	0.00025	0.00054696
Os02t0138900-01	5965	chr02:2073172-2079136	89C	89P	0.336498	3.52943	3.39077	0.0005	0.00106179
Os02t0139000-01	5965	chr02:2073172-2079136	89C	89P	3.05878	24.3728	2.99424	5e-05	0.000115988
Os02t0140800-00	1568	chr02:2192035-2193602	89C	89P	3.93182	76.9617	4.29087	5e-05	0.000115988
Os02t0141100-00	6518	chr02:2207997-2214514	89C	89P	6.6222	3.06511	-1.11137	5e-05	0.000115988
Os02t0145000-02	2502	chr02:2486464-2488965	89C	89P	2.42735	5.62821	1.21329	5e-05	0.000115988
Os02t0146500-01	4644	chr02:2551635-2556278	89C	89P	8.04401	3.68338	-1.12689	5e-05	0.000115988
Os02t0147200-01	4540	chr02:2593745-2598284	89C	89P	2.05357	0.792681	-1.37332	5e-05	0.000115988
Os02t0147600-01	2045	chr02:2612043-2614087	89C	89P	0.614929	1.25968	1.03456	5e-05	0.000115988
Os02t0148400-01	3373	chr02:2659671-2663043	89C	89P	19.3854	9.5531	-1.02093	5e-05	0.000115988
Os02t0150600-01	2075	chr02:2787001-2789075	89C	89P	0.885202	0.255393	-1.79329	0.0001	0.000226652
Os02t0151100-01	7511	chr02:2816623-2824133	89C	89P	0.705177	2.49187	1.82117	5e-05	0.000115988
Os02t0153900-01	3374	chr02:2965241-2968614	89C	89P	2.47683	1.00026	-1.30812	5e-05	0.000115988
Os02t0155900-00	6816	chr02:3065810-3072625	89C	89P	1.83237	0.15531	-3.56049	5e-05	0.000115988
Os02t0156500-01	2584	chr02:3092569-3095152	89C	89P	0.794435	2.20958	1.47577	5e-05	0.000115988
Os02t0156600-00	2205	chr02:3097246-3099450	89C	89P	0.146686	0.832421	2.50458	5e-05	0.000115988
Os02t0157700-01	2460	chr02:3142201-3144660	89C	89P	65.6608	29.4822	-1.15519	5e-05	0.000115988
Os02t0158300-01	3263	chr02:3179484-3182746	89C	89P	7.89086	15.9805	1.01806	5e-05	0.000115988
Os02t0158550-00	6162	chr02:3187972-3194133	89C	89P	2.90975	6.4897	1.15726	0.00055	0.00116253
Os02t0158900-01	2248	chr02:3204085-3206332	89C	89P	0	1.27897	inf	5e-05	0.000115988
Os02t0159200-01	4383	chr02:3212237-3216619	89C	89P	4.27576	10.2396	1.25991	5e-05	0.000115988
Os02t0159200-02	4383	chr02:3212237-3216619	89C	89P	9.715	20.3425	1.06621	0.0001	0.000226652
Os02t0160250-00	1994	chr02:3263400-3265393	89C	89P	3.55981	1.5758	-1.17571	5e-05	0.000115988
Os02t0160500-01	661	chr02:3271378-3272038	89C	89P	204.99	450.95	1.13741	5e-05	0.000115988
Os02t0162200-00	4732	chr02:3353589-3358320	89C	89P	1.56285	4.17712	1.41834	5e-05	0.000115988
Os02t0162500-01	1792	chr02:3358927-3360718	89C	89P	51.1735	217.772	2.08935	5e-05	0.000115988
Os02t0162600-01	2225	chr02:3362046-3364270	89C	89P	108.092	391.145	1.85544	5e-05	0.000115988
Os02t0163300-01	989	chr02:3408035-3409023	89C	89P	8.05646	18.3423	1.18696	5e-05	0.000115988
Os02t0163400-01	4038	chr02:3411220-3415257	89C	89P	0.509266	2.49428	2.29213	0.0055	0.0101502
Os02t0163500-01	2915	chr02:3415482-3418396	89C	89P	2.55335	7.46324	1.54741	5e-05	0.000115988
Os02t0163533-01	3162	chr02:3420285-3423446	89C	89P	8.41563	22.6104	1.42584	5e-05	0.000115988
Os02t0165100-01	7673	chr02:3504422-3512094	89C	89P	14.7875	2.01628	-2.87461	5e-05	0.000115988
Os02t0166600-01	1387	chr02:3580320-3581706	89C	89P	4.05156	15.4457	1.93065	5e-05	0.000115988
Os02t0167200-01	2202	chr02:3614132-3616333	89C	89P	0.253295	0.588902	1.21721	0.001	0.00205213
Os02t0167300-02	3041	chr02:3619822-3622862	89C	89P	2.68064	6.13569	1.19465	0.0055	0.0101502
Os02t0168200-01	1936	chr02:3682191-3684126	89C	89P	0.706614	2.84882	2.01137	5e-05	0.000115988
Os02t0169300-01	3668	chr02:3727550-3731217	89C	89P	36.5097	93.222	1.35239	5e-05	0.000115988
Os02t0170000-01	3368	chr02:3797628-3800995	89C	89P	47.2182	15.0518	-1.6494	5e-05	0.000115988
Os02t0170000-02	3368	chr02:3797628-3800995	89C	89P	159.016	48.6296	-1.70927	5e-05	0.000115988
Os02t0170100-01	2245	chr02:3827877-3830121	89C	89P	19.7473	4.84413	-2.02734	5e-05	0.000115988
Os02t0170100-02	2245	chr02:3827877-3830121	89C	89P	30.1547	7.02323	-2.10217	5e-05	0.000115988
Os02t0170900-01	7908	chr02:3855965-3863872	89C	89P	1.91424	0.931903	-1.03852	5e-05	0.000115988
Os02t0173100-01	6718	chr02:3995979-4002696	89C	89P	1.59472	0.612227	-1.38117	5e-05	0.000115988
Os02t0173100-02	6718	chr02:3995979-4002696	89C	89P	8.67749	4.10846	-1.07868	5e-05	0.000115988
Os02t0173200-01	1147	chr02:4008990-4010136	89C	89P	258.054	50.392	-2.35641	5e-05	0.000115988
Os02t0173900-01	7581	chr02:4044608-4052188	89C	89P	19.0592	43.0115	1.17424	5e-05	0.000115988
Os02t0174000-00	2123	chr02:4058193-4060315	89C	89P	15.4407	6.55684	-1.23567	5e-05	0.000115988
Os02t0175000-01	2910	chr02:4103332-4106241	89C	89P	13.0785	6.53126	-1.00176	5e-05	0.000115988
Os02t0175400-01	7362	chr02:4120172-4127533	89C	89P	0.798608	2.46023	1.62324	5e-05	0.000115988
Os02t0175600-01	727	chr02:4134902-4135628	89C	89P	162.894	409.844	1.33114	5e-05	0.000115988
Os02t0176000-00	670	chr02:4150301-4150970	89C	89P	74.1214	23.433	-1.66135	5e-05	0.000115988
Os02t0177400-01	4433	chr02:4264388-4268820	89C	89P	0.76374	0.368962	-1.04961	0.00095	0.00195464
Os02t0177600-01	5429	chr02:4280501-4285929	89C	89P	10.1678	55.8541	2.45766	5e-05	0.000115988
Os02t0177700-01	1832	chr02:4286998-4288829	89C	89P	63.647	21.3106	-1.57852	5e-05	0.000115988
Os02t0177900-01	5838	chr02:4304102-4309939	89C	89P	28.9536	13.6766	-1.08203	5e-05	0.000115988
Os02t0178000-01	5838	chr02:4304102-4309939	89C	89P	10.2656	3.98531	-1.36505	5e-05	0.000115988
Os02t0178800-01	7317	chr02:4355072-4362388	89C	89P	0.525296	5.44191	3.37291	5e-05	0.000115988
Os02t0179200-01	3416	chr02:4390149-4393564	89C	89P	3.01297	1.20624	-1.32067	5e-05	0.000115988
Os02t0179600-01	2173	chr02:4424448-4426620	89C	89P	0.697397	1.70932	1.29337	5e-05	0.000115988
Os02t0180700-01	16220	chr02:4497114-4513333	89C	89P	64.3252	19.8433	-1.69673	5e-05	0.000115988
Os02t0181300-01	1938	chr02:4542937-4544874	89C	89P	1514.1	23.8485	-5.98842	5e-05	0.000115988
Os02t0182700-01	5144	chr02:4616831-4621974	89C	89P	20.8253	10.1607	-1.03534	5e-05	0.000115988
Os02t0182850-00	565	chr02:4629616-4630180	89C	89P	80.8121	171.234	1.08333	5e-05	0.000115988
Os02t0185300-01	2038	chr02:4765150-4767187	89C	89P	5.98892	20.2002	1.754	5e-05	0.000115988
Os02t0186800-00	1611	chr02:4824245-4825855	89C	89P	60.3905	17.0269	-1.8265	5e-05	0.000115988
Os02t0187800-01	3889	chr02:4870150-4874038	89C	89P	4.52863	22.7603	2.32937	5e-05	0.000115988
Os02t0188000-01	1763	chr02:4888510-4890272	89C	89P	413.7	147.389	-1.48895	5e-05	0.000115988
Os02t0189100-01	5725	chr02:4936404-4942128	89C	89P	24.1611	49.9383	1.04746	0.00225	0.00440952
Os02t0189400-01	2699	chr02:4949653-4952351	89C	89P	2.18722	0.419236	-2.38327	5e-05	0.000115988
Os02t0190300-01	10731	chr02:4987256-4997986	89C	89P	29.2173	6.74891	-2.11409	5e-05	0.000115988
Os02t0190900-01	1655	chr02:5045447-5047101	89C	89P	12.4892	27.7326	1.15091	5e-05	0.000115988
Os02t0192500-01	7101	chr02:5151785-5158885	89C	89P	0.182653	2.03294	3.47639	5e-05	0.000115988
Os02t0192700-02	995	chr02:5166997-5167991	89C	89P	108.63	47.7736	-1.18514	5e-05	0.000115988
Os02t0193000-01	2282	chr02:5179723-5182004	89C	89P	27.4026	12.6598	-1.11405	5e-05	0.000115988
Os02t0193200-01	918	chr02:5188885-5189802	89C	89P	56.803	1.08796	-5.70627	5e-05	0.000115988
Os02t0193300-01	752	chr02:5194539-5195290	89C	89P	3.65391	0.76811	-2.25006	0.00035	0.000755179
Os02t0194900-00	7697	chr02:5316387-5324083	89C	89P	6.7328	2.46182	-1.45148	5e-05	0.000115988
Os02t0196800-01	3683	chr02:5414970-5418652	89C	89P	30.0782	69.3513	1.2052	5e-05	0.000115988
Os02t0196800-02	3683	chr02:5414970-5418652	89C	89P	0.409093	4.83877	3.56414	0.00025	0.00054696
Os02t0197125-00	5352	chr02:5442002-5447353	89C	89P	0.716033	0.29951	-1.25742	0.00285	0.00548649
Os02t0197400-01	608	chr02:5463811-5464418	89C	89P	13.3879	36.9732	1.46556	5e-05	0.000115988
Os02t0197500-01	3046	chr02:5465073-5468118	89C	89P	1.08288	4.00864	1.88824	5e-05	0.000115988
Os02t0197600-01	2018	chr02:5468473-5470490	89C	89P	209.479	74.1479	-1.49833	5e-05	0.000115988
Os02t0197600-02	2018	chr02:5468473-5470490	89C	89P	29.6255	6.16989	-2.26352	5e-05	0.000115988
Os02t0197600-03	2018	chr02:5468473-5470490	89C	89P	3808.86	935.542	-2.02548	5e-05	0.000115988
Os02t0198700-01	6927	chr02:5530015-5536941	89C	89P	5.20265	1.42542	-1.86786	5e-05	0.000115988
Os02t0198900-01	1837	chr02:5550228-5552064	89C	89P	4.63769	12.3676	1.41509	5e-05	0.000115988
Os02t0199300-01	15815	chr02:5554256-5570070	89C	89P	4.40788	0.540922	-3.02659	0.0019	0.00375962
Os02t0199666-00	1303	chr02:5576674-5577976	89C	89P	8.29451	4.06169	-1.03008	0.00925	0.0164663
Os02t0199800-01	6462	chr02:5587184-5593645	89C	89P	0.659188	0.216809	-1.60427	5e-05	0.000115988
Os02t0200300-02	2881	chr02:5611552-5614432	89C	89P	14.9466	6.9879	-1.09688	5e-05	0.000115988
Os02t0200800-01	3832	chr02:5623378-5627209	89C	89P	0.960034	2.57184	1.42164	5e-05	0.000115988
Os02t0200900-01	3134	chr02:5628121-5631254	89C	89P	150.394	57.0012	-1.39969	5e-05	0.000115988
Os02t0200900-02	3134	chr02:5628121-5631254	89C	89P	1.26831	0.61348	-1.04782	0.0011	0.00224545
Os02t0200900-04	3134	chr02:5628121-5631254	89C	89P	90.8232	27.5394	-1.72156	5e-05	0.000115988
Os02t0201300-01	912	chr02:5654434-5655345	89C	89P	35.7379	10.1616	-1.81432	5e-05	0.000115988
Os02t0202200-01	2485	chr02:5706635-5709119	89C	89P	35.8619	7.3241	-2.29173	5e-05	0.000115988
Os02t0202500-01	2216	chr02:5740339-5742554	89C	89P	16.6187	48.5027	1.54526	5e-05	0.000115988
Os02t0202950-00	463	chr02:5760033-5760495	89C	89P	3.31345	8.63883	1.3825	0.0003	0.000651558
Os02t0203300-00	1663	chr02:5775723-5777385	89C	89P	6.20047	48.9348	2.98041	5e-05	0.000115988
Os02t0203700-02	7428	chr02:5798920-5806347	89C	89P	71.2089	18.3526	-1.95608	5e-05	0.000115988
Os02t0204500-03	5504	chr02:5841791-5847294	89C	89P	1.35023	0.47351	-1.51173	5e-05	0.000115988
Os02t0205400-01	5371	chr02:5924726-5930096	89C	89P	1.17315	2.69565	1.20025	5e-05	0.000115988
Os02t0205500-01	2781	chr02:5930297-5933077	89C	89P	383.145	46.0707	-3.05597	5e-05	0.000115988
Os02t0205700-00	2781	chr02:5930297-5933077	89C	89P	2.35955	0.436061	-2.43591	5e-05	0.000115988
Os02t0207100-01	1930	chr02:6007622-6009551	89C	89P	1.86472	8.27314	2.14948	5e-05	0.000115988
Os02t0207500-01	583	chr02:6020674-6021256	89C	89P	8.20775	3.67135	-1.16068	5e-05	0.000115988
Os02t0208500-01	934	chr02:6078178-6079111	89C	89P	12.7292	1.18159	-3.42934	5e-05	0.000115988
Os02t0209300-01	567	chr02:6146112-6146678	89C	89P	13.356	1.99349	-2.74411	5e-05	0.000115988
Os02t0209400-01	786	chr02:6149351-6150136	89C	89P	1.72404	3.53535	1.03606	0.0008	0.00166068
Os02t0212500-01	1235	chr02:6270313-6271547	89C	89P	9.27638	25.2746	1.44605	5e-05	0.000115988
Os02t0215200-01	6091	chr02:6447077-6453167	89C	89P	0.460404	0.953171	1.04983	0.0009	0.00185622
Os02t0215700-01	3414	chr02:6476684-6480097	89C	89P	0.117648	0.768219	2.70703	5e-05	0.000115988
Os02t0220500-01	3432	chr02:6716991-6720422	89C	89P	30.6083	84.7961	1.47007	5e-05	0.000115988
Os02t0220600-02	4029	chr02:6721987-6726015	89C	89P	17.7243	39.1004	1.14146	5e-05	0.000115988
Os02t0220700-01	7167	chr02:6726464-6733630	89C	89P	19.0426	9.48921	-1.00487	5e-05	0.000115988
Os02t0221900-01	2610	chr02:6802705-6805314	89C	89P	127.785	6.85655	-4.22009	5e-05	0.000115988
Os02t0222000-00	2610	chr02:6802705-6805314	89C	89P	1.30506	0.586761	-1.15327	0.00345	0.00656104
Os02t0222100-01	3432	chr02:6810647-6814078	89C	89P	1.87445	0.343398	-2.44851	5e-05	0.000115988
Os02t0224100-01	3206	chr02:6956598-6959803	89C	89P	27.4818	11.4427	-1.26405	5e-05	0.000115988
Os02t0224900-01	4932	chr02:7012511-7017442	89C	89P	2.10105	1.01384	-1.05128	5e-05	0.000115988
Os02t0225000-01	5473	chr02:7018718-7024190	89C	89P	18.5626	7.17385	-1.37158	5e-05	0.000115988
Os02t0227600-01	1612	chr02:7164808-7166419	89C	89P	3.98783	15.2719	1.9372	5e-05	0.000115988
Os02t0228300-01	3836	chr02:7220632-7224467	89C	89P	25.1608	69.2274	1.46017	5e-05	0.000115988
Os02t0228400-01	3836	chr02:7220632-7224467	89C	89P	0.3873	1.20964	1.64306	5e-05	0.000115988
Os02t0229000-01	2593	chr02:7257851-7260443	89C	89P	92.2589	334.815	1.8596	5e-05	0.000115988
Os02t0229800-00	889	chr02:7300584-7301472	89C	89P	0.938768	5.80653	2.62884	5e-05	0.000115988
Os02t0230000-02	2648	chr02:7312010-7314657	89C	89P	1.18022	4.52776	1.93974	0.0008	0.00166068
Os02t0231600-01	2497	chr02:7431356-7433852	89C	89P	2.02864	4.50304	1.15038	5e-05	0.000115988
Os02t0232000-01	1479	chr02:7464027-7465505	89C	89P	46.2289	179.53	1.95735	5e-05	0.000115988
Os02t0232050-00	1479	chr02:7464027-7465505	89C	89P	1.55403	4.15466	1.41872	0.0089	0.0158848
Os02t0232500-01	12231	chr02:7501362-7513592	89C	89P	5.21263	1.60854	-1.69626	5e-05	0.000115988
Os02t0233100-01	4475	chr02:7542596-7547070	89C	89P	6.41321	2.64396	-1.27835	5e-05	0.000115988
Os02t0233333-00	436	chr02:7567041-7567476	89C	89P	16.6823	7.44218	-1.16453	5e-05	0.000115988
Os02t0234300-01	2087	chr02:7613260-7615346	89C	89P	40.0676	18.3557	-1.12621	5e-05	0.000115988
Os02t0234500-01	5357	chr02:7621904-7627260	89C	89P	82.4953	39.2328	-1.07225	5e-05	0.000115988
Os02t0234500-03	5357	chr02:7621904-7627260	89C	89P	5.36869	1.90916	-1.49163	5e-05	0.000115988
Os02t0235600-01	10566	chr02:7676837-7687402	89C	89P	23.1383	48.352	1.06329	5e-05	0.000115988
Os02t0235900-01	1846	chr02:7690241-7692086	89C	89P	13.7175	27.6443	1.01096	5e-05	0.000115988
Os02t0236800-02	1422	chr02:7760993-7762414	89C	89P	3.30795	1.12439	-1.55679	5e-05	0.000115988
Os02t0237000-00	1018	chr02:7770037-7771054	89C	89P	0	1.02836	inf	5e-05	0.000115988
Os02t0241100-01	3557	chr02:7975664-7979220	89C	89P	15.2917	54.7028	1.83887	5e-05	0.000115988
Os02t0241200-00	2579	chr02:7986052-7988630	89C	89P	15.1341	2.22977	-2.76283	5e-05	0.000115988
Os02t0243300-01	1695	chr02:8092151-8093845	89C	89P	7.56975	1.32391	-2.51544	5e-05	0.000115988
Os02t0244600-01	4486	chr02:8164660-8169145	89C	89P	12.1336	30.2239	1.31668	5e-05	0.000115988
Os02t0245800-01	4793	chr02:8244131-8248923	89C	89P	3.5864	0.867635	-2.04738	5e-05	0.000115988
Os02t0246600-02	1617	chr02:8276838-8278454	89C	89P	4.87906	12.1555	1.31694	5e-05	0.000115988
Os02t0247200-01	17012	chr02:8326164-8343175	89C	89P	0.985406	2.22155	1.17278	5e-05	0.000115988
Os02t0247600-01	1502	chr02:8350091-8351592	89C	89P	5.74765	2.80125	-1.0369	5e-05	0.000115988
Os02t0248100-00	996	chr02:8367221-8368216	89C	89P	3.65618	0.56242	-2.70062	0.0002	0.000441616
Os02t0249300-00	823	chr02:8422880-8423702	89C	89P	2.24238	0.434892	-2.3663	0.0051	0.00946215
Os02t0251900-01	789	chr02:8541337-8542125	89C	89P	13.2934	1.08931	-3.60923	5e-05	0.000115988
Os02t0254100-00	1312	chr02:8679388-8680699	89C	89P	0.106513	1.2725	3.57858	0.00685	0.012454
Os02t0254550-01	2466	chr02:8700430-8702895	89C	89P	4.23489	1.86032	-1.18678	5e-05	0.000115988
Os02t0254600-01	830	chr02:8714221-8715050	89C	89P	30.9523	7.19428	-2.10512	5e-05	0.000115988
Os02t0254700-01	3918	chr02:8726688-8730605	89C	89P	35.9872	81.5208	1.17968	5e-05	0.000115988
Os02t0257200-01	2330	chr02:8869191-8871520	89C	89P	0	2.13729	inf	5e-05	0.000115988
Os02t0258800-01	7865	chr02:8973276-8981140	89C	89P	17.0482	147.745	3.11541	5e-05	0.000115988
Os02t0258900-02	7865	chr02:8973276-8981140	89C	89P	0.908433	0.22133	-2.03718	5e-05	0.000115988
Os02t0259900-01	6758	chr02:9016558-9023315	89C	89P	2.2977	15.1492	2.72098	5e-05	0.000115988
Os02t0264300-01	2505	chr02:9391325-9393829	89C	89P	9.296	3.71796	-1.3221	5e-05	0.000115988
Os02t0265200-01	2344	chr02:9446492-9448835	89C	89P	13.1466	2.85587	-2.20269	5e-05	0.000115988
Os02t0272400-00	5162	chr02:9888493-9893654	89C	89P	1.67572	0.759109	-1.14241	0.00015	0.000335076
Os02t0275200-01	6757	chr02:10088212-10094968	89C	89P	41.3192	14.2098	-1.53993	5e-05	0.000115988
Os02t0277700-01	3179	chr02:10213162-10216340	89C	89P	1.83529	0.309052	-2.57009	5e-05	0.000115988
Os02t0278700-01	10010	chr02:10273718-10283727	89C	89P	0.616382	0.0387202	-3.99267	0.0013	0.00263125
Os02t0282100-01	3047	chr02:10509168-10512214	89C	89P	8.81887	23.4747	1.41244	5e-05	0.000115988
Os02t0284600-01	723	chr02:10700795-10701517	89C	89P	184.25	640.601	1.79776	5e-05	0.000115988
Os02t0287000-01	3024	chr02:10822642-10825665	89C	89P	48.0708	137.007	1.51102	5e-05	0.000115988
Os02t0287900-01	1448	chr02:10857585-10859032	89C	89P	0.428173	0.937265	1.13026	0.0032	0.00611339
Os02t0288200-02	4218	chr02:10870289-10874506	89C	89P	2.9118	7.78731	1.41921	0.00415	0.00779874
Os02t0297132-00	1236	chr02:11362530-11363765	89C	89P	0.203409	2.05872	3.3393	0.0001	0.000226652
Os02t0299300-01	3973	chr02:11484329-11488301	89C	89P	12.0127	1.96563	-2.6115	5e-05	0.000115988
Os02t0300700-01	942	chr02:11568171-11569112	89C	89P	150.235	41.3395	-1.86163	5e-05	0.000115988
Os02t0301800-02	6377	chr02:11701994-11708370	89C	89P	1.85085	0.693711	-1.41578	5e-05	0.000115988
Os02t0302900-01	4233	chr02:11758501-11762733	89C	89P	1.17923	3.63486	1.62405	5e-05	0.000115988
Os02t0306401-00	5373	chr02:11997253-12002625	89C	89P	13.6804	0.307088	-5.47732	5e-05	0.000115988
Os02t0307800-01	3334	chr02:12086016-12089349	89C	89P	15.178	6.75854	-1.1672	0.0028	0.00539759
Os02t0310400-01	647	chr02:12188659-12189305	89C	89P	9.23268	19.6867	1.0924	5e-05	0.000115988
Os02t0312700-01	3244	chr02:12335389-12338632	89C	89P	2.67267	9.49147	1.82835	5e-05	0.000115988
Os02t0313700-02	7011	chr02:12398145-12405155	89C	89P	5.88991	12.3483	1.068	5e-05	0.000115988
Os02t0314600-01	1968	chr02:12464430-12466397	89C	89P	51.3425	12.4427	-2.04485	5e-05	0.000115988
Os02t0315200-00	3404	chr02:12490270-12493673	89C	89P	1.70155	0.389075	-2.12873	0.00045	0.000960383
Os02t0315600-02	3803	chr02:12503307-12507109	89C	89P	1.98654	0.356345	-2.47891	5e-05	0.000115988
Os02t0316200-01	4528	chr02:12528769-12533296	89C	89P	11.9165	5.52908	-1.10785	5e-05	0.000115988
Os02t0318450-00	2151	chr02:12664724-12666874	89C	89P	3.36941	0.448274	-2.91004	5e-05	0.000115988
Os02t0318500-00	1624	chr02:12668309-12669932	89C	89P	2.38758	0.419896	-2.50745	5e-05	0.000115988
Os02t0318600-00	542	chr02:12680086-12680627	89C	89P	12.2671	2.91776	-2.07186	5e-05	0.000115988
Os02t0319300-01	559	chr02:12731586-12732144	89C	89P	17.3763	40.3098	1.21401	5e-05	0.000115988
Os02t0319800-01	4923	chr02:12741614-12746536	89C	89P	17.8831	8.69214	-1.04081	5e-05	0.000115988
Os02t0321000-01	7705	chr02:12809570-12817274	89C	89P	0.323784	0.976558	1.59268	5e-05	0.000115988
Os02t0321900-01	2856	chr02:12869460-12872315	89C	89P	30.334	93.6287	1.62601	5e-05	0.000115988
Os02t0321900-02	2856	chr02:12869460-12872315	89C	89P	14.4874	50.3062	1.79593	5e-05	0.000115988
Os02t0322400-00	1388	chr02:12893591-12894978	89C	89P	5.62547	1.0671	-2.39828	5e-05	0.000115988
Os02t0323000-01	3941	chr02:12923863-12927803	89C	89P	2.74953	0.372757	-2.88288	5e-05	0.000115988
Os02t0324400-01	1039	chr02:13014486-13015524	89C	89P	0.836677	3.04279	1.86265	5e-05	0.000115988
Os02t0326700-01	7233	chr02:13156599-13163831	89C	89P	26.2563	6.63607	-1.98426	5e-05	0.000115988
Os02t0327000-02	2400	chr02:13173783-13176182	89C	89P	27.379	5.01969	-2.4474	0.00145	0.00291345
Os02t0327700-03	4234	chr02:13223119-13227352	89C	89P	2.88972	8.15437	1.49664	5e-05	0.000115988
Os02t0330200-01	2849	chr02:13417228-13420076	89C	89P	0.808509	2.13976	1.40412	5e-05	0.000115988
Os02t0332800-01	3296	chr02:13606094-13609389	89C	89P	0.459896	2.12944	2.2111	5e-05	0.000115988
Os02t0436400-01	5712	chr02:13917305-13923016	89C	89P	8.60923	17.4596	1.02006	5e-05	0.000115988
Os02t0437200-01	2191	chr02:13949430-13951620	89C	89P	36.4602	8.14856	-2.16171	5e-05	0.000115988
Os02t0437300-01	5222	chr02:13962352-13967573	89C	89P	1.615	6.83841	2.08213	5e-05	0.000115988
Os02t0448400-01	7722	chr02:14529680-14537401	89C	89P	19.626	6.66953	-1.55711	5e-05	0.000115988
Os02t0451900-01	1189	chr02:14865174-14866362	89C	89P	2.60248	5.60117	1.10584	5e-05	0.000115988
Os02t0455400-00	1055	chr02:15106327-15107381	89C	89P	3.40484	7.60105	1.15861	5e-05	0.000115988
Os02t0462300-00	1175	chr02:15502621-15503795	89C	89P	10.3451	4.30468	-1.26498	5e-05	0.000115988
Os02t0462401-00	1945	chr02:15505301-15507245	89C	89P	6.07407	2.18803	-1.47303	5e-05	0.000115988
Os02t0462800-01	1227	chr02:15521496-15522722	89C	89P	3.59829	1.40009	-1.36179	5e-05	0.000115988
Os02t0463401-00	1628	chr02:15543090-15544717	89C	89P	58.3978	538.626	3.2053	5e-05	0.000115988
Os02t0472700-00	2396	chr02:16091725-16094120	89C	89P	1.98494	0.552212	-1.8458	5e-05	0.000115988
Os02t0475300-03	4938	chr02:16259552-16264489	89C	89P	22.6244	7.87928	-1.52174	5e-05	0.000115988
Os02t0478600-01	2119	chr02:16440266-16442384	89C	89P	33.5173	117.198	1.80598	5e-05	0.000115988
Os02t0478700-01	1680	chr02:16445678-16447357	89C	89P	48.5201	159.554	1.71739	5e-05	0.000115988
Os02t0483500-01	1744	chr02:16678287-16680030	89C	89P	43.9328	12.3268	-1.8335	5e-05	0.000115988
Os02t0483800-00	1519	chr02:16692006-16693524	89C	89P	8.30852	1.08323	-2.93925	5e-05	0.000115988
Os02t0484200-01	1790	chr02:16702160-16703949	89C	89P	5.19148	14.5291	1.48473	5e-05	0.000115988
Os02t0486400-01	4464	chr02:16830401-16834864	89C	89P	15.2685	5.02101	-1.60451	5e-05	0.000115988
Os02t0489400-01	2491	chr02:17035597-17038087	89C	89P	48.6869	252.983	2.37744	5e-05	0.000115988
Os02t0493100-00	1797	chr02:17274144-17275940	89C	89P	1.08836	5.69179	2.38672	5e-05	0.000115988
Os02t0497700-02	5381	chr02:17510314-17515694	89C	89P	7.30024	15.0983	1.04837	0.0027	0.00521676
Os02t0498666-01	9998	chr02:17548115-17558112	89C	89P	1.71855	7.2384	2.07448	5e-05	0.000115988
Os02t0499000-01	7096	chr02:17575128-17582223	89C	89P	52.7307	18.7452	-1.49212	5e-05	0.000115988
Os02t0503350-01	2342	chr02:17816789-17819130	89C	89P	0.892672	0.206031	-2.11527	5e-05	0.000115988
Os02t0503400-01	1573	chr02:17846273-17847845	89C	89P	164.393	531.738	1.69357	5e-05	0.000115988
Os02t0503900-01	2251	chr02:17873661-17875911	89C	89P	20.0285	58.2279	1.53966	5e-05	0.000115988
Os02t0504000-01	5405	chr02:17880881-17886285	89C	89P	8.13888	42.7847	2.39419	5e-05	0.000115988
Os02t0504800-01	5327	chr02:17952029-17957355	89C	89P	0.571671	1.55412	1.44284	0.00045	0.000960383
Os02t0504900-01	3190	chr02:17958514-17961703	89C	89P	15.6166	6.5268	-1.25863	5e-05	0.000115988
Os02t0504900-02	3190	chr02:17958514-17961703	89C	89P	21.7046	8.48114	-1.35567	5e-05	0.000115988
Os02t0506100-00	1312	chr02:18005065-18006376	89C	89P	1.5828	0.754346	-1.06918	0.0029	0.00557617
Os02t0507400-03	3308	chr02:18110445-18113752	89C	89P	4.38603	1.45156	-1.59531	5e-05	0.000115988
Os02t0507600-01	1256	chr02:18120263-18121518	89C	89P	1.32562	0.635998	-1.05957	0.00125	0.00253569
Os02t0510600-01	3466	chr02:18252569-18256034	89C	89P	4.40528	10.4387	1.24463	5e-05	0.000115988
Os02t0511400-01	13880	chr02:18296254-18310133	89C	89P	1.77209	0.719289	-1.30081	0.0002	0.000441616
Os02t0512200-01	569	chr02:18379662-18380230	89C	89P	4.67706	17.1351	1.87328	5e-05	0.000115988
Os02t0515200-01	8073	chr02:18573593-18581665	89C	89P	15.2206	1.82762	-3.05799	5e-05	0.000115988
Os02t0516400-01	2754	chr02:18639135-18641888	89C	89P	1.87538	0.430616	-2.12271	0.0004	0.000858226
Os02t0518000-01	1512	chr02:18824563-18826074	89C	89P	111.037	40.5956	-1.45164	5e-05	0.000115988
Os02t0521100-01	583	chr02:18986684-18987266	89C	89P	0	1.04984	inf	5e-05	0.000115988
Os02t0523800-01	3724	chr02:19121902-19125625	89C	89P	27.4844	10.0673	-1.44893	5e-05	0.000115988
Os02t0525100-01	754	chr02:19186327-19187080	89C	89P	4.09224	8.74983	1.09637	5e-05	0.000115988
Os02t0526000-01	10256	chr02:19225377-19235632	89C	89P	9.08596	3.50866	-1.37272	5e-05	0.000115988
Os02t0526000-03	10256	chr02:19225377-19235632	89C	89P	7.93537	3.18932	-1.31505	0.0004	0.000858226
Os02t0527200-01	1226	chr02:19303395-19304620	89C	89P	706.214	56.3026	-3.64883	5e-05	0.000115988
Os02t0527300-01	3105	chr02:19309755-19312859	89C	89P	91.2574	19.2304	-2.24655	5e-05	0.000115988
Os02t0527600-01	7913	chr02:19324218-19332130	89C	89P	6.35136	3.04347	-1.06135	5e-05	0.000115988
Os02t0527900-00	1872	chr02:19342018-19343889	89C	89P	13.3547	3.565	-1.90538	5e-05	0.000115988
Os02t0528200-01	11339	chr02:19355789-19367127	89C	89P	1.00149	3.37832	1.75416	5e-05	0.000115988
Os02t0528900-01	14180	chr02:19406607-19420786	89C	89P	0.174417	7.08847	5.34486	5e-05	0.000115988
Os02t0529700-01	3181	chr02:19455170-19458350	89C	89P	1.38664	11.2277	3.0174	5e-05	0.000115988
Os02t0529900-01	3039	chr02:19466312-19469350	89C	89P	3.89965	0.942272	-2.04913	5e-05	0.000115988
Os02t0530300-01	744	chr02:19488187-19488930	89C	89P	1.28116	3.19924	1.32028	5e-05	0.000115988
Os02t0530600-01	5109	chr02:19509827-19514935	89C	89P	0.522677	2.44052	2.2232	5e-05	0.000115988
Os02t0530600-02	5109	chr02:19509827-19514935	89C	89P	1.43659	7.48588	2.38152	5e-05	0.000115988
Os02t0532300-02	4225	chr02:19591286-19595510	89C	89P	5.90062	37.9379	2.6847	5e-05	0.000115988
Os02t0533200-00	2792	chr02:19632433-19635224	89C	89P	35.5235	15.7015	-1.17787	5e-05	0.000115988
Os02t0533300-01	2580	chr02:19636275-19638854	89C	89P	20.1591	9.97056	-1.01569	5e-05	0.000115988
Os02t0533700-01	1064	chr02:19644998-19646061	89C	89P	4.48011	0.319399	-3.8101	0.0002	0.000441616
Os02t0534000-00	864	chr02:19653917-19654780	89C	89P	2.22749	0.596418	-1.90102	0.00205	0.0040384
Os02t0534800-01	3102	chr02:19710367-19713468	89C	89P	67.7667	140.088	1.04769	5e-05	0.000115988
Os02t0535000-01	2821	chr02:19714851-19717671	89C	89P	11.0182	24.0967	1.12894	5e-05	0.000115988
Os02t0536300-00	1561	chr02:19789457-19791017	89C	89P	0.250471	0.613527	1.29248	0.0085	0.0152216
Os02t0537500-01	5109	chr02:19868199-19873307	89C	89P	2.68542	1.21789	-1.14076	5e-05	0.000115988
Os02t0538900-01	5285	chr02:19962639-19967923	89C	89P	0.8317	3.39428	2.02897	5e-05	0.000115988
Os02t0539500-01	1872	chr02:20000426-20002297	89C	89P	14.211	3.73525	-1.92773	5e-05	0.000115988
Os02t0540700-00	1519	chr02:20082158-20083676	89C	89P	57.265	9.80271	-2.5464	5e-05	0.000115988
Os02t0541700-01	2692	chr02:20125035-20127726	89C	89P	18.0375	43.058	1.25528	5e-05	0.000115988
Os02t0543000-05	987	chr02:20165663-20166649	89C	89P	211.324	28.6907	-2.8808	5e-05	0.000115988
Os02t0548700-00	1400	chr02:20588288-20589687	89C	89P	10.8236	1.16209	-3.21938	5e-05	0.000115988
Os02t0549200-01	3068	chr02:20623192-20626259	89C	89P	0.344388	1.96859	2.51506	5e-05	0.000115988
Os02t0549600-01	2343	chr02:20649579-20651921	89C	89P	16.2633	57.6372	1.82538	5e-05	0.000115988
Os02t0551600-01	839	chr02:20776246-20777084	89C	89P	0.275242	1.40209	2.34881	0.004	0.00753733
Os02t0554100-01	5180	chr02:20913875-20919054	89C	89P	8.70931	1.43744	-2.59906	5e-05	0.000115988
Os02t0555100-01	2502	chr02:20966830-20969331	89C	89P	0.496648	1.66435	1.74466	5e-05	0.000115988
Os02t0555200-01	7634	chr02:20969985-20977618	89C	89P	0.790888	2.22135	1.48989	5e-05	0.000115988
Os02t0555600-01	8251	chr02:20985974-20994224	89C	89P	15.997	2.84021	-2.49373	5e-05	0.000115988
Os02t0556400-01	3044	chr02:21039694-21042737	89C	89P	8.95788	21.0249	1.23087	5e-05	0.000115988
Os02t0556800-01	7106	chr02:21054450-21061555	89C	89P	1072.98	490.329	-1.1298	5e-05	0.000115988
Os02t0557700-01	14505	chr02:21110632-21125136	89C	89P	30.8124	11.0155	-1.48398	5e-05	0.000115988
Os02t0557800-02	2720	chr02:21128649-21131368	89C	89P	27.1189	11.1511	-1.28211	5e-05	0.000115988
Os02t0562700-01	4304	chr02:21344261-21348564	89C	89P	85.3532	38.8361	-1.13605	0.0082	0.0147217
Os02t0564400-01	5949	chr02:21425671-21431619	89C	89P	279.018	85.4132	-1.70783	5e-05	0.000115988
Os02t0564700-01	4367	chr02:21436298-21440664	89C	89P	0.836259	2.1464	1.35989	5e-05	0.000115988
Os02t0567200-01	4872	chr02:21569287-21574158	89C	89P	13.5723	3.64673	-1.89599	5e-05	0.000115988
Os02t0567800-01	1252	chr02:21587766-21589017	89C	89P	8.32913	19.6593	1.23897	5e-05	0.000115988
Os02t0567900-01	6406	chr02:21596212-21602617	89C	89P	27.2104	67.9752	1.32085	5e-05	0.000115988
Os02t0568200-00	5109	chr02:21608164-21613272	89C	89P	6.08003	0.19196	-4.9852	5e-05	0.000115988
Os02t0570400-01	8409	chr02:21765010-21773418	89C	89P	0.129432	2.88104	4.47632	5e-05	0.000115988
Os02t0570700-01	3084	chr02:21810374-21813457	89C	89P	0.430314	0.941786	1.13001	0.0003	0.000651558
Os02t0571900-01	1747	chr02:21904597-21906343	89C	89P	0.0619416	0.955919	3.94791	0.0034	0.00647086
Os02t0572200-01	1313	chr02:21917367-21918679	89C	89P	2.00729	0.768113	-1.38586	0.0003	0.000651558
Os02t0572400-01	4900	chr02:21930666-21935565	89C	89P	43.0951	1.90488	-4.49975	5e-05	0.000115988
Os02t0572400-02	4900	chr02:21930666-21935565	89C	89P	100.071	4.85656	-4.36494	5e-05	0.000115988
Os02t0575000-01	628	chr02:22064965-22065592	89C	89P	675.649	10.3731	-6.02536	5e-05	0.000115988
Os02t0575700-01	4594	chr02:22096139-22100732	89C	89P	180.11	54.788	-1.71695	5e-05	0.000115988
Os02t0575900-01	7518	chr02:22110139-22117656	89C	89P	0.168447	1.02568	2.60622	5e-05	0.000115988
Os02t0576700-01	4445	chr02:22151597-22156041	89C	89P	39.6975	112.854	1.50733	5e-05	0.000115988
Os02t0578201-01	2013	chr02:22229411-22231423	89C	89P	0.259961	1.2196	2.23004	0.00015	0.000335076
Os02t0578300-01	2013	chr02:22229411-22231423	89C	89P	2.82101	14.1436	2.32586	5e-05	0.000115988
Os02t0579800-01	1180	chr02:22311833-22313012	89C	89P	87.5985	40.8534	-1.10045	5e-05	0.000115988
Os02t0580300-02	4370	chr02:22333307-22337676	89C	89P	13.4069	5.95413	-1.17101	5e-05	0.000115988
Os02t0580300-04	4370	chr02:22333307-22337676	89C	89P	13.2826	3.77907	-1.81343	0.00065	0.0013634
Os02t0580500-01	1121	chr02:22347065-22348185	89C	89P	5.18883	18.7445	1.85298	5e-05	0.000115988
Os02t0580800-02	3685	chr02:22363647-22367331	89C	89P	2.16877	0.974643	-1.15393	0.0005	0.00106179
Os02t0580966-00	4488	chr02:22369929-22374416	89C	89P	3.01781	1.4995	-1.00903	0.0018	0.00357259
Os02t0581100-01	614	chr02:22390372-22390985	89C	89P	33.3359	9.29317	-1.84283	5e-05	0.000115988
Os02t0581200-01	680	chr02:22401333-22402012	89C	89P	2.61287	0.601318	-2.11944	0.0068	0.0123686
Os02t0581400-01	10859	chr02:22415291-22426149	89C	89P	0.831157	0.387587	-1.1006	5e-05	0.000115988
Os02t0581900-01	942	chr02:22433560-22434501	89C	89P	13.8904	5.96915	-1.21849	5e-05	0.000115988
Os02t0582600-02	1584	chr02:22468205-22469788	89C	89P	2.87893	13.7915	2.26017	5e-05	0.000115988
Os02t0584700-01	731	chr02:22550854-22551584	89C	89P	28.3018	4.33889	-2.7055	5e-05	0.000115988
Os02t0585100-00	730	chr02:22558880-22559609	89C	89P	14.8656	0.469534	-4.98461	0.00265	0.0051249
Os02t0585200-01	942	chr02:22562005-22562946	89C	89P	41.5247	3.61609	-3.52147	5e-05	0.000115988
Os02t0588600-01	6753	chr02:22687277-22694029	89C	89P	1.59339	0.647184	-1.29985	0.0018	0.00357259
Os02t0589400-01	1770	chr02:22741592-22743361	89C	89P	6.39627	3.03737	-1.07441	5e-05	0.000115988
Os02t0589700-00	1123	chr02:22757090-22758212	89C	89P	4.88474	1.60902	-1.6021	5e-05	0.000115988
Os02t0589900-00	16653	chr02:22761940-22778592	89C	89P	1.26026	0.117121	-3.42765	0.00605	0.0110943
Os02t0591700-01	1993	chr02:22882164-22884156	89C	89P	95.1041	444.851	2.22574	5e-05	0.000115988
Os02t0591800-01	2882	chr02:22885245-22888126	89C	89P	8.76248	37.2364	2.0873	5e-05	0.000115988
Os02t0592833-00	2538	chr02:22941280-22943817	89C	89P	0.441744	12.8069	4.85756	0.00015	0.000335076
Os02t0594900-01	2693	chr02:23069834-23072526	89C	89P	36.2275	15.3618	-1.23774	5e-05	0.000115988
Os02t0595100-01	3333	chr02:23083105-23086437	89C	89P	22.6912	9.68099	-1.22891	5e-05	0.000115988
Os02t0595200-00	595	chr02:23097994-23098588	89C	89P	32.0937	14.3555	-1.16068	5e-05	0.000115988
Os02t0595400-01	821	chr02:23105717-23106537	89C	89P	162.31	384.804	1.24537	5e-05	0.000115988
Os02t0595900-01	2018	chr02:23121132-23123149	89C	89P	1.01784	5.5596	2.44947	5e-05	0.000115988
Os02t0596000-01	2975	chr02:23126924-23129898	89C	89P	6.83137	1.68446	-2.01989	5e-05	0.000115988
Os02t0596700-00	2258	chr02:23172607-23174864	89C	89P	1.10111	0.252043	-2.12722	0.0079	0.0142249
Os02t0597200-01	751	chr02:23209706-23210456	89C	89P	7.25953	2.49559	-1.54049	5e-05	0.000115988
Os02t0597300-01	8205	chr02:23211708-23219912	89C	89P	7.82814	1.69382	-2.20839	5e-05	0.000115988
Os02t0599400-01	725	chr02:23416054-23416778	89C	89P	15.8561	2.37318	-2.74014	5e-05	0.000115988
Os02t0599700-01	9992	chr02:23432539-23442530	89C	89P	6.6755	3.26041	-1.03382	5e-05	0.000115988
Os02t0601300-01	3322	chr02:23527138-23530459	89C	89P	35.8205	78.7469	1.13644	5e-05	0.000115988
Os02t0601700-01	4274	chr02:23544804-23549077	89C	89P	0.429186	0.861873	1.00587	0.0001	0.000226652
Os02t0601800-02	5207	chr02:23549174-23554380	89C	89P	54.2498	18.0204	-1.58999	5e-05	0.000115988
Os02t0601800-03	5207	chr02:23549174-23554380	89C	89P	90.5186	34.2802	-1.40084	5e-05	0.000115988
Os02t0602100-01	3658	chr02:23562278-23565935	89C	89P	29.8386	10.611	-1.49161	5e-05	0.000115988
Os02t0602900-01	2136	chr02:23605515-23607650	89C	89P	3.1886	1.54093	-1.04913	5e-05	0.000115988
Os02t0603600-01	8023	chr02:23643454-23651476	89C	89P	8.97149	1.70382	-2.39658	5e-05	0.000115988
Os02t0603800-01	5724	chr02:23653451-23659174	89C	89P	123.083	53.4823	-1.20249	5e-05	0.000115988
Os02t0605900-01	1972	chr02:23743040-23745011	89C	89P	126.935	20.5863	-2.62433	5e-05	0.000115988
Os02t0606200-01	1183	chr02:23759251-23760433	89C	89P	467.111	155.968	-1.58251	5e-05	0.000115988
Os02t0606800-01	6269	chr02:23769399-23775667	89C	89P	19.9167	7.20714	-1.46648	5e-05	0.000115988
Os02t0607700-01	5536	chr02:23829190-23834725	89C	89P	1.69145	0.721559	-1.22907	0.0007	0.00146264
Os02t0608000-00	797	chr02:23845808-23846604	89C	89P	4.2758	0.421957	-3.34103	0.0042	0.00788821
Os02t0608500-02	5209	chr02:23876494-23881702	89C	89P	13.1426	4.19792	-1.6465	5e-05	0.000115988
Os02t0608600-01	4066	chr02:23886677-23890742	89C	89P	1.50401	4.73719	1.65522	5e-05	0.000115988
Os02t0608900-02	4163	chr02:23894668-23898830	89C	89P	37.5046	14.7475	-1.3466	5e-05	0.000115988
Os02t0610400-01	4298	chr02:23980587-23984884	89C	89P	6.14963	15.9033	1.37076	5e-05	0.000115988
Os02t0610700-01	5400	chr02:23998074-24003473	89C	89P	79.2579	25.1414	-1.65649	5e-05	0.000115988
Os02t0610700-02	5400	chr02:23998074-24003473	89C	89P	3.1559	1.00016	-1.65782	5e-05	0.000115988
Os02t0610800-01	5400	chr02:23998074-24003473	89C	89P	291.189	125.273	-1.21689	5e-05	0.000115988
Os02t0611400-01	3376	chr02:24059318-24062693	89C	89P	7.3196	15.3093	1.06457	5e-05	0.000115988
Os02t0611450-00	3287	chr02:24063224-24066510	89C	89P	1.27506	0.612508	-1.05777	5e-05	0.000115988
Os02t0611800-01	3913	chr02:24080703-24084615	89C	89P	52.2664	26.1085	-1.00136	5e-05	0.000115988
Os02t0612000-01	3241	chr02:24090863-24094103	89C	89P	8.57818	17.6916	1.04432	5e-05	0.000115988
Os02t0612100-01	1830	chr02:24095881-24097710	89C	89P	3.98138	9.3853	1.23714	5e-05	0.000115988
Os02t0612700-01	6192	chr02:24133182-24139373	89C	89P	3.04563	0.998934	-1.60828	5e-05	0.000115988
Os02t0612900-01	1059	chr02:24152036-24153094	89C	89P	106.107	784.244	2.88579	5e-05	0.000115988
Os02t0613200-01	7404	chr02:24166842-24174245	89C	89P	7.5647	2.35044	-1.68635	5e-05	0.000115988
Os02t0613200-04	7404	chr02:24166842-24174245	89C	89P	6.98128	2.12223	-1.71791	0.00045	0.000960383
Os02t0614200-01	6985	chr02:24235667-24242651	89C	89P	17.8373	38.4924	1.10967	5e-05	0.000115988
Os02t0614500-01	3422	chr02:24270253-24273674	89C	89P	34.1249	11.159	-1.61262	5e-05	0.000115988
Os02t0614500-02	3422	chr02:24270253-24273674	89C	89P	5.50225	1.23616	-2.15416	5e-05	0.000115988
Os02t0614700-00	5792	chr02:24283087-24288878	89C	89P	38.4489	10.0589	-1.93447	5e-05	0.000115988
Os02t0616300-00	15297	chr02:24391315-24406611	89C	89P	0.435994	1.18954	1.44803	5e-05	0.000115988
Os02t0617700-01	8907	chr02:24531161-24540067	89C	89P	3.22477	12.766	1.98504	5e-05	0.000115988
Os02t0618000-01	556	chr02:24564048-24564603	89C	89P	0	1.80427	inf	5e-05	0.000115988
Os02t0618250-01	4741	chr02:24573216-24577956	89C	89P	22.7848	52.8248	1.21314	5e-05	0.000115988
Os02t0618400-02	2072	chr02:24580456-24582527	89C	89P	22.4718	1.08139	-4.37715	5e-05	0.000115988
Os02t0619600-01	6841	chr02:24645507-24652347	89C	89P	1.54789	0.308666	-2.32618	5e-05	0.000115988
Os02t0620100-01	3543	chr02:24667250-24670792	89C	89P	6.89414	3.15181	-1.12919	5e-05	0.000115988
Os02t0620400-01	860	chr02:24676465-24677324	89C	89P	99.457	20.9778	-2.24521	5e-05	0.000115988
Os02t0620600-01	1869	chr02:24690868-24692736	89C	89P	5.25323	2.56365	-1.03501	5e-05	0.000115988
Os02t0621600-02	2315	chr02:24736977-24739291	89C	89P	5.95604	1.66416	-1.83956	5e-05	0.000115988
Os02t0621800-01	5458	chr02:24749450-24754907	89C	89P	73.6669	30.1752	-1.28765	5e-05	0.000115988
Os02t0621850-01	5458	chr02:24749450-24754907	89C	89P	20.3384	2.34802	-3.11469	5e-05	0.000115988
Os02t0622300-00	1688	chr02:24777908-24779595	89C	89P	70.0609	273.245	1.96351	5e-05	0.000115988
Os02t0623932-00	589	chr02:24871745-24872333	89C	89P	6.01076	1.52542	-1.97834	5e-05	0.000115988
Os02t0624100-00	1187	chr02:24873010-24874196	89C	89P	5.83727	1.85276	-1.65562	5e-05	0.000115988
Os02t0625300-00	1520	chr02:24934933-24936452	89C	89P	18.7722	76.5963	2.02868	5e-05	0.000115988
Os02t0625500-01	5801	chr02:24940848-24946648	89C	89P	6.69251	25.867	1.95049	5e-05	0.000115988
Os02t0625500-02	5801	chr02:24940848-24946648	89C	89P	5.62525	16.7621	1.57522	5e-05	0.000115988
Os02t0626100-01	3841	chr02:24973447-24977287	89C	89P	19.7543	94.7646	2.26218	5e-05	0.000115988
Os02t0626400-03	4134	chr02:24985255-24989388	89C	89P	27.6638	57.892	1.06537	5e-05	0.000115988
Os02t0627100-01	2525	chr02:25006494-25009018	89C	89P	0.622595	1.78256	1.51758	5e-05	0.000115988
Os02t0627700-00	2802	chr02:25052170-25054971	89C	89P	8.8292	3.21901	-1.45566	5e-05	0.000115988
Os02t0629000-01	969	chr02:25153297-25154265	89C	89P	27.8963	4.7163	-2.56435	5e-05	0.000115988
Os02t0631100-01	1534	chr02:25239747-25241280	89C	89P	1.72503	3.97858	1.20563	5e-05	0.000115988
Os02t0631200-01	13899	chr02:25242588-25256486	89C	89P	38.7618	17.3138	-1.16271	5e-05	0.000115988
Os02t0631200-02	13899	chr02:25242588-25256486	89C	89P	18.3474	2.81994	-2.70184	5e-05	0.000115988
Os02t0633000-00	4349	chr02:25361260-25365608	89C	89P	0.833499	0.146622	-2.50708	0.0021	0.00413149
Os02t0633066-00	3203	chr02:25374691-25377893	89C	89P	2.5302	0.919886	-1.45973	5e-05	0.000115988
Os02t0633100-01	14771	chr02:25379791-25394561	89C	89P	0.582102	2.25767	1.95549	5e-05	0.000115988
Os02t0633100-02	14771	chr02:25379791-25394561	89C	89P	6.43836	23.7109	1.88078	5e-05	0.000115988
Os02t0633200-01	14771	chr02:25379791-25394561	89C	89P	9.12144	20.0593	1.13694	5e-05	0.000115988
Os02t0635000-01	3068	chr02:25459519-25462586	89C	89P	16.5654	7.65306	-1.11406	5e-05	0.000115988
Os02t0638650-01	2034	chr02:25595574-25597607	89C	89P	70.2021	27.0089	-1.37808	5e-05	0.000115988
Os02t0639800-02	12230	chr02:25665013-25677242	89C	89P	12.6015	25.6497	1.02534	5e-05	0.000115988
Os02t0640300-01	1452	chr02:25696948-25698399	89C	89P	0.344758	0.981539	1.50946	0.0023	0.00450223
Os02t0641300-00	2961	chr02:25759840-25762800	89C	89P	1.14596	12.6678	3.46653	5e-05	0.000115988
Os02t0642200-01	1860	chr02:25789354-25791213	89C	89P	2.56504	0.316755	-3.01754	0.00015	0.000335076
Os02t0646200-01	1705	chr02:26027784-26029488	89C	89P	5.818	0.418537	-3.7971	5e-05	0.000115988
Os02t0647900-01	5672	chr02:26079796-26085467	89C	89P	3.30426	0.631862	-2.38665	5e-05	0.000115988
Os02t0648100-01	1438	chr02:26090436-26091873	89C	89P	2.18123	0.335691	-2.69994	0.0004	0.000858226
Os02t0648300-01	1699	chr02:26099325-26101023	89C	89P	0.732121	1.93306	1.40073	5e-05	0.000115988
Os02t0649300-01	1658	chr02:26143310-26144967	89C	89P	67.8867	265.116	1.96542	5e-05	0.000115988
Os02t0649400-00	471	chr02:26150919-26151389	89C	89P	12.0012	4.16029	-1.52842	5e-05	0.000115988
Os02t0649700-01	6156	chr02:26156275-26162430	89C	89P	52.399	23.3841	-1.16401	5e-05	0.000115988
Os02t0649900-01	3303	chr02:26171616-26174918	89C	89P	0.170405	1.12515	2.72308	5e-05	0.000115988
Os02t0651900-01	973	chr02:26271680-26272652	89C	89P	8.69719	38.5223	2.14707	5e-05	0.000115988
Os02t0652000-01	2286	chr02:26275399-26277684	89C	89P	3.3295	0.969396	-1.78015	5e-05	0.000115988
Os02t0653900-03	1962	chr02:26379645-26381606	89C	89P	697.361	22.7993	-4.93484	5e-05	0.000115988
Os02t0654600-00	2068	chr02:26409836-26411903	89C	89P	9.09845	2.53177	-1.84548	5e-05	0.000115988
Os02t0654700-01	1300	chr02:26422186-26423485	89C	89P	160.761	1.41263	-6.83039	5e-05	0.000115988
Os02t0655100-01	2132	chr02:26442392-26444523	89C	89P	1.60107	4.14638	1.37281	5e-05	0.000115988
Os02t0655200-02	1546	chr02:26456449-26457994	89C	89P	0.64741	4.3011	2.73195	5e-05	0.000115988
Os02t0656600-00	1402	chr02:26524618-26526019	89C	89P	2.80679	0.667881	-2.07126	5e-05	0.000115988
Os02t0657600-00	11743	chr02:26565011-26576753	89C	89P	5.43002	13.0579	1.26589	0.0001	0.000226652
Os02t0657700-01	11743	chr02:26565011-26576753	89C	89P	46.5898	12.786	-1.86545	5e-05	0.000115988
Os02t0658200-01	824	chr02:26616523-26617346	89C	89P	0.33548	3.06681	3.19244	0.0068	0.0123686
Os02t0658400-01	2816	chr02:26625055-26627870	89C	89P	7.85187	3.62965	-1.11321	5e-05	0.000115988
Os02t0658500-01	3949	chr02:26628110-26632058	89C	89P	6.81715	2.1435	-1.6692	5e-05	0.000115988
Os02t0660100-00	589	chr02:26726616-26727204	89C	89P	3.07861	0.663664	-2.21375	0.0044	0.00823805
Os02t0661100-01	4018	chr02:26767606-26771623	89C	89P	1.95625	0.127894	-3.93507	5e-05	0.000115988
Os02t0661900-02	2645	chr02:26799674-26802318	89C	89P	2.30854	1.04899	-1.13798	0.00035	0.000755179
Os02t0665400-02	5415	chr02:27023004-27028418	89C	89P	3.28731	1.46178	-1.16918	0.00025	0.00054696
Os02t0666000-01	736	chr02:27035372-27036107	89C	89P	5.11015	1.64263	-1.63735	0.00035	0.000755179
Os02t0666700-01	1725	chr02:27077279-27079003	89C	89P	3.34738	0.375375	-3.15663	5e-05	0.000115988
Os02t0667300-01	770	chr02:27097793-27098562	89C	89P	0.657071	0	-inf	5e-05	0.000115988
Os02t0668000-01	6458	chr02:27118005-27124462	89C	89P	1.08149	2.94765	1.44655	0.00905	0.0161381
Os02t0668400-00	2128	chr02:27134554-27136681	89C	89P	3.0204	6.36187	1.07471	5e-05	0.000115988
Os02t0668500-01	1057	chr02:27137229-27138285	89C	89P	12.9119	3.86238	-1.74114	5e-05	0.000115988
Os02t0669100-01	1444	chr02:27165455-27166898	89C	89P	367.68	782.174	1.08904	5e-05	0.000115988
Os02t0669500-01	1109	chr02:27183080-27184188	89C	89P	136.733	8.16915	-4.06504	5e-05	0.000115988
Os02t0670400-01	1689	chr02:27225268-27226956	89C	89P	58.7967	151.97	1.36998	5e-05	0.000115988
Os02t0670500-01	1037	chr02:27228687-27229723	89C	89P	51.8702	17.4406	-1.57246	5e-05	0.000115988
Os02t0671300-01	3007	chr02:27266201-27269207	89C	89P	0.667171	0.315765	-1.07921	0.00915	0.0163018
Os02t0672700-01	2587	chr02:27369141-27371727	89C	89P	0.670914	4.90976	2.87145	5e-05	0.000115988
Os02t0673500-01	5271	chr02:27416558-27421828	89C	89P	7.99709	3.34184	-1.25883	5e-05	0.000115988
Os02t0673700-02	3661	chr02:27435302-27438962	89C	89P	22.6702	9.83326	-1.20506	5e-05	0.000115988
Os02t0674233-00	6181	chr02:27469580-27475760	89C	89P	2.52789	0.379446	-2.73597	0.0077	0.0138908
Os02t0674800-01	7049	chr02:27487865-27494913	89C	89P	35.9014	15.4591	-1.21558	5e-05	0.000115988
Os02t0675000-01	1146	chr02:27502722-27503867	89C	89P	14.648	6.20882	-1.23831	5e-05	0.000115988
Os02t0675100-01	1146	chr02:27502722-27503867	89C	89P	2.52218	1.01589	-1.31192	0.00305	0.00584437
Os02t0675700-01	3609	chr02:27531015-27534623	89C	89P	3.27118	0.86236	-1.92345	5e-05	0.000115988
Os02t0676400-00	1802	chr02:27591162-27592963	89C	89P	4.81144	0.570169	-3.07701	5e-05	0.000115988
Os02t0677600-01	1172	chr02:27658945-27660116	89C	89P	156.242	34.7034	-2.17063	5e-05	0.000115988
Os02t0678200-01	9193	chr02:27696215-27705407	89C	89P	58.4601	12.7764	-2.19397	5e-05	0.000115988
Os02t0681000-01	7585	chr02:27798047-27805631	89C	89P	1.11848	3.20232	1.51758	5e-05	0.000115988
Os02t0681200-01	1033	chr02:27807060-27808092	89C	89P	457.602	12.0857	-5.24272	5e-05	0.000115988
Os02t0681632-00	790	chr02:27837693-27838482	89C	89P	30.131	10.6387	-1.50192	5e-05	0.000115988
Os02t0681900-01	2141	chr02:27853889-27856029	89C	89P	17.1563	7.2444	-1.24381	5e-05	0.000115988
Os02t0682300-01	1040	chr02:27887211-27888250	89C	89P	34.781	3.66645	-3.24585	5e-05	0.000115988
Os02t0682600-01	6102	chr02:27906023-27912124	89C	89P	9.15381	22.8508	1.3198	5e-05	0.000115988
Os02t0683800-01	763	chr02:27959796-27960558	89C	89P	1.70824	0	-inf	5e-05	0.000115988
Os02t0683900-01	2991	chr02:27962224-27965214	89C	89P	30.8992	6.7728	-2.18974	5e-05	0.000115988
Os02t0684400-01	6103	chr02:27984852-27990954	89C	89P	56.2512	27.2867	-1.04369	5e-05	0.000115988
Os02t0685200-01	3034	chr02:28041116-28044149	89C	89P	0.832758	4.29434	2.36647	5e-05	0.000115988
Os02t0686100-00	1052	chr02:28096978-28098029	89C	89P	8.21112	1.66206	-2.30461	5e-05	0.000115988
Os02t0686800-01	1114	chr02:28136346-28137459	89C	89P	0.0970487	34.5399	8.47534	0.00825	0.0148036
Os02t0687500-01	1480	chr02:28160300-28161779	89C	89P	91.2115	31.6635	-1.5264	5e-05	0.000115988
Os02t0689000-01	4486	chr02:28258276-28262761	89C	89P	0.277116	3.50106	3.65923	0.00385	0.00727389
Os02t0689500-01	1642	chr02:28278322-28279963	89C	89P	155.125	21.3142	-2.86355	5e-05	0.000115988
Os02t0689900-01	3501	chr02:28312695-28316195	89C	89P	3.26353	8.28647	1.34433	5e-05	0.000115988
Os02t0691500-01	3080	chr02:28390169-28393248	89C	89P	0.196018	1.362	2.79668	5e-05	0.000115988
Os02t0693000-01	1025	chr02:28453884-28454908	89C	89P	93.0053	29.4865	-1.65726	5e-05	0.000115988
Os02t0693400-01	5686	chr02:28472565-28478250	89C	89P	2.39955	0.643584	-1.89857	5e-05	0.000115988
Os02t0695800-01	2616	chr02:28581565-28584180	89C	89P	4.03582	1.10253	-1.87205	5e-05	0.000115988
Os02t0695900-01	1021	chr02:28586945-28587965	89C	89P	1.53	0.656934	-1.21972	0.0072	0.0130438
Os02t0696500-01	2230	chr02:28622390-28624619	89C	89P	3.15022	0.698134	-2.17388	5e-05	0.000115988
Os02t0696650-00	865	chr02:28630068-28630932	89C	89P	3.57845	1.46164	-1.29174	5e-05	0.000115988
Os02t0696700-01	7690	chr02:28638017-28645706	89C	89P	1.61185	0.26831	-2.58675	0.0047	0.008765
Os02t0696900-00	4830	chr02:28653054-28657883	89C	89P	2.27557	0.853203	-1.41527	5e-05	0.000115988
Os02t0697400-01	3661	chr02:28677204-28680864	89C	89P	17.4782	4.98518	-1.80984	5e-05	0.000115988
Os02t0697500-01	2259	chr02:28681630-28683888	89C	89P	8.67155	1.48709	-2.5438	5e-05	0.000115988
Os02t0697500-02	2259	chr02:28681630-28683888	89C	89P	344.661	85.4065	-2.01276	5e-05	0.000115988
Os02t0698000-01	7625	chr02:28696667-28704291	89C	89P	1011.79	273.892	-1.88523	5e-05	0.000115988
Os02t0698000-02	7625	chr02:28696667-28704291	89C	89P	59.7499	18.3472	-1.70337	5e-05	0.000115988
Os02t0699300-01	3374	chr02:28755171-28758544	89C	89P	13.765	4.51081	-1.60955	5e-05	0.000115988
Os02t0699400-00	3811	chr02:28763384-28767194	89C	89P	56.1607	19.5005	-1.52605	5e-05	0.000115988
Os02t0699600-01	1175	chr02:28772934-28774108	89C	89P	121.737	496.099	2.02687	5e-05	0.000115988
Os02t0700300-01	3042	chr02:28808919-28811960	89C	89P	29.7189	3.9102	-2.92606	5e-05	0.000115988
Os02t0700700-01	6895	chr02:28826738-28833632	89C	89P	4.74828	1.31976	-1.84713	5e-05	0.000115988
Os02t0701900-01	1889	chr02:28914743-28916631	89C	89P	5.43118	11.3142	1.05879	5e-05	0.000115988
Os02t0702100-01	618	chr02:28921175-28921792	89C	89P	4.272	1.18981	-1.84418	0.0002	0.000441616
Os02t0702400-01	4000	chr02:28935435-28939434	89C	89P	0.680164	0.220223	-1.62691	0.0065	0.0118614
Os02t0703300-01	1581	chr02:28978651-28980231	89C	89P	9.93367	2.23946	-2.14917	5e-05	0.000115988
Os02t0703300-03	1581	chr02:28978651-28980231	89C	89P	53.5122	9.21496	-2.53782	5e-05	0.000115988
Os02t0703600-01	2737	chr02:28995716-28998452	89C	89P	59.5435	25.0438	-1.24949	5e-05	0.000115988
Os02t0704000-01	2079	chr02:29026098-29028176	89C	89P	1503.8	63.8973	-4.55671	5e-05	0.000115988
Os02t0704131-00	2079	chr02:29026098-29028176	89C	89P	4.8433	0.319392	-3.92259	0.00045	0.000960383
Os02t0704300-01	5811	chr02:29059201-29065011	89C	89P	29.0138	4.2818	-2.76045	5e-05	0.000115988
Os02t0704500-01	2656	chr02:29069439-29072094	89C	89P	24.6672	8.28981	-1.57318	5e-05	0.000115988
Os02t0704800-01	2949	chr02:29078260-29081208	89C	89P	3.84019	24.2036	2.65597	5e-05	0.000115988
Os02t0704900-01	4859	chr02:29081844-29086702	89C	89P	113.042	27.5324	-2.03766	5e-05	0.000115988
Os02t0704900-02	4859	chr02:29081844-29086702	89C	89P	45.7148	12.6812	-1.84997	5e-05	0.000115988
Os02t0705600-02	6583	chr02:29135050-29141632	89C	89P	11.0215	3.51523	-1.64863	5e-05	0.000115988
Os02t0706400-01	4683	chr02:29190863-29195545	89C	89P	16.0676	5.01052	-1.68112	5e-05	0.000115988
Os02t0707100-01	4964	chr02:29229232-29234195	89C	89P	31.5199	13.1901	-1.25681	5e-05	0.000115988
Os02t0707100-02	4964	chr02:29229232-29234195	89C	89P	62.4925	30.6195	-1.02923	5e-05	0.000115988
Os02t0707900-01	7754	chr02:29257783-29265536	89C	89P	3.68718	10.2123	1.46972	5e-05	0.000115988
Os02t0708100-02	4531	chr02:29270113-29274643	89C	89P	4.05419	9.03844	1.15666	5e-05	0.000115988
Os02t0709000-00	2229	chr02:29318627-29320855	89C	89P	1.97327	0.769326	-1.35893	5e-05	0.000115988
Os02t0711200-01	4207	chr02:29463846-29468052	89C	89P	1.03411	2.48252	1.26341	5e-05	0.000115988
Os02t0711400-01	793	chr02:29471778-29472570	89C	89P	6.52292	15.5767	1.2558	5e-05	0.000115988
Os02t0712500-01	3912	chr02:29502676-29506587	89C	89P	0.784547	13.4774	4.10253	5e-05	0.000115988
Os02t0712700-01	8380	chr02:29519572-29527951	89C	89P	0.229607	0.537159	1.22618	0.00095	0.00195464
Os02t0714100-01	2573	chr02:29599166-29601738	89C	89P	0.911201	2.16083	1.24574	5e-05	0.000115988
Os02t0714700-01	3360	chr02:29635985-29639344	89C	89P	0.767764	1.56228	1.02492	5e-05	0.000115988
Os02t0716500-01	5025	chr02:29725328-29730352	89C	89P	181.013	76.7744	-1.2374	5e-05	0.000115988
Os02t0717800-01	2275	chr02:29794964-29797238	89C	89P	6.54716	15.3959	1.23361	5e-05	0.000115988
Os02t0717900-01	1101	chr02:29799479-29800579	89C	89P	25.8281	11.1959	-1.20597	5e-05	0.000115988
Os02t0718100-01	598	chr02:29804948-29805545	89C	89P	0.599939	2.68722	2.16323	0.0007	0.00146264
Os02t0718600-01	543	chr02:29813211-29813753	89C	89P	2.1227	22.4082	3.40006	5e-05	0.000115988
Os02t0719800-02	8132	chr02:29859236-29867367	89C	89P	23.672	8.19289	-1.53074	5e-05	0.000115988
Os02t0719800-03	8132	chr02:29859236-29867367	89C	89P	12.152	3.39195	-1.84101	0.00035	0.000755179
Os02t0720200-01	9642	chr02:29875599-29885240	89C	89P	0.381089	0.923994	1.27776	0.0072	0.0130438
Os02t0720600-01	1827	chr02:29892487-29894313	89C	89P	4.45154	0.493126	-3.17428	5e-05	0.000115988
Os02t0721100-01	1078	chr02:29919261-29920338	89C	89P	0	0.855919	inf	5e-05	0.000115988
Os02t0723200-01	1527	chr02:30051749-30053275	89C	89P	1.93151	4.89373	1.3412	5e-05	0.000115988
Os02t0725200-01	9557	chr02:30144259-30153815	89C	89P	24.7769	11.6318	-1.09092	5e-05	0.000115988
Os02t0725600-01	2764	chr02:30159125-30161888	89C	89P	6.88678	33.448	2.28002	5e-05	0.000115988
Os02t0726300-01	1341	chr02:30206963-30208303	89C	89P	167.79	51.3709	-1.70763	5e-05	0.000115988
Os02t0726300-03	1341	chr02:30206963-30208303	89C	89P	181.073	39.6448	-2.19137	5e-05	0.000115988
Os02t0726833-01	2627	chr02:30233285-30235911	89C	89P	1.28978	0.467205	-1.465	0.0002	0.000441616
Os02t0728100-02	11673	chr02:30294484-30306156	89C	89P	24.9248	7.15681	-1.80019	5e-05	0.000115988
Os02t0729100-00	1458	chr02:30343010-30344467	89C	89P	16.3756	4.78384	-1.77531	5e-05	0.000115988
Os02t0729400-01	4099	chr02:30360994-30365092	89C	89P	535.615	227.883	-1.2329	5e-05	0.000115988
Os02t0729700-01	3917	chr02:30379840-30383756	89C	89P	375.484	159.11	-1.23872	5e-05	0.000115988
Os02t0730500-01	1824	chr02:30432263-30434086	89C	89P	11.4824	41.1814	1.84258	5e-05	0.000115988
Os02t0730700-02	3504	chr02:30437957-30441460	89C	89P	41.488	92.3292	1.15409	5e-05	0.000115988
Os02t0731700-02	2063	chr02:30473738-30475800	89C	89P	50.411	13.0524	-1.94942	5e-05	0.000115988
Os02t0731900-01	2052	chr02:30500235-30502286	89C	89P	20.7004	7.93007	-1.38425	5e-05	0.000115988
Os02t0732600-01	1262	chr02:30539852-30541113	89C	89P	0.325551	4.88762	3.90817	5e-05	0.000115988
Os02t0733500-01	943	chr02:30579927-30580869	89C	89P	13.2965	1.2072	-3.46131	5e-05	0.000115988
Os02t0733800-01	2653	chr02:30593494-30596146	89C	89P	15.3873	5.10009	-1.59315	5e-05	0.000115988
Os02t0733900-01	603	chr02:30596399-30597001	89C	89P	294.367	7.19789	-5.3539	5e-05	0.000115988
Os02t0734300-01	1482	chr02:30625384-30626865	89C	89P	456.685	44.6414	-3.35475	5e-05	0.000115988
Os02t0734600-02	12206	chr02:30642391-30654596	89C	89P	83.9094	39.541	-1.08548	5e-05	0.000115988
Os02t0734800-01	1083	chr02:30655286-30656368	89C	89P	2.76109	0.915101	-1.59323	0.00015	0.000335076
Os02t0735200-01	3881	chr02:30674779-30678659	89C	89P	1.88714	8.64408	2.19551	0.00865	0.0154693
Os02t0735200-03	3881	chr02:30674779-30678659	89C	89P	50.5396	106.701	1.07809	0.00155	0.00310298
Os02t0736100-01	5600	chr02:30720855-30726454	89C	89P	2.96348	6.61055	1.15748	5e-05	0.000115988
Os02t0736300-01	6951	chr02:30736689-30743639	89C	89P	1.12657	3.34587	1.57045	5e-05	0.000115988
Os02t0736400-01	3603	chr02:30745769-30749371	89C	89P	6.93171	23.4785	1.76005	5e-05	0.000115988
Os02t0738300-01	1235	chr02:30813484-30814718	89C	89P	0.982019	6.39231	2.70252	5e-05	0.000115988
Os02t0739000-01	9282	chr02:30872770-30882051	89C	89P	13.0308	5.33937	-1.28718	5e-05	0.000115988
Os02t0739000-02	9282	chr02:30872770-30882051	89C	89P	27.0079	10.8791	-1.31183	5e-05	0.000115988
Os02t0739100-01	4219	chr02:30882051-30886269	89C	89P	103.12	30.3044	-1.76673	5e-05	0.000115988
Os02t0739400-01	1720	chr02:30899581-30901300	89C	89P	17.1464	3.88662	-2.14132	5e-05	0.000115988
Os02t0740500-01	1056	chr02:30971673-30972728	89C	89P	1.3896	2.93496	1.07867	0.00295	0.0056662
Os02t0740600-01	555	chr02:30974227-30974781	89C	89P	24.1215	4.64996	-2.37503	5e-05	0.000115988
Os02t0740700-01	1324	chr02:30980994-30982317	89C	89P	17.2275	2.39498	-2.84663	5e-05	0.000115988
Os02t0743200-01	859	chr02:31145279-31146137	89C	89P	12.5861	5.19275	-1.27727	5e-05	0.000115988
Os02t0745100-01	3609	chr02:31266327-31269935	89C	89P	16.9291	82.737	2.28903	5e-05	0.000115988
Os02t0747400-01	2230	chr02:31396771-31399000	89C	89P	1.54445	0.521296	-1.56692	5e-05	0.000115988
Os02t0747500-01	2390	chr02:31407196-31409585	89C	89P	0.51799	3.89146	2.90932	5e-05	0.000115988
Os02t0748300-01	3043	chr02:31444677-31447719	89C	89P	79.9233	21.4264	-1.89923	5e-05	0.000115988
Os02t0748300-02	3043	chr02:31444677-31447719	89C	89P	47.0787	15.0613	-1.64423	5e-05	0.000115988
Os02t0749000-01	4080	chr02:31467401-31471480	89C	89P	9.66221	3.48706	-1.47034	5e-05	0.000115988
Os02t0749800-01	1931	chr02:31521134-31523064	89C	89P	34.1489	14.4198	-1.24379	5e-05	0.000115988
Os02t0750100-00	304	chr02:31527408-31527711	89C	89P	496.721	157.295	-1.65896	5e-05	0.000115988
Os02t0750200-01	743	chr02:31527787-31528529	89C	89P	23.7818	9.87808	-1.26756	5e-05	0.000115988
Os02t0750400-01	4052	chr02:31530872-31534923	89C	89P	1.91577	5.35081	1.48183	5e-05	0.000115988
Os02t0750500-01	4052	chr02:31530872-31534923	89C	89P	1.0222	2.39012	1.22541	5e-05	0.000115988
Os02t0750800-00	714	chr02:31544095-31544808	89C	89P	3.64894	1.01107	-1.85159	0.00045	0.000960383
Os02t0752000-02	3498	chr02:31604656-31608153	89C	89P	1.23926	0.596869	-1.05399	0.00335	0.00638161
Os02t0752800-01	2457	chr02:31647951-31650407	89C	89P	512.988	184.652	-1.47412	5e-05	0.000115988
Os02t0753000-01	2740	chr02:31663079-31665818	89C	89P	0.942919	0.335515	-1.49075	0.00155	0.00310298
Os02t0753800-01	2236	chr02:31698203-31700438	89C	89P	16.6296	36.362	1.12868	5e-05	0.000115988
Os02t0755000-01	5400	chr02:31763221-31768620	89C	89P	3.39487	1.34221	-1.33875	5e-05	0.000115988
Os02t0755500-01	1685	chr02:31787347-31789031	89C	89P	12.5976	0.927073	-3.76432	5e-05	0.000115988
Os02t0757100-01	1183	chr02:31851462-31852644	89C	89P	1.58488	0.0791026	-4.3245	0.00265	0.0051249
Os02t0757700-01	2707	chr02:31908946-31911652	89C	89P	27.3973	9.68252	-1.50058	5e-05	0.000115988
Os02t0758000-01	6286	chr02:31915783-31922068	89C	89P	903.649	321.811	-1.48955	5e-05	0.000115988
Os02t0758200-01	1033	chr02:31932284-31933316	89C	89P	10.6269	0.599917	-4.14681	5e-05	0.000115988
Os02t0758800-01	1167	chr02:31951932-31953098	89C	89P	1.65783	0.517043	-1.68094	0.0019	0.00375962
Os02t0759400-01	1734	chr02:31967804-31969537	89C	89P	64.4698	213.25	1.72585	5e-05	0.000115988
Os02t0759500-01	2621	chr02:31975602-31978222	89C	89P	0.553989	1.2678	1.19439	5e-05	0.000115988
Os02t0761200-01	3320	chr02:32052567-32055886	89C	89P	1.00508	2.16395	1.10636	5e-05	0.000115988
Os02t0762100-02	1882	chr02:32092747-32094628	89C	89P	4.12405	2.04988	-1.00853	5e-05	0.000115988
Os02t0762400-01	1639	chr02:32111310-32112948	89C	89P	123.723	54.8425	-1.17375	5e-05	0.000115988
Os02t0762600-01	1789	chr02:32119009-32120797	89C	89P	0.154757	1.67697	3.43778	0.0001	0.000226652
Os02t0764100-01	800	chr02:32189250-32190049	89C	89P	49.7799	16.5333	-1.59019	5e-05	0.000115988
Os02t0764500-01	2068	chr02:32199541-32201608	89C	89P	26.2446	9.16529	-1.51777	5e-05	0.000115988
Os02t0765900-00	3108	chr02:32254100-32257207	89C	89P	1.5469	0.266554	-2.53688	5e-05	0.000115988
Os02t0766600-01	1248	chr02:32273870-32275117	89C	89P	124.306	59.9362	-1.05239	5e-05	0.000115988
Os02t0767200-01	3451	chr02:32300532-32303982	89C	89P	1.16322	2.61788	1.17028	0.00165	0.00329049
Os02t0768000-01	2921	chr02:32349987-32352907	89C	89P	0.587142	2.94578	2.32687	5e-05	0.000115988
Os02t0768300-01	2711	chr02:32359192-32361902	89C	89P	1.25236	0.227955	-2.45783	0.00085	0.00175871
Os02t0769800-01	3502	chr02:32461127-32464628	89C	89P	9.0835	2.31771	-1.97055	5e-05	0.000115988
Os02t0770800-01	3408	chr02:32513748-32517155	89C	89P	64.0553	7.59242	-3.07669	5e-05	0.000115988
Os02t0771200-02	1519	chr02:32535374-32536892	89C	89P	1.17394	3.84352	1.71107	5e-05	0.000115988
Os02t0773200-01	1287	chr02:32643550-32644836	89C	89P	1.22172	9.91211	3.02027	5e-05	0.000115988
Os02t0773500-01	728	chr02:32663481-32664208	89C	89P	162.547	50.3199	-1.69165	5e-05	0.000115988
Os02t0774100-00	1942	chr02:32684063-32686004	89C	89P	4.15604	2.00819	-1.04931	5e-05	0.000115988
Os02t0774300-01	4283	chr02:32688708-32692990	89C	89P	21.185	46.0867	1.12131	5e-05	0.000115988
Os02t0774300-02	4283	chr02:32688708-32692990	89C	89P	54.674	143.466	1.39178	5e-05	0.000115988
Os02t0774700-02	4222	chr02:32700432-32704653	89C	89P	0.887876	1.90775	1.10345	5e-05	0.000115988
Os02t0775300-01	903	chr02:32728444-32729346	89C	89P	36.9669	9.65536	-1.93683	5e-05	0.000115988
Os02t0775600-01	1234	chr02:32750141-32751374	89C	89P	14.9725	4.59982	-1.70267	5e-05	0.000115988
Os02t0775900-01	566	chr02:32778199-32778764	89C	89P	1.94783	6.99631	1.84472	5e-05	0.000115988
Os02t0776900-02	2094	chr02:32840363-32842456	89C	89P	0.515815	4.7934	3.21613	0.0099	0.0175293
Os02t0777800-01	3044	chr02:32915471-32918514	89C	89P	1.29573	0.1011	-3.67992	5e-05	0.000115988
Os02t0779500-01	1959	chr02:32994341-32996299	89C	89P	3.07723	12.1593	1.98236	0.00015	0.000335076
Os02t0781000-01	1434	chr02:33097335-33098768	89C	89P	0.236491	0.763769	1.69135	0.0061	0.0111801
Os02t0781300-00	784	chr02:33107744-33108527	89C	89P	0.746647	0	-inf	5e-05	0.000115988
Os02t0781700-01	3125	chr02:33124497-33127621	89C	89P	8.6627	3.98149	-1.12151	5e-05	0.000115988
Os02t0781700-02	3125	chr02:33124497-33127621	89C	89P	38.5047	13.9888	-1.46076	5e-05	0.000115988
Os02t0782300-01	5489	chr02:33170107-33175595	89C	89P	15.5205	31.6406	1.02761	5e-05	0.000115988
Os02t0782500-01	918	chr02:33179488-33180405	89C	89P	27.199	360.437	3.72812	5e-05	0.000115988
Os02t0782500-02	918	chr02:33179488-33180405	89C	89P	5.1897	55.1875	3.41062	5e-05	0.000115988
Os02t0783100-02	3570	chr02:33224108-33227677	89C	89P	2.01966	4.49777	1.1551	5e-05	0.000115988
Os02t0783625-00	10851	chr02:33253385-33264235	89C	89P	6.37461	21.8903	1.77988	5e-05	0.000115988
Os02t0783700-01	10851	chr02:33253385-33264235	89C	89P	0.0940474	3.30941	5.13704	0.00205	0.0040384
Os02t0785800-01	2052	chr02:33359343-33361394	89C	89P	127.081	367.548	1.53219	5e-05	0.000115988
Os02t0787300-01	1880	chr02:33442069-33443948	89C	89P	106.705	32.031	-1.73608	5e-05	0.000115988
Os02t0787600-01	6858	chr02:33469137-33475994	89C	89P	11.2937	2.61998	-2.10789	5e-05	0.000115988
Os02t0787700-01	6858	chr02:33469137-33475994	89C	89P	2.33895	0.723128	-1.69354	5e-05	0.000115988
Os02t0787800-01	7482	chr02:33476466-33483947	89C	89P	28.4007	9.25683	-1.61733	5e-05	0.000115988
Os02t0788133-00	892	chr02:33490231-33491122	89C	89P	4.57552	1.16632	-1.97198	5e-05	0.000115988
Os02t0788400-01	2344	chr02:33493420-33495763	89C	89P	67.2298	167.738	1.31904	5e-05	0.000115988
Os02t0788500-01	2096	chr02:33496067-33498162	89C	89P	17.6855	47.1762	1.41549	5e-05	0.000115988
Os02t0789600-01	3618	chr02:33547118-33550735	89C	89P	75.491	11.0984	-2.76595	5e-05	0.000115988
Os02t0790500-02	3776	chr02:33569390-33573165	89C	89P	195.429	41.1765	-2.24675	5e-05	0.000115988
Os02t0791500-01	1742	chr02:33618589-33620330	89C	89P	52.8091	16.3696	-1.68977	5e-05	0.000115988
Os02t0791500-02	1742	chr02:33618589-33620330	89C	89P	18.105	6.11184	-1.56671	5e-05	0.000115988
Os02t0793700-01	1241	chr02:33726969-33728209	89C	89P	3059.89	613.283	-2.31885	5e-05	0.000115988
Os02t0793700-02	1241	chr02:33726969-33728209	89C	89P	958.418	191.865	-2.32056	5e-05	0.000115988
Os02t0795800-00	1754	chr02:33835930-33837683	89C	89P	5.61333	2.66926	-1.07242	5e-05	0.000115988
Os02t0796300-01	2886	chr02:33854162-33857047	89C	89P	1.54655	0.575397	-1.42642	5e-05	0.000115988
Os02t0796600-01	3856	chr02:33876652-33880507	89C	89P	0.769345	3.63194	2.23904	5e-05	0.000115988
Os02t0797200-01	649	chr02:33928347-33928995	89C	89P	86.7632	425.855	2.29521	5e-05	0.000115988
Os02t0797500-01	4366	chr02:33942023-33946388	89C	89P	11.3808	32.1949	1.50023	5e-05	0.000115988
Os02t0797600-03	1492	chr02:33953312-33954803	89C	89P	545.408	261.345	-1.06138	5e-05	0.000115988
Os02t0799000-01	4010	chr02:34026273-34030282	89C	89P	213.263	29.4689	-2.85537	5e-05	0.000115988
Os02t0799300-01	4604	chr02:34041660-34046263	89C	89P	1.72757	5.04829	1.54705	0.00035	0.000755179
Os02t0799300-02	4604	chr02:34041660-34046263	89C	89P	5.51544	12.1247	1.13641	5e-05	0.000115988
Os02t0799700-01	894	chr02:34058140-34059033	89C	89P	109.797	45.0655	-1.28475	5e-05	0.000115988
Os02t0802200-01	4165	chr02:34199540-34203704	89C	89P	5.37131	0.249604	-4.42756	5e-05	0.000115988
Os02t0802700-01	4213	chr02:34223236-34227448	89C	89P	9.49337	2.61716	-1.85892	5e-05	0.000115988
Os02t0802700-02	4213	chr02:34223236-34227448	89C	89P	22.5041	5.18472	-2.11785	5e-05	0.000115988
Os02t0804100-01	536	chr02:34295917-34296452	89C	89P	187.383	676.842	1.85283	5e-05	0.000115988
Os02t0804600-00	14420	chr02:34309667-34324086	89C	89P	4.58342	1.98292	-1.2088	5e-05	0.000115988
Os02t0805200-01	2125	chr02:34351406-34353530	89C	89P	4.53184	10.104	1.15676	5e-05	0.000115988
Os02t0806300-01	5312	chr02:34408092-34413403	89C	89P	22.9112	9.86739	-1.21531	5e-05	0.000115988
Os02t0806400-01	5312	chr02:34408092-34413403	89C	89P	115.46	40.1967	-1.52224	5e-05	0.000115988
Os02t0806400-02	5312	chr02:34408092-34413403	89C	89P	73.6276	20.9314	-1.81458	5e-05	0.000115988
Os02t0806900-01	3968	chr02:34463039-34467006	89C	89P	0.577198	1.83204	1.66631	5e-05	0.000115988
Os02t0807000-01	1417	chr02:34468753-34470169	89C	89P	2.24284	6.46245	1.52675	5e-05	0.000115988
Os02t0810900-02	2955	chr02:34673359-34676313	89C	89P	3.91775	1.5019	-1.38323	5e-05	0.000115988
Os02t0813166-00	1057	chr02:34824764-34825820	89C	89P	1.83474	5.14527	1.48767	5e-05	0.000115988
Os02t0813500-01	6000	chr02:34837852-34843851	89C	89P	59.2822	126.956	1.09866	5e-05	0.000115988
Os02t0813500-03	6000	chr02:34837852-34843851	89C	89P	34.1286	106.887	1.64704	5e-05	0.000115988
Os02t0814000-01	2031	chr02:34879570-34881600	89C	89P	1758.95	419.198	-2.06901	5e-05	0.000115988
Os02t0814700-01	7888	chr02:34907671-34915558	89C	89P	38.0654	173.751	2.19047	5e-05	0.000115988
Os02t0815000-00	1855	chr02:34918064-34919918	89C	89P	89.1748	282.015	1.66106	5e-05	0.000115988
Os02t0815400-01	2693	chr02:34926648-34929340	89C	89P	35.1876	8.0927	-2.12038	5e-05	0.000115988
Os02t0815600-01	2419	chr02:34934559-34936977	89C	89P	12.7417	33.8179	1.40824	5e-05	0.000115988
Os02t0815800-01	6763	chr02:34937313-34944075	89C	89P	2.98384	6.65012	1.15621	0.0001	0.000226652
Os02t0817200-02	5562	chr02:35056968-35062529	89C	89P	3.3699	8.14346	1.27294	0.0081	0.0145558
Os02t0817500-02	5383	chr02:35067200-35072582	89C	89P	6.71237	19.4685	1.53624	5e-05	0.000115988
Os02t0818000-01	8046	chr02:35091246-35099291	89C	89P	309.941	76.3742	-2.02084	5e-05	0.000115988
Os02t0819400-02	4845	chr02:35170410-35175254	89C	89P	1.20733	2.62218	1.11895	5e-05	0.000115988
Os02t0820300-01	6274	chr02:35215024-35221297	89C	89P	5.19566	11.6675	1.16712	5e-05	0.000115988
Os02t0821400-01	2101	chr02:35263293-35265393	89C	89P	7.43065	1.91331	-1.95742	0.00015	0.000335076
Os02t0821800-01	3180	chr02:35271598-35274777	89C	89P	0.306669	1.26779	2.04756	0.00305	0.00584437
Os02t0822000-02	3947	chr02:35280532-35284478	89C	89P	30.5735	15.1813	-1.00999	5e-05	0.000115988
Os02t0822500-04	6238	chr02:35307399-35313636	89C	89P	9.84435	1.50214	-2.71227	5e-05	0.000115988
Os02t0822900-01	5867	chr02:35334955-35340821	89C	89P	0.162281	1.13501	2.80614	5e-05	0.000115988
Os02t0823100-01	1751	chr02:35349576-35351326	89C	89P	226.209	893.662	1.98207	5e-05	0.000115988
Os02t0823400-01	5457	chr02:35370454-35375910	89C	89P	48.7353	8.02644	-2.60213	5e-05	0.000115988
Os02t0823900-00	1036	chr02:35389603-35390638	89C	89P	1.02382	3.0876	1.59252	5e-05	0.000115988
Os02t0824500-01	1496	chr02:35424128-35425623	89C	89P	5.96337	70.6749	3.567	5e-05	0.000115988
Os02t0825500-01	2197	chr02:35447742-35449938	89C	89P	2.23236	5.81161	1.38037	5e-05	0.000115988
Os02t0826500-03	5809	chr02:35517550-35523358	89C	89P	46.3826	93.8962	1.01748	5e-05	0.000115988
Os02t0828100-01	4235	chr02:35578590-35582824	89C	89P	3.91708	1.47692	-1.40719	5e-05	0.000115988
Os02t0828400-01	4281	chr02:35584961-35589241	89C	89P	1.63153	3.59033	1.13789	0.00135	0.00272431
Os02t0828500-01	1436	chr02:35595532-35596967	89C	89P	18.148	51.5261	1.5055	5e-05	0.000115988
Os02t0828900-01	6615	chr02:35624136-35630750	89C	89P	1.41969	0.224728	-2.65932	5e-05	0.000115988
Os02t0829800-01	1588	chr02:35674826-35676413	89C	89P	2.52513	8.39494	1.73316	5e-05	0.000115988
Os02t0829850-00	1267	chr02:35676812-35678078	89C	89P	150.005	54.3343	-1.46507	5e-05	0.000115988
Os02t0830100-01	6845	chr02:35681628-35688472	89C	89P	43.7643	17.3113	-1.33804	5e-05	0.000115988
Os02t0830100-04	6845	chr02:35681628-35688472	89C	89P	70.2066	25.9574	-1.43546	0.0014	0.0028193
Os02t0831500-01	6272	chr02:35754945-35761216	89C	89P	0.8649	0.302174	-1.51715	5e-05	0.000115988
Os02t0831800-01	6675	chr02:35770613-35777287	89C	89P	4.68561	9.61799	1.0375	5e-05	0.000115988
Os02t0832150-00	593	chr02:35783493-35784085	89C	89P	5.19069	1.91488	-1.43868	5e-05	0.000115988
Os02t0833400-03	4986	chr02:35840155-35845140	89C	89P	5.91758	16.449	1.47492	0.0015	0.00300834
Os02t0834800-01	844	chr02:35929749-35930592	89C	89P	1.23294	3.5671	1.53265	0.00205	0.0040384
Os03t0100020-01	1186	chr03:8551-9736	89C	89P	2.51671	1.0203	-1.30255	5e-05	0.000115988
Os03t0100030-01	3284	chr03:13258-16541	89C	89P	248.474	74.0401	-1.74672	5e-05	0.000115988
Os03t0100040-01	4467	chr03:19106-23572	89C	89P	100.014	36.9319	-1.43726	5e-05	0.000115988
Os03t0100500-01	19558	chr03:66281-85838	89C	89P	5.42162	14.9356	1.46196	5e-05	0.000115988
Os03t0101300-01	17218	chr03:115581-132798	89C	89P	17.8631	48.1966	1.43195	0.0041	0.00771247
Os03t0101400-01	17218	chr03:115581-132798	89C	89P	1.3955	3.32191	1.25124	5e-05	0.000115988
Os03t0101600-01	17218	chr03:115581-132798	89C	89P	19.3378	39.2219	1.02023	5e-05	0.000115988
Os03t0104100-01	2102	chr03:276805-278906	89C	89P	4.06907	1.58812	-1.35737	5e-05	0.000115988
Os03t0105600-01	1773	chr03:339985-341757	89C	89P	3.54835	8.27382	1.22141	5e-05	0.000115988
Os03t0107700-01	727	chr03:470349-471075	89C	89P	132.341	15.9461	-3.05299	5e-05	0.000115988
Os03t0108700-01	8843	chr03:505917-514759	89C	89P	3.13895	6.68469	1.09058	0.0084	0.0150548
Os03t0109300-01	4937	chr03:537613-542549	89C	89P	6.94768	3.43102	-1.01789	5e-05	0.000115988
Os03t0109500-00	633	chr03:559279-559911	89C	89P	59.5996	210.478	1.8203	5e-05	0.000115988
Os03t0109900-01	6270	chr03:574268-580537	89C	89P	4.25623	1.84435	-1.20646	5e-05	0.000115988
Os03t0110600-00	7204	chr03:616424-623627	89C	89P	2.87527	1.04156	-1.46495	5e-05	0.000115988
Os03t0111300-01	477	chr03:652322-652798	89C	89P	0.769971	21.2123	4.78395	0.0026	0.00504281
Os03t0111400-01	1293	chr03:656535-657827	89C	89P	17.488	83.5461	2.25621	5e-05	0.000115988
Os03t0113700-01	4499	chr03:766759-771257	89C	89P	8.34488	39.5539	2.24486	5e-05	0.000115988
Os03t0113900-02	805	chr03:781075-781879	89C	89P	8.16077	0.455953	-4.16175	0.00015	0.000335076
Os03t0114100-01	939	chr03:793551-794489	89C	89P	4.26199	0.923738	-2.20597	0.0016	0.00319731
Os03t0114400-01	1915	chr03:812825-814739	89C	89P	38.9277	12.2041	-1.67343	5e-05	0.000115988
Os03t0114900-01	1089	chr03:848053-849141	89C	89P	118.657	56.4586	-1.07154	5e-05	0.000115988
Os03t0115200-01	1927	chr03:857831-859757	89C	89P	33.4736	111.276	1.73305	5e-05	0.000115988
Os03t0115400-01	5026	chr03:870491-875516	89C	89P	7.43426	3.3926	-1.1318	5e-05	0.000115988
Os03t0115700-01	2239	chr03:884705-886943	89C	89P	1.32929	0.253396	-2.39118	0.00105	0.00214911
Os03t0116300-01	5508	chr03:922683-928190	89C	89P	117.095	31.3655	-1.90043	5e-05	0.000115988
Os03t0116400-01	3011	chr03:931765-934775	89C	89P	4.09747	1.48416	-1.46508	5e-05	0.000115988
Os03t0116700-01	2259	chr03:942735-944993	89C	89P	11.4618	4.54228	-1.33534	5e-05	0.000115988
Os03t0117100-01	1974	chr03:958128-960101	89C	89P	577.696	266.888	-1.11408	5e-05	0.000115988
Os03t0117100-02	1974	chr03:958128-960101	89C	89P	24.4114	9.66723	-1.33638	5e-05	0.000115988
Os03t0118200-02	3577	chr03:991124-994700	89C	89P	4.42956	1.6173	-1.45358	0.008	0.0143893
Os03t0118800-01	4743	chr03:1015324-1020066	89C	89P	0.605995	1.81155	1.57985	5e-05	0.000115988
Os03t0119300-01	2605	chr03:1034067-1036671	89C	89P	3.51917	14.1604	2.00855	5e-05	0.000115988
Os03t0119700-01	3180	chr03:1076080-1079259	89C	89P	1.67148	0.670667	-1.31746	5e-05	0.000115988
Os03t0120000-01	7303	chr03:1099334-1106636	89C	89P	0.205633	1.0495	2.35156	0.00215	0.00422447
Os03t0120400-01	2076	chr03:1124981-1127056	89C	89P	18.2936	3.71846	-2.29856	5e-05	0.000115988
Os03t0120900-01	1781	chr03:1152917-1154697	89C	89P	6.80534	1.75026	-1.9591	5e-05	0.000115988
Os03t0121200-01	3930	chr03:1172249-1176178	89C	89P	6.79424	2.71041	-1.3258	5e-05	0.000115988
Os03t0123200-01	1767	chr03:1322548-1324314	89C	89P	4.64784	13.7166	1.56129	5e-05	0.000115988
Os03t0123800-01	2523	chr03:1355515-1358037	89C	89P	211.462	15.0161	-3.81581	5e-05	0.000115988
Os03t0124000-01	5706	chr03:1394428-1400133	89C	89P	132.266	66.0075	-1.00274	5e-05	0.000115988
Os03t0124200-01	2740	chr03:1406064-1408803	89C	89P	12.217	3.72965	-1.71178	5e-05	0.000115988
Os03t0124300-01	1705	chr03:1410019-1411723	89C	89P	75.2144	29.8872	-1.33148	5e-05	0.000115988
Os03t0124500-01	1155	chr03:1419785-1420939	89C	89P	1.97557	0.363716	-2.44138	0.00075	0.00156172
Os03t0125100-01	2701	chr03:1436355-1439055	89C	89P	34.7928	73.4664	1.0783	5e-05	0.000115988
Os03t0125300-01	7125	chr03:1444962-1452086	89C	89P	21.5245	52.1377	1.27635	5e-05	0.000115988
Os03t0126000-01	6694	chr03:1484083-1490776	89C	89P	1.04495	3.94737	1.91745	0.0003	0.000651558
Os03t0126800-00	4227	chr03:1514816-1519042	89C	89P	20.3517	4.21179	-2.27265	5e-05	0.000115988
Os03t0126900-01	989	chr03:1522340-1523328	89C	89P	7.56757	0.50629	-3.90179	0.00455	0.00850128
Os03t0127500-00	7864	chr03:1551290-1559153	89C	89P	1.16564	0.539808	-1.1106	0.0069	0.0125404
Os03t0127600-01	7864	chr03:1551290-1559153	89C	89P	0.723002	1.54054	1.09136	5e-05	0.000115988
Os03t0127900-01	7653	chr03:1567981-1575633	89C	89P	15.7963	4.70156	-1.74837	5e-05	0.000115988
Os03t0127950-00	7653	chr03:1567981-1575633	89C	89P	38.7338	18.9148	-1.03408	0.00155	0.00310298
Os03t0128800-01	1570	chr03:1630176-1631745	89C	89P	163.626	55.8706	-1.55024	5e-05	0.000115988
Os03t0129100-01	3602	chr03:1645163-1648764	89C	89P	29.7783	8.23587	-1.85427	5e-05	0.000115988
Os03t0129400-01	653	chr03:1667247-1667899	89C	89P	8.23361	2.19419	-1.90784	5e-05	0.000115988
Os03t0129800-00	4977	chr03:1668200-1673176	89C	89P	11.2963	3.39458	-1.73454	5e-05	0.000115988
Os03t0130100-01	5704	chr03:1706052-1711755	89C	89P	7.52664	1.57111	-2.26022	5e-05	0.000115988
Os03t0130300-01	619	chr03:1714574-1715192	89C	89P	1.27884	277.833	7.76324	5e-05	0.000115988
Os03t0130700-01	5334	chr03:1737301-1742634	89C	89P	0.452476	1.12239	1.31066	0.00015	0.000335076
Os03t0131000-01	1427	chr03:1774390-1775816	89C	89P	4.36292	0.827466	-2.39852	5e-05	0.000115988
Os03t0131400-01	5598	chr03:1798723-1804320	89C	89P	1.23331	2.95876	1.26246	5e-05	0.000115988
Os03t0131800-00	1160	chr03:1815344-1816503	89C	89P	3.37297	16.4806	2.28868	5e-05	0.000115988
Os03t0132300-01	3167	chr03:1836606-1839772	89C	89P	2.40363	5.40383	1.16877	5e-05	0.000115988
Os03t0132900-01	1345	chr03:1860428-1861772	89C	89P	10.7641	40.3875	1.90768	5e-05	0.000115988
Os03t0133100-01	697	chr03:1870803-1871499	89C	89P	0.544478	4.19377	2.9453	0.00025	0.00054696
Os03t0133500-01	2038	chr03:1882041-1884078	89C	89P	8.5815	2.26409	-1.9223	5e-05	0.000115988
Os03t0134500-00	2255	chr03:1919767-1922021	89C	89P	0.705002	0.237884	-1.56737	0.00945	0.0167983
Os03t0135300-01	1244	chr03:1954716-1955959	89C	89P	9.76601	31.2584	1.6784	5e-05	0.000115988
Os03t0136700-01	627	chr03:2015647-2016273	89C	89P	11.0471	5.09089	-1.11767	5e-05	0.000115988
Os03t0137800-01	2983	chr03:2088672-2091654	89C	89P	4.33127	1.74644	-1.31037	5e-05	0.000115988
Os03t0138000-01	4394	chr03:2097606-2101999	89C	89P	4.48736	1.66321	-1.4319	5e-05	0.000115988
Os03t0138600-01	3720	chr03:2125786-2129505	89C	89P	0.685729	0.322154	-1.08989	0.0008	0.00166068
Os03t0139100-00	2674	chr03:2142725-2145398	89C	89P	167.431	575.615	1.78154	5e-05	0.000115988
Os03t0139200-01	4756	chr03:2145764-2150519	89C	89P	3.08342	6.90541	1.16319	5e-05	0.000115988
Os03t0139200-02	4756	chr03:2145764-2150519	89C	89P	1.86187	6.19415	1.73415	5e-05	0.000115988
Os03t0140100-01	1943	chr03:2199521-2201463	89C	89P	25.5869	8.61402	-1.57064	5e-05	0.000115988
Os03t0140300-01	2099	chr03:2223104-2225202	89C	89P	1.21834	2.93266	1.26729	5e-05	0.000115988
Os03t0140700-01	1722	chr03:2248906-2250627	89C	89P	111.712	19.1179	-2.54679	5e-05	0.000115988
Os03t0141000-01	2005	chr03:2264924-2266928	89C	89P	8.32057	29.581	1.82992	5e-05	0.000115988
Os03t0143400-01	5701	chr03:2401013-2406713	89C	89P	2.16839	7.49612	1.78952	5e-05	0.000115988
Os03t0143700-01	3960	chr03:2415605-2419564	89C	89P	6.76381	3.25041	-1.05721	5e-05	0.000115988
Os03t0145800-02	2660	chr03:2543679-2546338	89C	89P	13.5701	56.1212	2.04812	5e-05	0.000115988
Os03t0145900-01	3877	chr03:2548698-2552574	89C	89P	6.63722	1.50149	-2.14419	5e-05	0.000115988
Os03t0146300-01	995	chr03:2571793-2572787	89C	89P	49.8675	22.5532	-1.14477	5e-05	0.000115988
Os03t0146500-02	2302	chr03:2581185-2583486	89C	89P	99.8985	48.2552	-1.04978	5e-05	0.000115988
Os03t0147150-00	1769	chr03:2626992-2628760	89C	89P	0.243632	0.66048	1.43881	0.00785	0.0141407
Os03t0147700-01	4889	chr03:2677258-2682146	89C	89P	0.69363	2.10972	1.60481	0.0082	0.0147217
Os03t0147700-02	4889	chr03:2677258-2682146	89C	89P	0.904038	2.89347	1.67834	5e-05	0.000115988
Os03t0147900-01	3120	chr03:2682323-2685442	89C	89P	0.773826	1.56719	1.0181	0.00465	0.00867653
Os03t0148700-01	3326	chr03:2707496-2710821	89C	89P	10.8909	4.04146	-1.43018	5e-05	0.000115988
Os03t0149300-01	5167	chr03:2748161-2753327	89C	89P	25.838	2.1514	-3.58614	5e-05	0.000115988
Os03t0149800-01	1145	chr03:2776625-2777769	89C	89P	1.8817	0.288738	-2.70421	0.0015	0.00300834
Os03t0150600-01	1926	chr03:2807615-2809540	89C	89P	165.019	28.2021	-2.54876	5e-05	0.000115988
Os03t0150600-02	1926	chr03:2807615-2809540	89C	89P	6.00098	1.72244	-1.80074	5e-05	0.000115988
Os03t0150700-00	3121	chr03:2811753-2814873	89C	89P	0.184171	1.44882	2.97576	0.00165	0.00329049
Os03t0151300-01	4137	chr03:2833132-2837268	89C	89P	12.0666	5.46713	-1.14216	5e-05	0.000115988
Os03t0151600-02	984	chr03:2843856-2844839	89C	89P	5.4367	20.1157	1.88752	5e-05	0.000115988
Os03t0151700-01	5968	chr03:2845713-2851680	89C	89P	2.56154	5.29055	1.0464	5e-05	0.000115988
Os03t0152000-01	1768	chr03:2866378-2868145	89C	89P	937.914	15.1592	-5.95119	5e-05	0.000115988
Os03t0152600-01	2810	chr03:2897476-2900285	89C	89P	38.4609	7.01815	-2.45423	5e-05	0.000115988
Os03t0152900-01	17629	chr03:2913920-2931548	89C	89P	0.288764	0.693546	1.2641	0.0004	0.000858226
Os03t0153100-00	8380	chr03:2934838-2943217	89C	89P	0.622593	2.85333	2.19629	5e-05	0.000115988
Os03t0153500-00	1157	chr03:2951456-2952612	89C	89P	1.75624	12.0024	2.77276	5e-05	0.000115988
Os03t0153900-01	2088	chr03:2958311-2960398	89C	89P	0.687305	14.8607	4.43441	5e-05	0.000115988
Os03t0154700-01	3184	chr03:2986049-2989232	89C	89P	31.6595	112.388	1.82778	5e-05	0.000115988
Os03t0157400-01	9965	chr03:3076025-3085989	89C	89P	113.483	47.7036	-1.2503	5e-05	0.000115988
Os03t0157900-01	1661	chr03:3110724-3112384	89C	89P	40.432	139.425	1.78592	5e-05	0.000115988
Os03t0158300-01	9344	chr03:3114415-3123758	89C	89P	135.535	40.5692	-1.74021	5e-05	0.000115988
Os03t0158700-02	13726	chr03:3151513-3165238	89C	89P	1.89277	7.56776	1.99937	5e-05	0.000115988
Os03t0158800-01	13726	chr03:3151513-3165238	89C	89P	0.715919	19.4436	4.76335	5e-05	0.000115988
Os03t0159400-01	1020	chr03:3178571-3179590	89C	89P	1.91953	4.99497	1.37972	5e-05	0.000115988
Os03t0159900-01	892	chr03:3195765-3196656	89C	89P	1575.6	696.053	-1.17864	5e-05	0.000115988
Os03t0160100-01	6933	chr03:3201344-3208276	89C	89P	24.3287	8.17012	-1.57423	5e-05	0.000115988
Os03t0160600-01	9555	chr03:3228982-3238536	89C	89P	0.290438	1.57598	2.43995	0.00405	0.00762487
Os03t0161200-01	5730	chr03:3271149-3276878	89C	89P	68.8483	144.499	1.06957	5e-05	0.000115988
Os03t0161400-01	2212	chr03:3310337-3312548	89C	89P	0	0.664839	inf	5e-05	0.000115988
Os03t0161500-01	2628	chr03:3314781-3317408	89C	89P	9.96842	21.4294	1.10416	5e-05	0.000115988
Os03t0161900-01	2406	chr03:3342142-3344547	89C	89P	57.9079	9.0669	-2.67508	5e-05	0.000115988
Os03t0161900-02	2406	chr03:3342142-3344547	89C	89P	168.317	23.4639	-2.84266	5e-05	0.000115988
Os03t0165900-01	2864	chr03:3555489-3558352	89C	89P	0	1.3493	inf	0.0052	0.00963278
Os03t0165900-02	2864	chr03:3555489-3558352	89C	89P	0	0.79856	inf	0.00735	0.0132972
Os03t0166000-01	3771	chr03:3561595-3565365	89C	89P	2.97955	13.6592	2.19671	5e-05	0.000115988
Os03t0169100-01	10034	chr03:3711072-3721105	89C	89P	459.114	145.203	-1.66079	5e-05	0.000115988
Os03t0169600-01	2745	chr03:3738867-3741611	89C	89P	77.2749	32.294	-1.25873	5e-05	0.000115988
Os03t0169800-01	1601	chr03:3744486-3746086	89C	89P	46.4822	21.4605	-1.115	5e-05	0.000115988
Os03t0170100-00	594	chr03:3757542-3758135	89C	89P	17.382	1.69377	-3.35928	5e-05	0.000115988
Os03t0172100-01	510	chr03:3866612-3867121	89C	89P	28.5318	1.34608	-4.40573	5e-05	0.000115988
Os03t0174900-01	3333	chr03:4002088-4005420	89C	89P	15.6265	32.6907	1.06488	5e-05	0.000115988
Os03t0175800-01	1170	chr03:4038340-4039509	89C	89P	2.33647	0.213044	-3.45511	0.00515	0.00954746
Os03t0176900-01	639	chr03:4079446-4080084	89C	89P	10.3668	4.63511	-1.16129	5e-05	0.000115988
Os03t0177000-01	3376	chr03:4081666-4085041	89C	89P	3.96649	1.48667	-1.41578	5e-05	0.000115988
Os03t0177400-01	2871	chr03:4094566-4097436	89C	89P	65.4595	217.171	1.73016	5e-05	0.000115988
Os03t0177400-02	2871	chr03:4094566-4097436	89C	89P	41.7149	122.842	1.55817	5e-05	0.000115988
Os03t0177500-01	2977	chr03:4099984-4102960	89C	89P	19.4692	47.8199	1.29642	5e-05	0.000115988
Os03t0177900-01	3328	chr03:4110374-4113701	89C	89P	10.2217	44.9578	2.13693	5e-05	0.000115988
Os03t0178000-01	3699	chr03:4116057-4119755	89C	89P	37.8011	124.435	1.71889	5e-05	0.000115988
Os03t0178100-00	6956	chr03:4119984-4126939	89C	89P	10.8056	3.87504	-1.4795	5e-05	0.000115988
Os03t0178500-01	6374	chr03:4136959-4143332	89C	89P	7.14262	3.03615	-1.23421	5e-05	0.000115988
Os03t0179000-01	6663	chr03:4150749-4157411	89C	89P	0.812294	3.67787	2.1788	5e-05	0.000115988
Os03t0179100-00	923	chr03:4157590-4158512	89C	89P	0.769491	1.93869	1.3331	0.00285	0.00548649
Os03t0179400-01	5892	chr03:4173177-4179068	89C	89P	2.51461	1.15689	-1.12008	5e-05	0.000115988
Os03t0179750-01	6337	chr03:4186864-4193200	89C	89P	3.50028	1.38435	-1.33826	0.0021	0.00413149
Os03t0180000-00	2105	chr03:4194371-4196475	89C	89P	22.2856	10.5368	-1.08068	5e-05	0.000115988
Os03t0180900-01	1336	chr03:4236723-4238058	89C	89P	212.856	36.8648	-2.52956	5e-05	0.000115988
Os03t0181100-01	1015	chr03:4248880-4249894	89C	89P	338.383	2.25503	-7.22936	5e-05	0.000115988
Os03t0181100-02	1015	chr03:4248880-4249894	89C	89P	3116.15	4.64231	-9.3907	5e-05	0.000115988
Os03t0181500-01	4805	chr03:4266977-4271781	89C	89P	73.6943	26.4112	-1.4804	5e-05	0.000115988
Os03t0182600-02	2161	chr03:4336741-4338901	89C	89P	70.5535	250.47	1.82785	5e-05	0.000115988
Os03t0183000-01	1797	chr03:4348735-4350531	89C	89P	7.28626	0.561141	-3.69874	0.00035	0.000755179
Os03t0183000-02	1797	chr03:4348735-4350531	89C	89P	9.46946	0.459252	-4.36592	5e-05	0.000115988
Os03t0183200-01	1182	chr03:4367272-4368453	89C	89P	137.635	6.60461	-4.38123	5e-05	0.000115988
Os03t0183300-01	1243	chr03:4372218-4373460	89C	89P	1856.15	336.964	-2.46164	5e-05	0.000115988
Os03t0184000-00	4417	chr03:4410089-4414505	89C	89P	26.1076	12.3255	-1.08282	5e-05	0.000115988
Os03t0185950-00	529	chr03:4495521-4496049	89C	89P	3.82048	1.61785	-1.23968	0.0071	0.0128766
Os03t0187550-01	2580	chr03:4592218-4594797	89C	89P	0.746438	0.121476	-2.61936	0.0002	0.000441616
Os03t0187600-01	2580	chr03:4592218-4594797	89C	89P	288.733	53.0283	-2.4449	5e-05	0.000115988
Os03t0187700-01	2151	chr03:4596107-4598257	89C	89P	65.6824	30.9874	-1.08383	5e-05	0.000115988
Os03t0189100-01	1063	chr03:4660861-4661923	89C	89P	232.34	60.8784	-1.93223	5e-05	0.000115988
Os03t0189600-02	2967	chr03:4682353-4685319	89C	89P	0.387901	1.74811	2.17203	5e-05	0.000115988
Os03t0190300-00	3458	chr03:4702038-4705495	89C	89P	3.82421	0.842559	-2.18231	5e-05	0.000115988
Os03t0191200-01	1551	chr03:4748703-4750253	89C	89P	15.5192	3.08859	-2.32904	5e-05	0.000115988
Os03t0191900-01	1325	chr03:4780246-4781570	89C	89P	179.541	42.6425	-2.07395	5e-05	0.000115988
Os03t0192500-01	4896	chr03:4815463-4820358	89C	89P	57.788	17.8017	-1.69875	5e-05	0.000115988
Os03t0192550-01	2069	chr03:4820591-4822659	89C	89P	17.933	2.17194	-3.04556	5e-05	0.000115988
Os03t0192800-01	2043	chr03:4836141-4838183	89C	89P	8.38556	3.62195	-1.21114	5e-05	0.000115988
Os03t0193300-02	12000	chr03:4868171-4880170	89C	89P	1.76422	0.815917	-1.11254	0.0002	0.000441616
Os03t0195500-01	5307	chr03:4954142-4959448	89C	89P	5.45361	1.89301	-1.52653	5e-05	0.000115988
Os03t0196400-01	6251	chr03:5034167-5040417	89C	89P	5.91274	53.4986	3.1776	5e-05	0.000115988
Os03t0196600-01	1381	chr03:5063817-5065197	89C	89P	93.116	6.06631	-3.94014	5e-05	0.000115988
Os03t0197200-01	1450	chr03:5112589-5114038	89C	89P	18.3932	159.988	3.12072	5e-05	0.000115988
Os03t0197300-01	8673	chr03:5115944-5124616	89C	89P	22.8325	75.4583	1.72459	5e-05	0.000115988
Os03t0197900-01	1074	chr03:5150965-5152038	89C	89P	0.460281	17.7398	5.26833	5e-05	0.000115988
Os03t0198200-01	627	chr03:5159636-5160262	89C	89P	0.933188	11.2432	3.59074	0.0001	0.000226652
Os03t0198300-01	9160	chr03:5161544-5170703	89C	89P	64.0377	24.716	-1.37347	5e-05	0.000115988
Os03t0198900-02	11172	chr03:5200192-5211363	89C	89P	4.02051	1.79844	-1.16063	0.0042	0.00788821
Os03t0199100-01	3541	chr03:5214114-5217654	89C	89P	0.430284	0.919938	1.09625	0.00055	0.00116253
Os03t0199200-01	1527	chr03:5218193-5219719	89C	89P	2.20226	0.655488	-1.74834	5e-05	0.000115988
Os03t0199300-01	1527	chr03:5218193-5219719	89C	89P	8.65049	2.6889	-1.68577	5e-05	0.000115988
Os03t0200200-01	1961	chr03:5261709-5263669	89C	89P	20.75	72.8854	1.81252	5e-05	0.000115988
Os03t0200500-01	2209	chr03:5274928-5277136	89C	89P	66.0763	189.816	1.5224	5e-05	0.000115988
Os03t0201200-01	2337	chr03:5302427-5304763	89C	89P	5.56546	14.9065	1.42137	5e-05	0.000115988
Os03t0201700-01	5957	chr03:5324634-5330590	89C	89P	4.27022	10.2595	1.26458	5e-05	0.000115988
Os03t0202001-01	5981	chr03:5341102-5347082	89C	89P	7.96386	2.69569	-1.56281	5e-05	0.000115988
Os03t0203200-01	1754	chr03:5422174-5423927	89C	89P	120.591	260.587	1.11164	5e-05	0.000115988
Os03t0203800-01	2345	chr03:5441844-5444188	89C	89P	10.4183	5.19759	-1.0032	5e-05	0.000115988
Os03t0205150-01	3086	chr03:5491324-5494409	89C	89P	5.06155	11.9609	1.24068	5e-05	0.000115988
Os03t0206300-01	3063	chr03:5573372-5576434	89C	89P	1.26883	0.46258	-1.45573	5e-05	0.000115988
Os03t0206400-01	656	chr03:5582058-5582713	89C	89P	19.561	1.13234	-4.1106	5e-05	0.000115988
Os03t0206400-02	656	chr03:5582058-5582713	89C	89P	39.2095	3.9115	-3.32541	5e-05	0.000115988
Os03t0206600-01	2859	chr03:5586001-5588859	89C	89P	17.5509	4.7348	-1.89017	5e-05	0.000115988
Os03t0206700-00	2799	chr03:5589845-5592643	89C	89P	95.9374	5.73793	-4.06349	5e-05	0.000115988
Os03t0207250-01	2106	chr03:5613332-5615437	89C	89P	13.9303	30.2509	1.11875	5e-05	0.000115988
Os03t0207400-01	1980	chr03:5625732-5627711	89C	89P	71.9941	22.6222	-1.67014	5e-05	0.000115988
Os03t0210900-01	743	chr03:5796302-5797044	89C	89P	10.4218	3.50115	-1.5737	5e-05	0.000115988
Os03t0212700-01	4659	chr03:5870155-5874813	89C	89P	29.7587	59.7784	1.00631	5e-05	0.000115988
Os03t0213100-02	3486	chr03:5896037-5899522	89C	89P	5.27259	11.2361	1.09156	0.00025	0.00054696
Os03t0213200-01	2376	chr03:5900086-5902461	89C	89P	0.608019	2.39808	1.97969	5e-05	0.000115988
Os03t0213800-01	3926	chr03:5960792-5964717	89C	89P	0.781611	3.2355	2.04947	5e-05	0.000115988
Os03t0214000-02	5159	chr03:5973918-5979076	89C	89P	3.60265	7.67345	1.09082	5e-05	0.000115988
Os03t0214200-01	5280	chr03:5983461-5988740	89C	89P	9.61415	20.1104	1.06471	5e-05	0.000115988
Os03t0218400-01	4736	chr03:6233562-6238297	89C	89P	104.673	210.854	1.01035	5e-05	0.000115988
Os03t0218500-01	3234	chr03:6244084-6247317	89C	89P	1.57681	14.6747	3.21825	5e-05	0.000115988
Os03t0221600-01	3113	chr03:6377131-6380243	89C	89P	2.72833	0.699518	-1.96359	5e-05	0.000115988
Os03t0221700-02	3113	chr03:6377131-6380243	89C	89P	20.1068	1.99163	-3.33567	5e-05	0.000115988
Os03t0222100-01	2669	chr03:6392810-6395478	89C	89P	1.47853	0.158876	-3.21819	5e-05	0.000115988
Os03t0224200-01	5742	chr03:6512770-6518511	89C	89P	14.3343	5.30202	-1.43486	5e-05	0.000115988
Os03t0224700-01	3810	chr03:6537572-6541381	89C	89P	31.2613	14.7485	-1.08381	5e-05	0.000115988
Os03t0225100-02	1327	chr03:6545152-6546478	89C	89P	378.012	82.7978	-2.19077	5e-05	0.000115988
Os03t0225700-01	4255	chr03:6589783-6594037	89C	89P	9.15818	21.0121	1.19809	5e-05	0.000115988
Os03t0226400-02	4877	chr03:6636674-6641550	89C	89P	10.3367	3.20871	-1.68771	5e-05	0.000115988
Os03t0227400-01	9848	chr03:6698296-6708143	89C	89P	14.8715	2.6692	-2.47807	5e-05	0.000115988
Os03t0227700-01	9264	chr03:6735223-6744486	89C	89P	37.1948	3.2092	-3.53481	5e-05	0.000115988
Os03t0229000-01	2845	chr03:6814730-6817574	89C	89P	1.27089	0.425181	-1.57969	5e-05	0.000115988
Os03t0229500-00	1981	chr03:6854084-6856064	89C	89P	51.8346	6.76054	-2.9387	5e-05	0.000115988
Os03t0229600-01	3560	chr03:6871824-6875383	89C	89P	8.66472	4.26786	-1.02164	5e-05	0.000115988
Os03t0230300-01	3179	chr03:6895177-6898355	89C	89P	4.45301	12.7009	1.51208	5e-05	0.000115988
Os03t0230500-01	5905	chr03:6901914-6907818	89C	89P	14.1662	6.4623	-1.13233	5e-05	0.000115988
Os03t0231000-00	427	chr03:6931708-6932134	89C	89P	31.9232	12.8156	-1.31671	5e-05	0.000115988
Os03t0231150-00	833	chr03:6933004-6933836	89C	89P	23.2748	9.99638	-1.21929	5e-05	0.000115988
Os03t0231700-01	9357	chr03:6948034-6957390	89C	89P	5.5612	2.6579	-1.06511	5e-05	0.000115988
Os03t0231800-02	4833	chr03:6957670-6962502	89C	89P	15.943	5.93969	-1.42446	5e-05	0.000115988
Os03t0231800-03	4833	chr03:6957670-6962502	89C	89P	52.5571	20.0791	-1.38819	5e-05	0.000115988
Os03t0233000-01	1533	chr03:7061771-7063303	89C	89P	9.46922	0.182142	-5.70011	5e-05	0.000115988
Os03t0235000-01	1338	chr03:7128272-7129609	89C	89P	0.451061	1.65362	1.87423	0.0019	0.00375962
Os03t0238300-01	3217	chr03:7305283-7308499	89C	89P	48.9834	18.8974	-1.37411	5e-05	0.000115988
Os03t0238600-01	6333	chr03:7322524-7328856	89C	89P	29.9578	108.914	1.86219	5e-05	0.000115988
Os03t0239200-02	4201	chr03:7347522-7351722	89C	89P	86.6954	19.5356	-2.14985	5e-05	0.000115988
Os03t0241200-00	1923	chr03:7476237-7478159	89C	89P	124.947	342.713	1.45569	5e-05	0.000115988
Os03t0242300-01	1726	chr03:7519753-7521478	89C	89P	86.2124	34.576	-1.31812	5e-05	0.000115988
Os03t0242350-01	1726	chr03:7519753-7521478	89C	89P	5.45874	2.54048	-1.10346	0.00715	0.0129603
Os03t0242900-01	2869	chr03:7559116-7561984	89C	89P	3.50277	1.55625	-1.17042	5e-05	0.000115988
Os03t0243800-00	4408	chr03:7603130-7607537	89C	89P	0.973634	2.03983	1.067	0.0001	0.000226652
Os03t0244000-02	2986	chr03:7615917-7618902	89C	89P	24.0467	9.20925	-1.38469	5e-05	0.000115988
Os03t0245100-01	5512	chr03:7671600-7677111	89C	89P	1.42743	3.55685	1.31718	0.0001	0.000226652
Os03t0245700-02	2131	chr03:7686712-7688842	89C	89P	43.4053	14.062	-1.62607	5e-05	0.000115988
Os03t0249100-01	1874	chr03:7871493-7873366	89C	89P	56.2318	18.2981	-1.6197	5e-05	0.000115988
Os03t0249400-01	1973	chr03:7884814-7886786	89C	89P	12.1067	36.1021	1.57628	5e-05	0.000115988
Os03t0250000-01	3646	chr03:7914610-7918255	89C	89P	6.33106	1.61575	-1.97024	5e-05	0.000115988
Os03t0250000-02	3646	chr03:7914610-7918255	89C	89P	47.6577	17.4979	-1.44553	5e-05	0.000115988
Os03t0250200-02	4975	chr03:7929011-7933985	89C	89P	0.803351	0.301774	-1.41256	0.0029	0.00557617
Os03t0251350-00	2378	chr03:7976994-7979371	89C	89P	85.8369	3.47571	-4.62622	5e-05	0.000115988
Os03t0252100-01	1683	chr03:8010884-8012566	89C	89P	21.8383	8.8015	-1.31104	5e-05	0.000115988
Os03t0253600-01	2043	chr03:8106339-8108381	89C	89P	2.63986	0.186273	-3.82497	5e-05	0.000115988
Os03t0253600-02	2043	chr03:8106339-8108381	89C	89P	5.16647	1.17995	-2.13045	5e-05	0.000115988
Os03t0254000-01	3786	chr03:8122289-8126074	89C	89P	3.76861	1.82692	-1.04462	5e-05	0.000115988
Os03t0254200-00	1654	chr03:8130377-8132030	89C	89P	134.786	24.0893	-2.48421	5e-05	0.000115988
Os03t0254900-01	4499	chr03:8182248-8186746	89C	89P	224.355	44.9322	-2.31996	5e-05	0.000115988
Os03t0255000-01	3186	chr03:8191895-8195080	89C	89P	32.9759	16.0209	-1.04145	5e-05	0.000115988
Os03t0255100-01	5931	chr03:8196069-8201999	89C	89P	2.32045	23.9935	3.37016	5e-05	0.000115988
Os03t0255500-01	5231	chr03:8218897-8224127	89C	89P	390.019	76.5899	-2.34832	5e-05	0.000115988
Os03t0255900-01	583	chr03:8241531-8242113	89C	89P	17.1905	2.02754	-3.08381	5e-05	0.000115988
Os03t0257600-01	2872	chr03:8329117-8331988	89C	89P	61.4651	7.29531	-3.07473	5e-05	0.000115988
Os03t0258200-01	1525	chr03:8352194-8353718	89C	89P	19.3174	5.03388	-1.94016	5e-05	0.000115988
Os03t0259100-01	843	chr03:8396568-8397410	89C	89P	3.68021	8.27358	1.16872	5e-05	0.000115988
Os03t0259700-01	3350	chr03:8415744-8419093	89C	89P	18.3761	7.92811	-1.21278	5e-05	0.000115988
Os03t0261100-01	1845	chr03:8487522-8489366	89C	89P	58.491	18.4373	-1.66559	5e-05	0.000115988
Os03t0261800-01	2078	chr03:8530994-8533071	89C	89P	318.904	78.6452	-2.01969	5e-05	0.000115988
Os03t0261800-02	2078	chr03:8530994-8533071	89C	89P	153.997	39.7796	-1.9528	5e-05	0.000115988
Os03t0262200-00	4481	chr03:8573020-8577500	89C	89P	52.3566	21.1458	-1.308	5e-05	0.000115988
Os03t0262500-01	5168	chr03:8603938-8609105	89C	89P	14.9076	5.49408	-1.44009	5e-05	0.000115988
Os03t0262500-02	5168	chr03:8603938-8609105	89C	89P	6.90551	2.5805	-1.4201	5e-05	0.000115988
Os03t0263900-01	3172	chr03:8679163-8682334	89C	89P	25.124	9.18602	-1.45155	5e-05	0.000115988
Os03t0264300-00	9365	chr03:8697894-8707258	89C	89P	10.6315	4.75517	-1.16078	0.0003	0.000651558
Os03t0264400-01	9365	chr03:8697894-8707258	89C	89P	33.9407	12.4958	-1.44158	5e-05	0.000115988
Os03t0265900-01	2971	chr03:8787678-8790648	89C	89P	957.129	466.029	-1.0383	5e-05	0.000115988
Os03t0266000-01	4718	chr03:8790746-8795463	89C	89P	23.639	10.1567	-1.21874	5e-05	0.000115988
Os03t0266300-01	6354	chr03:8800203-8806556	89C	89P	20.6683	105.296	2.34896	5e-05	0.000115988
Os03t0266300-03	6354	chr03:8800203-8806556	89C	89P	304.182	991.554	1.70475	5e-05	0.000115988
Os03t0266800-01	5767	chr03:8827751-8833517	89C	89P	1.61865	5.29408	1.70959	5e-05	0.000115988
Os03t0266800-02	5767	chr03:8827751-8833517	89C	89P	3.19468	7.58431	1.24734	0.0013	0.00263125
Os03t0266900-02	754	chr03:8833717-8834470	89C	89P	78.1267	163.284	1.06349	5e-05	0.000115988
Os03t0267000-00	709	chr03:8834868-8835576	89C	89P	5.25477	16.243	1.62812	5e-05	0.000115988
Os03t0267200-01	4023	chr03:8837182-8841204	89C	89P	44.488	104.07	1.22606	5e-05	0.000115988
Os03t0267300-01	1719	chr03:8841310-8843028	89C	89P	1184.85	386.635	-1.61566	5e-05	0.000115988
Os03t0267600-01	4361	chr03:8854645-8859005	89C	89P	5.44835	2.54032	-1.10081	5e-05	0.000115988
Os03t0269601-00	901	chr03:8981682-8982582	89C	89P	4.49337	0.785524	-2.51607	5e-05	0.000115988
Os03t0269700-01	1177	chr03:8983002-8984178	89C	89P	6.28161	2.20502	-1.51034	5e-05	0.000115988
Os03t0270500-01	1677	chr03:9039597-9041273	89C	89P	44.7853	12.946	-1.79052	5e-05	0.000115988
Os03t0270700-01	3813	chr03:9047644-9051456	89C	89P	7.84185	16.9511	1.11212	5e-05	0.000115988
Os03t0272900-02	855	chr03:9157101-9157955	89C	89P	7.84664	3.27322	-1.26136	5e-05	0.000115988
Os03t0276600-01	5805	chr03:9370159-9375963	89C	89P	3.4065	6.97758	1.03444	5e-05	0.000115988
Os03t0276700-01	1706	chr03:9375983-9377688	89C	89P	4.49867	19.1113	2.08686	5e-05	0.000115988
Os03t0277100-01	1003	chr03:9404127-9405129	89C	89P	65.1918	13.4376	-2.27841	5e-05	0.000115988
Os03t0277300-01	4590	chr03:9411493-9416082	89C	89P	0.597238	123.158	7.68799	5e-05	0.000115988
[truncated: 4,237 more rows]

## Sheet: BJ278
Table S4. Different expressed genes in BJ278.
gene_id	length	locus	sample_1	sample_2	value_1	value_2	log2(fold_change)	p_value	q_value
Os01t0100700-01	1503	chr01:27142-28644	278C	278P	30.8627	90.5239	1.55244	5e-05	0.000115988
Os01t0102000-01	1704	chr01:89762-91465	278C	278P	0.0376225	2.06843	5.7808	0.0026	0.00504281
Os01t0102400-01	1731	chr01:139825-141555	278C	278P	1.1832	3.03627	1.35961	5e-05	0.000115988
Os01t0105800-01	1973	chr01:306870-308842	278C	278P	4.69554	18.1574	1.9512	5e-05	0.000115988
Os01t0106400-01	1324	chr01:327127-328450	278C	278P	6.16655	21.4376	1.79761	5e-05	0.000115988
Os01t0106900-02	8893	chr01:371821-380713	278C	278P	75.3062	30.1256	-1.32178	5e-05	0.000115988
Os01t0108600-02	2783	chr01:478383-481165	278C	278P	92.9972	40.8035	-1.18849	5e-05	0.000115988
Os01t0108800-01	2607	chr01:483886-486492	278C	278P	2.37034	0.0644612	-5.20052	0.00265	0.0051249
Os01t0109000-01	1544	chr01:495710-497253	278C	278P	55.1835	14.5717	-1.92107	5e-05	0.000115988
Os01t0109500-01	1392	chr01:510751-512142	278C	278P	1.07351	2.56174	1.25478	5e-05	0.000115988
Os01t0110100-01	6383	chr01:536972-543354	278C	278P	10.4227	3.72655	-1.48382	5e-05	0.000115988
Os01t0110200-01	1087	chr01:543424-544510	278C	278P	0	15.4503	inf	5e-05	0.000115988
Os01t0111300-01	797	chr01:597008-597804	278C	278P	2.48165	0.979925	-1.34055	0.0008	0.00166068
Os01t0112100-01	3737	chr01:635324-639060	278C	278P	0.785343	2.87953	1.87444	5e-05	0.000115988
Os01t0113200-01	2646	chr01:720672-723317	278C	278P	2.81102	0.296429	-3.24534	5e-05	0.000115988
Os01t0113300-01	2408	chr01:723692-726099	278C	278P	1.43644	0.168658	-3.09032	5e-05	0.000115988
Os01t0113650-00	3516	chr01:738282-741797	278C	278P	12.3829	4.03772	-1.61674	5e-05	0.000115988
Os01t0114100-01	2494	chr01:767180-769673	278C	278P	1.53213	0.626316	-1.29057	5e-05	0.000115988
Os01t0114300-01	4092	chr01:770283-774374	278C	278P	1.57575	0.742427	-1.08572	5e-05	0.000115988
Os01t0115100-01	2837	chr01:804096-806932	278C	278P	1.09215	0.367478	-1.57144	0.00035	0.000755179
Os01t0115700-00	2323	chr01:852248-854570	278C	278P	1.04085	0.092139	-3.49781	0.00225	0.00440952
Os01t0115750-00	2688	chr01:857896-860583	278C	278P	2.22283	0.536387	-2.05106	5e-05	0.000115988
Os01t0115900-00	3749	chr01:865785-869533	278C	278P	1.87625	0.447202	-2.06885	5e-05	0.000115988
Os01t0116000-00	2361	chr01:872457-874817	278C	278P	3.37636	1.5303	-1.14165	5e-05	0.000115988
Os01t0117700-00	3081	chr01:997917-1000997	278C	278P	0.549049	0.126549	-2.11724	0.0005	0.00106179
Os01t0118000-01	3372	chr01:1016064-1019435	278C	278P	13.1389	95.72	2.86497	5e-05	0.000115988
Os01t0118400-01	2677	chr01:1057176-1059852	278C	278P	6.5113	0.992353	-2.71402	5e-05	0.000115988
Os01t0123900-01	859	chr01:1338240-1339098	278C	278P	144.951	44.1759	-1.71423	5e-05	0.000115988
Os01t0124100-01	931	chr01:1345117-1346047	278C	278P	0.574263	1.72623	1.58784	0.00295	0.0056662
Os01t0124200-02	1060	chr01:1347664-1348723	278C	278P	2.35438	0.487668	-2.27137	5e-05	0.000115988
Os01t0127400-00	2560	chr01:1508212-1510771	278C	278P	0.965415	3.61905	1.90639	5e-05	0.000115988
Os01t0127900-01	5468	chr01:1534134-1539601	278C	278P	0.59135	1.48753	1.33083	5e-05	0.000115988
Os01t0128700-01	1026	chr01:1597485-1598510	278C	278P	5.55782	2.53304	-1.13365	5e-05	0.000115988
Os01t0130000-01	4833	chr01:1672429-1677261	278C	278P	33.5895	13.4259	-1.32299	5e-05	0.000115988
Os01t0130200-00	385	chr01:1685426-1685810	278C	278P	10.6593	1.96202	-2.4417	0.00415	0.00779874
Os01t0132000-01	757	chr01:1760309-1761065	278C	278P	0.710487	5.20516	2.87306	0.0004	0.000858226
Os01t0132766-01	1299	chr01:1801982-1803280	278C	278P	6.78053	2.37196	-1.51532	5e-05	0.000115988
Os01t0133500-01	6366	chr01:1849886-1856251	278C	278P	3.30294	9.98179	1.59555	5e-05	0.000115988
Os01t0133500-02	6366	chr01:1849886-1856251	278C	278P	1.64159	3.84937	1.22953	5e-05	0.000115988
Os01t0134900-01	3524	chr01:1912560-1916083	278C	278P	0.19049	2.58185	3.76062	5e-05	0.000115988
Os01t0136100-01	816	chr01:1948772-1949587	278C	278P	0.295791	7.68784	4.69993	0.0001	0.000226652
Os01t0136200-01	753	chr01:1951929-1952681	278C	278P	0	3.0063	inf	5e-05	0.000115988
Os01t0136300-01	735	chr01:1955180-1955914	278C	278P	0.826161	4.23667	2.35844	0.0001	0.000226652
Os01t0136450-00	9646	chr01:1957846-1967491	278C	278P	9.46595	4.65824	-1.02296	0.00145	0.00291345
Os01t0136800-01	6364	chr01:1977119-1983482	278C	278P	11.4102	5.39614	-1.08033	5e-05	0.000115988
Os01t0137250-00	15199	chr01:1988715-2003913	278C	278P	2.06757	0.215582	-3.26163	0.00775	0.0139747
Os01t0137400-00	15199	chr01:1988715-2003913	278C	278P	1.20997	0.415333	-1.54263	0.00025	0.00054696
Os01t0138400-01	4055	chr01:2053582-2057636	278C	278P	0.64466	0.188682	-1.77258	0.0002	0.000441616
Os01t0138800-01	1768	chr01:2071842-2073609	278C	278P	7.72421	1.8956	-2.02673	5e-05	0.000115988
Os01t0140100-01	1833	chr01:2120488-2122320	278C	278P	0.823192	0.18756	-2.13388	0.0003	0.000651558
Os01t0140500-01	1338	chr01:2137583-2138920	278C	278P	15.9949	35.3998	1.14613	5e-05	0.000115988
Os01t0141000-01	1511	chr01:2202277-2203787	278C	278P	14.8565	1.57116	-3.24119	5e-05	0.000115988
Os01t0142300-02	3623	chr01:2275238-2278860	278C	278P	5.77523	2.41965	-1.25508	5e-05	0.000115988
Os01t0143800-01	2222	chr01:2374540-2376761	278C	278P	80.6402	179.075	1.151	5e-05	0.000115988
Os01t0143900-01	617	chr01:2377368-2377984	278C	278P	5.61105	0.444557	-3.65783	5e-05	0.000115988
Os01t0144100-01	6849	chr01:2378809-2385657	278C	278P	14.2934	47.6278	1.73646	5e-05	0.000115988
Os01t0147900-01	3735	chr01:2589834-2593568	278C	278P	164.977	343.993	1.06012	5e-05	0.000115988
Os01t0149750-00	3566	chr01:2688459-2692024	278C	278P	0.188486	0.770754	2.03181	5e-05	0.000115988
Os01t0149800-01	2017	chr01:2693067-2695083	278C	278P	914.011	2664.23	1.54343	5e-05	0.000115988
Os01t0151700-01	3187	chr01:2800515-2803701	278C	278P	19.4152	8.92308	-1.12157	5e-05	0.000115988
Os01t0155800-01	1663	chr01:2999575-3001237	278C	278P	3.23626	130.029	5.32837	5e-05	0.000115988
Os01t0158566-00	3907	chr01:3067331-3071237	278C	278P	0.388132	1.84421	2.24839	0.00795	0.0143069
Os01t0159000-01	1265	chr01:3091434-3092698	278C	278P	0.193634	1.37457	2.82757	0.00105	0.00214911
Os01t0159300-01	4934	chr01:3100293-3105226	278C	278P	25.5282	10.8271	-1.23744	5e-05	0.000115988
Os01t0159800-01	1595	chr01:3129055-3130649	278C	278P	0.843219	5.85121	2.79476	5e-05	0.000115988
Os01t0160100-01	3899	chr01:3136319-3140217	278C	278P	1.94063	6.81231	1.81162	5e-05	0.000115988
Os01t0161300-00	4420	chr01:3222099-3226518	278C	278P	1.55822	0.729257	-1.0954	5e-05	0.000115988
Os01t0164600-01	3085	chr01:3332951-3336035	278C	278P	48.5613	18.8758	-1.36327	5e-05	0.000115988
Os01t0167100-02	1710	chr01:3431608-3433317	278C	278P	6.57665	2.83959	-1.21167	0.00605	0.0110943
Os01t0167750-00	1928	chr01:3465633-3467560	278C	278P	2.04531	6.17715	1.59462	5e-05	0.000115988
Os01t0167900-01	3204	chr01:3473845-3477048	278C	278P	0.195079	0.813366	2.05985	5e-05	0.000115988
Os01t0168100-01	5185	chr01:3479395-3484579	278C	278P	38.6283	16.8686	-1.19532	5e-05	0.000115988
Os01t0168800-01	2411	chr01:3516765-3519175	278C	278P	1.12577	3.91775	1.79911	5e-05	0.000115988
Os01t0170000-01	3459	chr01:3598450-3601908	278C	278P	67.5328	28.1253	-1.26372	5e-05	0.000115988
Os01t0170600-02	5185	chr01:3645507-3650691	278C	278P	3.2237	10.7724	1.74055	5e-05	0.000115988
Os01t0170700-01	4208	chr01:3652272-3656479	278C	278P	0.352952	0.720413	1.02935	0.00075	0.00156172
Os01t0173000-01	4317	chr01:3737751-3742067	278C	278P	11.174	4.46543	-1.32328	5e-05	0.000115988
Os01t0174300-02	4337	chr01:3820176-3824512	278C	278P	3.15252	7.4667	1.24397	5e-05	0.000115988
Os01t0175700-01	4440	chr01:3894295-3898734	278C	278P	3.21441	0.43334	-2.89098	5e-05	0.000115988
Os01t0176000-01	2516	chr01:3917917-3920432	278C	278P	1.64022	0.327882	-2.32264	5e-05	0.000115988
Os01t0176300-00	2808	chr01:3926660-3929467	278C	278P	0.220253	1.50198	2.76963	5e-05	0.000115988
Os01t0177400-01	1230	chr01:4003658-4004887	278C	278P	6.32857	2.90015	-1.12575	5e-05	0.000115988
Os01t0178100-01	3680	chr01:4059509-4063188	278C	278P	19.5277	8.75873	-1.15673	5e-05	0.000115988
Os01t0178400-01	1697	chr01:4068635-4070331	278C	278P	8.3052	2.38977	-1.79714	5e-05	0.000115988
Os01t0178500-02	2524	chr01:4073915-4076438	278C	278P	48.7532	13.1515	-1.89027	5e-05	0.000115988
Os01t0178700-01	3743	chr01:4091072-4094814	278C	278P	0.909253	0.289426	-1.65148	5e-05	0.000115988
Os01t0179600-01	1956	chr01:4152918-4154873	278C	278P	1063.06	38.8014	-4.77597	5e-05	0.000115988
Os01t0179800-01	5878	chr01:4167513-4173390	278C	278P	163.108	19.6773	-3.05122	5e-05	0.000115988
Os01t0180000-01	2207	chr01:4179206-4181412	278C	278P	0.13436	1.42598	3.40777	0.0001	0.000226652
Os01t0182300-01	743	chr01:4318038-4318780	278C	278P	3.50664	0.769543	-2.18802	5e-05	0.000115988
Os01t0184000-01	3716	chr01:4444669-4448384	278C	278P	2.32399	4.90802	1.07854	5e-05	0.000115988
Os01t0185200-01	6250	chr01:4514355-4520604	278C	278P	73.9366	29.0452	-1.34799	5e-05	0.000115988
Os01t0185200-02	6250	chr01:4514355-4520604	278C	278P	6.40325	1.31094	-2.2882	0.00415	0.00779874
Os01t0185200-03	6250	chr01:4514355-4520604	278C	278P	55.8143	20.7591	-1.42689	5e-05	0.000115988
Os01t0186000-01	708	chr01:4572564-4573271	278C	278P	20.5566	1.0403	-4.30454	5e-05	0.000115988
Os01t0186200-02	3340	chr01:4581253-4584592	278C	278P	16.5794	7.93542	-1.06301	5e-05	0.000115988
Os01t0186900-01	1698	chr01:4646433-4648130	278C	278P	122.885	31.3287	-1.97175	5e-05	0.000115988
Os01t0186900-03	1698	chr01:4646433-4648130	278C	278P	1784.11	654.161	-1.44749	5e-05	0.000115988
Os01t0186950-00	1698	chr01:4646433-4648130	278C	278P	14.4948	5.44471	-1.41261	5e-05	0.000115988
Os01t0187900-01	4018	chr01:4714729-4718746	278C	278P	19.6529	39.6232	1.0116	5e-05	0.000115988
Os01t0188100-01	4410	chr01:4726733-4731142	278C	278P	15.4472	36.9525	1.25832	5e-05	0.000115988
Os01t0188200-01	3591	chr01:4734016-4737606	278C	278P	1.16498	0.516115	-1.17454	5e-05	0.000115988
Os01t0188400-01	5203	chr01:4739270-4744472	278C	278P	33.3361	13.7254	-1.28024	5e-05	0.000115988
Os01t0190300-01	2129	chr01:4816830-4818958	278C	278P	25.9567	6.51347	-1.99461	5e-05	0.000115988
Os01t0190400-02	2976	chr01:4820154-4823129	278C	278P	1.17184	3.2385	1.46655	0.0002	0.000441616
Os01t0191100-01	1954	chr01:4852434-4854387	278C	278P	20.5669	80.2818	1.96475	5e-05	0.000115988
Os01t0191200-01	2650	chr01:4872140-4874789	278C	278P	25.2432	107.189	2.08619	5e-05	0.000115988
Os01t0191200-02	2650	chr01:4872140-4874789	278C	278P	176.513	478.161	1.43772	5e-05	0.000115988
Os01t0195200-01	2510	chr01:5109948-5112457	278C	278P	0.318377	0.833652	1.38871	0.00015	0.000335076
Os01t0195400-00	1288	chr01:5131628-5132915	278C	278P	0.41068	11.1304	4.76035	5e-05	0.000115988
Os01t0197400-01	2668	chr01:5258297-5260964	278C	278P	7.90679	16.6046	1.07042	5e-05	0.000115988
Os01t0197450-00	1915	chr01:5261188-5263102	278C	278P	0.376707	1.4334	1.92793	5e-05	0.000115988
Os01t0198900-01	1053	chr01:5373629-5374681	278C	278P	38.4007	17.0959	-1.16748	5e-05	0.000115988
Os01t0200300-01	5431	chr01:5426191-5431621	278C	278P	1.37709	20.8475	3.92018	5e-05	0.000115988
Os01t0200600-01	897	chr01:5454771-5455667	278C	278P	0	2.85006	inf	5e-05	0.000115988
Os01t0201100-01	1929	chr01:5507566-5509494	278C	278P	4.94686	1.83098	-1.4339	5e-05	0.000115988
Os01t0201200-01	3934	chr01:5510521-5514454	278C	278P	33.1327	10.3199	-1.68283	5e-05	0.000115988
Os01t0201800-00	8986	chr01:5579958-5588943	278C	278P	0.74398	0.298772	-1.31622	0.0001	0.000226652
Os01t0205200-01	2009	chr01:5764651-5766659	278C	278P	2.11804	6.82679	1.68848	5e-05	0.000115988
Os01t0205300-00	1030	chr01:5768174-5769203	278C	278P	15.1612	4.77301	-1.66741	5e-05	0.000115988
Os01t0205500-01	2210	chr01:5770061-5772270	278C	278P	21.8409	49.2167	1.17211	5e-05	0.000115988
Os01t0207400-01	981	chr01:5837659-5838639	278C	278P	5.91837	1.73233	-1.77249	5e-05	0.000115988
Os01t0209700-01	3672	chr01:5968818-5972489	278C	278P	0.349617	9.71228	4.79596	5e-05	0.000115988
Os01t0210500-01	1264	chr01:6007920-6009183	278C	278P	134.236	297.564	1.14843	5e-05	0.000115988
Os01t0210800-01	4566	chr01:6025073-6029638	278C	278P	1.43071	0.483911	-1.56392	5e-05	0.000115988
Os01t0211600-01	1510	chr01:6076730-6078239	278C	278P	4.75658	1.19582	-1.99192	5e-05	0.000115988
Os01t0212700-01	1045	chr01:6172142-6173186	278C	278P	1.44797	0.301617	-2.26324	0.00575	0.0105812
Os01t0213400-01	4854	chr01:6195349-6200202	278C	278P	25.2051	3.50697	-2.84542	5e-05	0.000115988
Os01t0214200-01	2365	chr01:6242515-6244879	278C	278P	18.0567	42.193	1.22447	5e-05	0.000115988
Os01t0214500-01	657	chr01:6257845-6258501	278C	278P	26.8491	64.1285	1.25609	5e-05	0.000115988
Os01t0215000-01	3938	chr01:6288364-6292301	278C	278P	1.3108	0.329942	-1.99017	0.0002	0.000441616
Os01t0217500-01	7083	chr01:6412785-6419867	278C	278P	0.664259	0.20698	-1.68225	0.003	0.00575547
Os01t0218500-02	5322	chr01:6494445-6499766	278C	278P	1.3975	0.484317	-1.52883	0.0004	0.000858226
Os01t0221100-01	4424	chr01:6626039-6630462	278C	278P	7.18327	1.94742	-1.88308	5e-05	0.000115988
Os01t0221600-00	3085	chr01:6659236-6662320	278C	278P	27.8121	2.22187	-3.64587	5e-05	0.000115988
Os01t0221800-01	438	chr01:6667186-6667623	278C	278P	26.6169	53.5161	1.00763	5e-05	0.000115988
Os01t0222600-01	561	chr01:6704186-6704746	278C	278P	122.344	46.0211	-1.41058	5e-05	0.000115988
Os01t0224700-01	3609	chr01:6857344-6860952	278C	278P	0.374042	1.40538	1.90969	5e-05	0.000115988
Os01t0225600-00	1211	chr01:6922126-6923336	278C	278P	1.83663	21.0073	3.51576	5e-05	0.000115988
Os01t0226400-01	5796	chr01:6970911-6976706	278C	278P	0.274708	5.20444	4.24377	5e-05	0.000115988
Os01t0226600-02	6107	chr01:6987900-6994006	278C	278P	1.49945	0.557067	-1.42851	0.00015	0.000335076
Os01t0227700-01	3874	chr01:7061376-7065249	278C	278P	1.58003	6.68523	2.08103	5e-05	0.000115988
Os01t0228600-03	3198	chr01:7100069-7103266	278C	278P	107.666	41.5757	-1.37275	5e-05	0.000115988
Os01t0228800-01	4396	chr01:7104700-7109095	278C	278P	1.54226	0.408694	-1.91595	5e-05	0.000115988
Os01t0229100-02	3495	chr01:7125405-7128899	278C	278P	3.58224	8.44719	1.23761	5e-05	0.000115988
Os01t0229400-02	2686	chr01:7164734-7167419	278C	278P	0.668848	2.55953	1.93613	5e-05	0.000115988
Os01t0231000-01	4860	chr01:7249770-7254629	278C	278P	231.541	81.6383	-1.50395	5e-05	0.000115988
Os01t0231000-03	4860	chr01:7249770-7254629	278C	278P	10.2238	2.33489	-2.1305	5e-05	0.000115988
Os01t0231500-01	7924	chr01:7265285-7273208	278C	278P	24.7829	9.63611	-1.36282	5e-05	0.000115988
Os01t0233000-01	2450	chr01:7363662-7366111	278C	278P	548.276	217.874	-1.33141	5e-05	0.000115988
Os01t0233900-01	4729	chr01:7404910-7409638	278C	278P	0.459389	1.84958	2.00941	5e-05	0.000115988
Os01t0234300-00	1953	chr01:7429383-7431335	278C	278P	11.809	3.14207	-1.9101	5e-05	0.000115988
Os01t0234499-00	1953	chr01:7429383-7431335	278C	278P	8.39198	3.70976	-1.17769	5e-05	0.000115988
Os01t0238500-02	2668	chr01:7665422-7668089	278C	278P	12.4628	55.3661	2.15137	5e-05	0.000115988
Os01t0238800-02	1733	chr01:7677179-7678911	278C	278P	1.5015	3.86077	1.36249	0.00485	0.00902747
Os01t0239300-01	1220	chr01:7724313-7725532	278C	278P	5.77593	2.38387	-1.27675	5e-05	0.000115988
Os01t0246400-01	5480	chr01:8057413-8062892	278C	278P	52.3947	765.635	3.86916	5e-05	0.000115988
Os01t0249200-01	3139	chr01:8203831-8206969	278C	278P	4.61657	31.3169	2.76205	5e-05	0.000115988
Os01t0250600-01	2984	chr01:8269587-8272570	278C	278P	4.16239	9.15134	1.13657	5e-05	0.000115988
Os01t0251000-01	4653	chr01:8284468-8289120	278C	278P	3.71991	8.0943	1.12164	5e-05	0.000115988
Os01t0253000-01	2845	chr01:8364115-8366959	278C	278P	0.183881	0.632775	1.78292	0.00525	0.0097189
Os01t0253400-01	1272	chr01:8387588-8388859	278C	278P	1.02485	0.25536	-2.00481	0.00705	0.0127931
Os01t0256500-02	959	chr01:8546014-8546972	278C	278P	284.672	113.814	-1.32262	5e-05	0.000115988
Os01t0259933-00	619	chr01:8722665-8723283	278C	278P	0.778821	3.46572	2.15379	0.007	0.012708
Os01t0264000-01	1753	chr01:8949336-8951088	278C	278P	0.753618	1.63365	1.11619	5e-05	0.000115988
Os01t0265000-00	1417	chr01:9018168-9019584	278C	278P	1.97077	9.50765	2.27033	5e-05	0.000115988
Os01t0265100-01	4201	chr01:9019848-9024048	278C	278P	0.344222	5.86017	4.08953	5e-05	0.000115988
Os01t0265400-01	13166	chr01:9040785-9053950	278C	278P	1.08439	0.305225	-1.82894	5e-05	0.000115988
Os01t0265900-00	3424	chr01:9067827-9071250	278C	278P	0.95434	2.18232	1.19328	5e-05	0.000115988
Os01t0266000-01	9183	chr01:9074612-9083794	278C	278P	4.12364	8.46253	1.03717	5e-05	0.000115988
Os01t0266600-01	3227	chr01:9118185-9121411	278C	278P	20.6073	53.7114	1.38208	5e-05	0.000115988
Os01t0266800-01	6692	chr01:9133739-9140430	278C	278P	16.118	4.08857	-1.979	5e-05	0.000115988
Os01t0268600-01	7829	chr01:9245576-9253404	278C	278P	3.73682	0.272469	-3.77765	5e-05	0.000115988
Os01t0270100-01	3664	chr01:9325668-9329331	278C	278P	77.731	198.767	1.35452	5e-05	0.000115988
Os01t0271700-01	2470	chr01:9394142-9396611	278C	278P	2.52334	5.33387	1.07985	5e-05	0.000115988
Os01t0273800-01	5141	chr01:9488824-9493964	278C	278P	0.581615	4.97992	3.09799	5e-05	0.000115988
Os01t0275900-00	8824	chr01:9644430-9653253	278C	278P	31.9436	15.6673	-1.02777	5e-05	0.000115988
Os01t0276000-01	3103	chr01:9658173-9661275	278C	278P	35.6788	97.6585	1.45268	5e-05	0.000115988
Os01t0276300-01	1057	chr01:9679827-9680883	278C	278P	0.40117	4.1303	3.36396	0.00015	0.000335076
Os01t0277500-01	5610	chr01:9732615-9738224	278C	278P	0.752309	0.363864	-1.04793	0.0008	0.00166068
Os01t0279400-01	13189	chr01:9889549-9902737	278C	278P	23.882	7.46575	-1.67756	5e-05	0.000115988
Os01t0281600-01	2038	chr01:10048272-10050309	278C	278P	0.65029	3.44228	2.40421	5e-05	0.000115988
Os01t0282800-02	3598	chr01:10099351-10102948	278C	278P	2.22	19.7717	3.1548	5e-05	0.000115988
Os01t0283700-01	3505	chr01:10148776-10152280	278C	278P	0.763457	0	-inf	5e-05	0.000115988
Os01t0284700-01	2955	chr01:10193657-10196611	278C	278P	0.973896	5.35703	2.45959	5e-05	0.000115988
Os01t0284900-01	2997	chr01:10200476-10203472	278C	278P	7.58566	3.68113	-1.04313	5e-05	0.000115988
Os01t0285300-01	1911	chr01:10217781-10219691	278C	278P	0.435912	1.24338	1.51216	5e-05	0.000115988
Os01t0287600-01	1546	chr01:10342025-10343570	278C	278P	19.0941	5.78193	-1.72351	5e-05	0.000115988
Os01t0289100-00	520	chr01:10432247-10432766	278C	278P	0	1.50159	inf	5e-05	0.000115988
Os01t0290600-00	1490	chr01:10509007-10510496	278C	278P	3.12948	6.87412	1.13525	5e-05	0.000115988
Os01t0292200-01	4583	chr01:10622950-10627532	278C	278P	261.137	71.2664	-1.87351	5e-05	0.000115988
Os01t0296200-00	1946	chr01:10830073-10832018	278C	278P	4.67181	13.0457	1.48152	5e-05	0.000115988
Os01t0298400-01	1099	chr01:10934894-10935992	278C	278P	31.5088	0.658001	-5.58152	5e-05	0.000115988
Os01t0299300-00	4020	chr01:10969327-10973346	278C	278P	1.6727	0.527044	-1.66618	5e-05	0.000115988
Os01t0300200-03	6664	chr01:10999315-11005978	278C	278P	5.96325	12.2526	1.03891	5e-05	0.000115988
Os01t0301700-01	4924	chr01:11089064-11093987	278C	278P	0.555794	1.29873	1.22448	5e-05	0.000115988
Os01t0301900-00	283	chr01:11110198-11110480	278C	278P	49.9543	14.1743	-1.81733	0.00265	0.0051249
Os01t0302250-01	705	chr01:11155195-11155899	278C	278P	5.14792	17.3748	1.75494	5e-05	0.000115988
Os01t0303100-01	1240	chr01:11208572-11209811	278C	278P	0.292969	4.63511	3.98378	5e-05	0.000115988
Os01t0303300-01	1624	chr01:11221846-11223469	278C	278P	0.784392	34.2499	5.44838	5e-05	0.000115988
Os01t0303600-01	2836	chr01:11231974-11234809	278C	278P	4.67097	19.8774	2.08933	5e-05	0.000115988
Os01t0304000-01	1575	chr01:11249653-11251227	278C	278P	76.983	211.974	1.46127	5e-05	0.000115988
Os01t0304400-00	765	chr01:11283363-11284127	278C	278P	2.94427	0.30523	-3.26994	0.006	0.0110097
Os01t0305200-01	3343	chr01:11316719-11320061	278C	278P	131.822	19.4956	-2.75736	5e-05	0.000115988
Os01t0306800-01	8895	chr01:11412153-11421047	278C	278P	6.10096	23.6133	1.95249	5e-05	0.000115988
Os01t0307500-01	4488	chr01:11458955-11463442	278C	278P	1.50122	0.723507	-1.05306	5e-05	0.000115988
Os01t0307686-00	1041	chr01:11505078-11506118	278C	278P	10.2412	0.660112	-3.95554	5e-05	0.000115988
Os01t0309800-01	1530	chr01:11611068-11612597	278C	278P	160.652	23.7135	-2.76016	5e-05	0.000115988
Os01t0311100-00	751	chr01:11686441-11687191	278C	278P	7.58389	2.57699	-1.55725	5e-05	0.000115988
Os01t0312500-01	8779	chr01:11741907-11750685	278C	278P	0.563789	0	-inf	5e-05	0.000115988
Os01t0313300-01	991	chr01:11783909-11784899	278C	278P	19.685	5.58024	-1.8187	5e-05	0.000115988
Os01t0317500-00	286	chr01:12031969-12032254	278C	278P	59.3346	27.4142	-1.11395	0.00095	0.00195464
Os01t0323775-00	2475	chr01:12363840-12366314	278C	278P	0.653039	1.36645	1.06519	0.0017	0.00338457
Os01t0327100-01	5749	chr01:12564282-12570030	278C	278P	0.116647	0.892001	2.9349	0.0086	0.015386
Os01t0327400-01	4069	chr01:12578188-12582256	278C	278P	1.98824	7.68236	1.95005	5e-05	0.000115988
Os01t0328400-01	795	chr01:12645607-12646401	278C	278P	227.427	608.63	1.42016	5e-05	0.000115988
Os01t0329000-01	6413	chr01:12677043-12683455	278C	278P	1.66543	0.328573	-2.34161	5e-05	0.000115988
Os01t0329900-01	3985	chr01:12734097-12738081	278C	278P	0.633658	4.25877	2.74866	5e-05	0.000115988
Os01t0331100-01	5627	chr01:12804578-12810204	278C	278P	1.78564	9.56982	2.42205	5e-05	0.000115988
Os01t0332100-01	3980	chr01:12870239-12874218	278C	278P	130.539	47.465	-1.45955	5e-05	0.000115988
Os01t0332800-01	22852	chr01:12896358-12919209	278C	278P	21.9981	2.97529	-2.88628	5e-05	0.000115988
[truncated: 5,073 more rows]
