# Supplementary material for: Identification of long noncoding natural antisense transcripts (lncNATs) correlated with drought stress response in wild rice (Oryza nivara)
Source: BMC Genomics. 2021 Jun 8;22:424. doi: 10.1186/s12864-021-07754-4 (PMC8188688; doi:10.1186/s12864-021-07754-4)
Supplement: Supplementary file 5 — Additional file 5: Table S5. Genes included in 10 Gene Ontology (GO) categories closely related to drought stress. Red color indicates 48 genes differentially expressed only in BJ89 and BJ278 between drought stress and control treatments. Blue color indicates 49 genes differentially expressed between BJ89 and Nip or between BJ278 and Nip under drought stress treatments. [file 12864_2021_7754_MOESM5_ESM.xlsx]

## Sheet: Sheet1
Table S5. Genes included in 10 Gene Ontology (GO) categories closely related to drought stress. Red color indicates 48 genes differentially expressed only in BJ89 and BJ278 between drought stress and control treatments. Blue color indicates 49 genes differentially expressed between BJ89 and Nip or between BJ278 and Nip under drought stress treatments.
gene	Nipponbare (log2(NP/NC))	BJ89 (log2(BJ89P/BJ89C))	BJ278 (log2(BJ278P/BJ278C))	GO
Os01g0209700		4.79596	1.36699	GO:0009685 gibberellin metabolic process
Os01g0256500		-1.32262	-2.42555	GO:0006950 response to stress
Os01g0327100		2.9349	3.65173	GO:0055114 oxidation reduction,GO:0050896 response to stimulus
Os01g0327400		1.95005	2.28035	GO:0055114 oxidation reduction,GO:0050896 response to stimulus
Os01g0543100			-inf	GO:0055114 oxidation reduction,GO:0050896 response to stimulus
Os01g0723400		2.2672		GO:0055114 oxidation reduction,GO:0050896 response to stimulus
Os01g0743500		6.17719	6.68771	GO:0055114 oxidation reduction,GO:0050896 response to stimulus
Os01g0827300			3.95732	GO:0055114 oxidation reduction,GO:0050896 response to stimulus
Os01g0842500		8.46321	6.25594	GO:0055114 oxidation reduction,GO:0050896 response to stimulus
Os01g0901300		2.32322	1.5815	GO:0009753 response to jasmonic acid stimulus
Os01g0959100		3.55974		GO:0006950 response to stress
Os01g0959200		3.14262		GO:0006950 response to stress
Os02g0187800		1.65588	2.32937	GO:0055114 oxidation reduction,GO:0050896 response to stimulus
Os02g0237000			inf	GO:0055114 oxidation reduction,GO:0050896 response to stimulus
Os02g0677300		-2.20736		GO:0006950 response to stress
Os03g0189600			2.17203	GO:0055114 oxidation reduction,GO:0050896 response to stimulus
Os03g0305400			-2.24869	GO:0006950 response to stress
Os03g0417700			-3.12369	GO:0055114 oxidation reduction,GO:0050896 response to stimulus
Os03g0700700		-2.85163		GO:0055114 oxidation reduction,GO:0050896 response to stimulus
Os03g0745000			-2.49192	GO:0006950 response to stress
Os03g0762300		-2.79103		GO:0055114 oxidation reduction,GO:0050896 response to stimulus
Os04g0223300			2.38543	GO:0055114 oxidation reduction,GO:0050896 response to stimulus
Os04g0395800			-inf	GO:0009753 response to jasmonic acid stimulus
Os04g0517100		-1.67973	-3.7133	GO:0006950 response to stress
Os04g0688300		3.65051		GO:0055114 oxidation reduction,GO:0050896 response to stimulus
Os05g0304600		-1.46534	-2.07745	GO:0055114 oxidation reduction,GO:0050896 response to stimulus
Os05g0458600		inf		GO:0055114 oxidation reduction,GO:0050896 response to stimulus
Os05g0499400		-1.64167	-2.42053	GO:0055114 oxidation reduction,GO:0050896 response to stimulus
Os05g0555600		-1.29259	-2.89478	GO:0055114 oxidation reduction,GO:0050896 response to stimulus
Os06g0110000		-3.25695	-2.78026	GO:0009685 gibberellin metabolic process
Os07g0115300		-2.79902		GO:0055114 oxidation reduction,GO:0050896 response to stimulus
Os07g0615200		-1.23288	-2.77353	GO:0009867 jasmonic acid mediated signaling pathway
Os07g0677200		2.12796	6.11073	GO:0055114 oxidation reduction,GO:0050896 response to stimulus
Os07g0677600		-3.81082	-1.69338	GO:0055114 oxidation reduction,GO:0050896 response to stimulus
Os08g0509100			4.11471	GO:0055114 oxidation reduction,GO:0050896 response to stimulus
Os09g0400000		-1.88341	-2.28512	GO:0055114 oxidation reduction,GO:0050896 response to stimulus
Os09g0400300		-1.33236	-2.05947	GO:0055114 oxidation reduction,GO:0050896 response to stimulus
Os09g0401300		-1.42621	-1.97202	GO:0009867 jasmonic acid mediated signaling pathway
Os09g0439200		-1.70283	-2.67489	GO:0009867 jasmonic acid mediated signaling pathway
Os09g0451400		-2.86078		GO:0055114 oxidation reduction, GO:0009685 gibberellin metabolic process,GO:0050896 response to stimulus
Os09g0502500			3.83823	GO:0055114 oxidation reduction,GO:0050896 response to stimulus
Os10g0109300		-inf		GO:0055114 oxidation reduction,GO:0050896 response to stimulus
Os11g0210500		2.10357	2.4327	GO:0055114 oxidation reduction,GO:0050896 response to stimulus
Os11g0645200		2.3359	1.95394	GO:0055114 oxidation reduction,GO:0050896 response to stimulus
Os12g0226700			2.43322	GO:0055114 oxidation reduction,GO:0050896 response to stimulus
Os12g0274700		-1.2482	-2.33172	GO:0055114 oxidation reduction,GO:0050896 response to stimulus
Os12g0555200			4.12648	GO:0009607 response to biotic stimulus
Os12g0555500			3.1072	GO:0009607 response to biotic stimulus
Os01g0149800	2.0857	1.54343	2.1278	GO:0006950 response to stress
Os01g0511100	2.09513	2.02385	2.89189	GO:0006950 response to stress
Os01g0705200	5.15526	4.69413	1.68948	GO:0055114 oxidation reduction,GO:0050896 response to stimulus
Os01g0787000	-2.49138	-1.30095	1.55693	GO:0055114 oxidation reduction,GO:0050896 response to stimulus
Os01g0843800	inf	inf	7.19658	GO:0055114 oxidation reduction,GO:0050896 response to stimulus
Os01g0962700	-1.17936	-2.64217	-1.08256	GO:0055114 oxidation reduction,GO:0050896 response to stimulus
Os02g0105400	-1.57457	-2.0517	-1.69605	GO:0055114 oxidation reduction,GO:0050896 response to stimulus
Os02g0527300	-1.48853	-1.52581	-2.24655	GO:0006950 response to stress
Os02g0543000	-1.23716	-1.22335	-2.8808	GO:0006950 response to stress
Os02g0782500	2.5782	4.80991	3.72812	GO:0006950 response to stress
Os03g0113700	2.04059	2.33637	2.24486	GO:0006950 response to stress
Os03g0161900	-3.1471	-1.79511	-2.67508	GO:0006950 response to stress
Os03g0181100	-2.90324	-2.45776	-7.22936	GO:0009867 jasmonic acid mediated signaling pathway
Os03g0259100	1.13272	2.17152	1.16872	GO:0055114 oxidation reduction,GO:0050896 response to stimulus
Os03g0402800	-1.66224	-1.8984	-4.2123	GO:0009753 response to jasmonic acid stimulus
Os04g0447100	-1.35931	-2.0352	-2.51865	GO:0055114 oxidation reduction,GO:0050896 response to stimulus
Os05g0186300	-1.07289	-1.79759	-2.35213	GO:0055114 oxidation reduction,GO:0050896 response to stimulus
Os05g0421900	2.08041	1.05618	1.47686	GO:0009685 gibberellin metabolic process
Os05g0455500	1.36718	1.65374	2.15122	GO:0055114 oxidation reduction,GO:0050896 response to stimulus
Os05g0542500	8.57534	8.23501	8.75218	GO:0055114 oxidation reduction,GO:0050896 response to stimulus
Os06g0246500	4.19618	4.20454	4.32137	GO:0055114 oxidation reduction,GO:0050896 response to stimulus
Os06g0567900	4.61704	3.32426	3.337	GO:0055114 oxidation reduction,GO:0050896 response to stimulus
Os07g0517100	-1.69189	-2.63997	-4.06038	GO:0006950 response to stress
Os07g0638300	inf	4.27901	inf	GO:0055114 oxidation reduction,GO:0050896 response to stimulus
Os07g0691300	-1.37403	-2.84973	-1.87236	GO:0006950 response to stress
Os08g0504700	-1.58975	-1.83278	-3.44043	GO:0006950 response to stress
Os08g0547300	-1.07904	-3.25927	-3.2959	GO:0055114 oxidation reduction,GO:0050896 response to stimulus
Os09g0385700	-1.72789	-1.14361	-3.20677	GO:0006950 response to stress
Os09g0417600	-3.5518	-5.74782	-4.92812	GO:0009685 gibberellin metabolic process
Os09g0503000	-1.30098	-1.5548	-3.24963	GO:0055114 oxidation reduction,GO:0050896 response to stimulus
Os09g0522000	-4.00271	-3.22063	-6.9431	GO:0006950 response to stress
Os09g0522200	-2.46351	-4.37691	-8.02855	GO:0006950 response to stress
Os11g0454000	2.96148	7.62702	8.23329	GO:0006950 response to stress, GO:0009415 response to water, GO:0009628 response to abiotic stimulus,GO:0042221 response to chemical stimulus
Os11g0454200	7.58571	8.13467	6.41426	GO:0006950 response to stress, GO:0009415 response to water, GO:0009628 response to abiotic stimulus,GO:0042221 response to chemical stimulus
Os11g0454300	9.21809	8.44913	8.58591	GO:0006950 response to stress, GO:0009415 response to water, GO:0009628 response to abiotic stimulus,GO:0042221 response to chemical stimulus
Os01g0174300	2.64606	1.24397	1.48778	GO:0055114 oxidation reduction,GO:0050896 response to stimulus
Os01g0294700	-5.20944			GO:0055114 oxidation reduction,GO:0050896 response to stimulus
Os01g0571300	2.63877	2.67024	1.78115	GO:0006950 response to stress
Os01g0625300	-1.74124	-2.83787	-1.41367	GO:0006950 response to stress
Os01g0702500	2.14057			GO:0006950 response to stress, GO:0009415 response to water, GO:0009628 response to abiotic stimulus,GO:0042221 response to chemical stimulus
Os01g0783500	1.38954	1.83969	2.02292	GO:0006950 response to stress
Os01g0954000	1.7427		2.6124	GO:0055114 oxidation reduction,GO:0050896 response to stimulus
Os02g0181300	-2.44558	-3.90192	-5.98842	GO:0009685 gibberellin metabolic process
Os02g0232000	2.54267		1.95735	GO:0006950 response to stress
Os02g0236600	-4.66969			GO:0055114 oxidation reduction,GO:0050896 response to stimulus
Os02g0240300	-5.90467	-5.94675		GO:0055114 oxidation reduction,GO:0050896 response to stimulus
Os02g0278700	-2.11911	-4.11459	-3.99267	GO:0009685 gibberellin metabolic process
Os02g0571100	-3.98558			GO:0009685 gibberellin metabolic process
Os02g0571800	-2.10211			GO:0009685 gibberellin metabolic process
Os02g0758000	-3.82361		-1.48955	GO:0006950 response to stress
Os02g0773200	2.84831	2.00916	3.02027	GO:0006950 response to stress
Os03g0108500	2.85286	1.84252		GO:0055114 oxidation reduction,GO:0050896 response to stimulus
Os03g0134500	2.11166		-1.56737	GO:0055114 oxidation reduction,GO:0050896 response to stimulus
Os03g0180900	1.15583		-2.52956	GO:0009867 jasmonic acid mediated signaling pathway
Os03g0400700	-2.28346		-4.60024	GO:0006950 response to stress
Os04g0119400	2.022	1.17869		GO:0055114 oxidation reduction,GO:0050896 response to stimulus
Os04g0339400	-2.5393		3.02204	GO:0055114 oxidation reduction,GO:0050896 response to stimulus
Os04g0359100	2.2316		1.2627	GO:0055114 oxidation reduction,GO:0050896 response to stimulus
Os04g0465600	-3.1648			GO:0009607 response to biotic stimulus
Os04g0497000	-1.67115		-3.42192	GO:0055114 oxidation reduction,GO:0050896 response to stimulus
Os04g0581000	-3.82759		2.2541	GO:0055114 oxidation reduction, GO:0009685 gibberellin metabolic process,GO:0050896 response to stimulus
Os04g0688100	-1.80099		2.94609	GO:0055114 oxidation reduction,GO:0050896 response to stimulus
Os04g0688500	-4.04733			GO:0055114 oxidation reduction,GO:0050896 response to stimulus
Os04g0688600	-2.94512			GO:0055114 oxidation reduction,GO:0050896 response to stimulus
Os05g0134400	-1.37662		-2.32097	GO:0055114 oxidation reduction,GO:0050896 response to stimulus
Os05g0135500	8.16554		3.22345	GO:0055114 oxidation reduction,GO:0050896 response to stimulus
Os06g0306300	-3.31004			GO:0055114 oxidation reduction,GO:0050896 response to stimulus
Os06g0547400	-2.89013	-4.5861		GO:0055114 oxidation reduction,GO:0050896 response to stimulus
Os06g0553100	2.04936	1.52389		GO:0006950 response to stress
Os06g0561000	1.86367	3.08507		GO:0055114 oxidation reduction,GO:0050896 response to stimulus
Os06g0652400	1.03905	2.57757		GO:0055114 oxidation reduction,GO:0050896 response to stimulus
Os06g0695500	-3.5031		-1.87462	GO:0055114 oxidation reduction,GO:0050896 response to stimulus
Os07g0621800	2.23317			GO:0055114 oxidation reduction,GO:0050896 response to stimulus
Os07g0677500	5.29911		inf	GO:0055114 oxidation reduction,GO:0050896 response to stimulus
Os08g0374000	-1.44207	-inf		GO:0009607 response to biotic stimulus
Os09g0522100	-2.57436	-4.30824		GO:0006950 response to stress
Os09g0528700	-2.49057	-2.24345	-2.71793	GO:0055114 oxidation reduction,GO:0050896 response to stimulus
Os10g0113000	2.31625		2.07667	GO:0055114 oxidation reduction,GO:0050896 response to stimulus
Os10g0503500	-1.83579	-1.77839	-1.55558	GO:0055114 oxidation reduction,GO:0050896 response to stimulus
Os11g0210300	2.21408	2.41911	2.70201	GO:0055114 oxidation reduction,GO:0050896 response to stimulus
Os11g0451700	8.92921		7.93577	GO:0006950 response to stress, GO:0009415 response to water, GO:0009628 response to abiotic stimulus,GO:0042221 response to chemical stimulus
Os11g0453900	5.37216	inf		GO:0006950 response to stress, GO:0009415 response to water, GO:0009628 response to abiotic stimulus,GO:0042221 response to chemical stimulus
Os11g0641500	-2.57265			GO:0055114 oxidation reduction,GO:0050896 response to stimulus
Os12g0258700	-2.34792			GO:0055114 oxidation reduction,GO:0050896 response to stimulus
Os12g0442800	1.2314		2.72647	GO:0055114 oxidation reduction,GO:0050896 response to stimulus
Os12g0552400	-1.71299		-2.32423	GO:0006950 response to stress
Red indicates 48 genes only different expressed in BJ89 and BJ278. Blue indicates 35 different expressed genes between BJ89 and Nip or BJ278 and Nip.
