# Supplementary material for: Identification of long noncoding natural antisense transcripts (lncNATs) correlated with drought stress response in wild rice (Oryza nivara)
Source: BMC Genomics. 2021 Jun 8;22:424. doi: 10.1186/s12864-021-07754-4 (PMC8188688; doi:10.1186/s12864-021-07754-4)
Supplement: Supplementary file 6 — Additional file 6: Table S6. NAT pairs differentially expressed in Nip, BJ89, and BJ278 between drought stress and control treatments. [file 12864_2021_7754_MOESM6_ESM.xlsx]

## Sheet: Nipponbare
Table S6. NAT pairs differentially expressed in Nip between drought stress and control treatments.
chromosome	sense transcript	log2(fold_change)	strand	start	end	length	antisense transcript	log2(fold_change)	strand	start	end	length	coding type	expression pattern
chr01	MSTRG.1128.1	-1.63145	+	7363748	7366102	1147	Os01t0233000-01	-1.13833	-	7363663	7366111	1241	coding-noncoding	concordant
chr01	Os01t0357100-01	-1.63582	+	14446913	14453453	2501	Os01t0357150-00	-1.40947	-	14447341	14453462	2082	coding-coding	concordant
chr01	Os01t0357100-02	-2.07628	+	14447371	14453454	2137	Os01t0357150-00	-1.40947	-	14447341	14453462	2082	coding-coding	concordant
chr01	Os01t0559600-01	-1.10263	+	21230393	21234906	1935	MSTRG.2372.1	-1.57114	-	21230437	21234906	1891	coding-noncoding	concordant
chr01	Os01t0559600-02	-2.21951	+	21232521	21234906	1170	MSTRG.2372.1	-1.57114	-	21230437	21234906	1891	coding-noncoding	concordant
chr01	Os01t0600900-02	-2.71365	+	23607363	23608541	1179	MSTRG.2605.1	-2.52952	-	23607104	23608541	1438	coding-noncoding	concordant
chr01	MSTRG.2900.1	-1.47508	+	25800593	25801847	1137	Os01t0642200-01	-1.74168	-	25800668	25801243	458	coding-noncoding	concordant
chr01	Os01t0764800-01	5.01856	+	32221378	32225121	2366	Os01t0764850-00	3.46874	-	32223295	32224590	1296	coding-coding	concordant
chr01	MSTRG.451.1	2.39628	+	2693068	2695083	821	Os01t0149800-01	2.0857	-	2693231	2695079	654	coding-noncoding	concordant
chr01	Os01t0919700-01	-1.05485	+	40133109	40138135	1598	Os01t0919800-01	-1.95024	-	40136226	40142760	1417	coding-coding	concordant
chr01	Os01t0155800-01	3.67342	+	2999576	3001139	687	MSTRG.519.1	4.26916	-	2999576	3001237	785	coding-noncoding	concordant
chr01	Os01t0974200-01	-3.16038	+	43047164	43047855	518	MSTRG.5528.1	-2.75923	-	43047108	43047878	597	coding-noncoding	concordant
chr01	Os01t0974200-02	-3.28641	+	43047229	43047861	459	MSTRG.5528.1	-2.75923	-	43047108	43047878	597	coding-noncoding	concordant
chr01	MSTRG.698.1	-1.61719	+	4152919	4154873	1955	Os01t0179600-01	-1.29266	-	4153077	4154674	1598	coding-noncoding	concordant
chr01	MSTRG.797.1	1.21498	+	4872141	4874789	2350	Os01t0191200-02	1.01622	-	4872158	4873594	1117	coding-noncoding	concordant
chr01	MSTRG.797.1	1.21498	+	4872141	4874789	2350	Os01t0191200-01	1.25967	-	4872180	4873806	1307	coding-noncoding	concordant
chr02	Os02t0158550-00	2.03018	+	3188143	3189588	689	Os02t0158500-00	2.08208	-	3187973	3190043	1310	coding-coding	concordant
chr02	MSTRG.6412.1	1.18421	+	5276637	5283140	3721	Os02t0194700-02	1.08069	-	5276758	5281599	2250	coding-noncoding	concordant
chr02	MSTRG.6412.1	1.18421	+	5276637	5283140	3721	Os02t0194700-01	1.61363	-	5276686	5282626	3158	coding-noncoding	concordant
chr02	MSTRG.6749.1	4.57487	+	7977330	7979220	1770	Os02t0241100-01	1.21412	-	7975665	7978686	2541	coding-noncoding	concordant
chr02	Os02t0258800-01	2.33797	+	8973633	8977322	653	MSTRG.6860.1	2.79227	-	8973277	8974394	1118	coding-noncoding	concordant
chr02	Os02t0300700-01	-1.35073	+	11568279	11569112	834	MSTRG.7069.1	-2.39998	-	11568172	11569112	941	coding-noncoding	concordant
chr02	MSTRG.8264.1	1.4472	+	24152037	24153094	1058	Os02t0612900-01	1.22942	-	24152119	24153073	955	coding-noncoding	concordant
chr02	Os02t0668000-01	2.51308	+	27118006	27122427	3347	Os02t0668100-03	1.12867	-	27120685	27124417	1638	coding-coding	concordant
chr02	Os02t0704131-00	-1.95759	+	29026243	29027745	1362	Os02t0704000-01	-2.05346	-	29026099	29028176	2078	coding-coding	concordant
chr03	Os03t0140400-01	1.0897	+	2223309	2225202	1894	Os03t0140300-01	1.03586	-	2223105	2225039	1935	coding-coding	concordant
chr03	Os03t0158800-01	2.44798	+	3151773	3152850	1078	Os03t0158700-01	1.48336	-	3151603	3165238	3535	coding-coding	concordant
chr03	Os03t0158800-01	2.44798	+	3151773	3152850	1078	Os03t0158700-02	1.52453	-	3151514	3152661	1148	coding-coding	concordant
chr03	Os03t0311000-01	-1.76098	+	11094854	11095905	1052	Os03t0310900-01	-1.05761	-	11094588	11095677	1090	coding-coding	concordant
chr03	Os03t0659350-01	5.40567	+	25804024	25804877	854	Os03t0659300-01	1.08079	-	25801633	25804431	641	coding-coding	concordant
chr03	Os03t0767800-01	1.50674	+	31790621	31793184	1059	MSTRG.13979.1	1.903	-	31790640	31793207	1063	coding-noncoding	concordant
chr03	Os03t0767800-02	1.52981	+	31790667	31793202	1031	MSTRG.13979.1	1.903	-	31790640	31793207	1063	coding-noncoding	concordant
chr03	Os03t0815100-01	-3.06157	+	34166100	34167521	1293	MSTRG.14386.1	-3.12079	-	34166111	34167647	1408	coding-noncoding	concordant
chr03	Os03t0857900-04	-1.55557	+	36204024	36205110	1087	MSTRG.14747.1	-2.10963	-	36203949	36205153	1205	coding-noncoding	concordant
chr04	Os04t0541700-01	3.06681	+	27124404	27125428	908	MSTRG.17048.1	3.21955	-	27124204	27125551	1231	coding-noncoding	concordant
chr04	Os04t0541700-02	3.07699	+	27124166	27125512	1230	MSTRG.17048.1	3.21955	-	27124204	27125551	1231	coding-noncoding	concordant
chr04	Os04t0632400-02	-1.59832	+	32189005	32197539	4082	Os04t0632500-00	-3.86018	-	32189416	32193189	2991	coding-coding	concordant
chr04	MSTRG.18029.1	-1.15789	+	33624384	33630778	1561	Os04t0659100-03	-1.13501	-	33624438	33630894	1623	coding-noncoding	concordant
chr04	MSTRG.18252.1	-1.91965	+	34908424	34910994	2484	Os04t0683700-01	-2.53523	-	34908578	34910477	1813	coding-noncoding	concordant
chr04	Os04t0690800-01	3.12502	+	35337067	35338179	1113	MSTRG.18314.1	2.37656	-	35336855	35338258	1404	coding-noncoding	concordant
chr05	MSTRG.18523.1	-1.27419	+	1000537	1002756	986	Os05t0119300-02	-1.81781	-	1000602	1002756	1481	coding-noncoding	concordant
chr05	MSTRG.18958.1	-2.10555	+	4593271	4594044	774	Os05t0176700-01	-1.82475	-	4593291	4594041	751	coding-noncoding	concordant
chr05	Os05t0343400-01	-1.85481	+	16150266	16152633	1961	MSTRG.19707.1	-1.87799	-	16150266	16152711	2039	coding-noncoding	concordant
chr05	Os05t0439100-01	-1.85285	+	21511930	21512541	612	MSTRG.20300.1	-1.01298	-	21511809	21513301	1493	coding-noncoding	concordant
chr05	MSTRG.20711.1	-1.21388	+	24443962	24445235	1274	Os05t0497300-01	-1.57021	-	24444094	24445186	1093	coding-noncoding	concordant
chr05	Os05t0501400-01	1.54749	+	24676774	24682608	2724	Os05t0501500-00	3.92648	-	24676812	24682436	2517	coding-coding	concordant
chr05	Os05t0560000-01	-1.00819	+	27878662	27879543	676	MSTRG.21233.1	-1.61191	-	27878570	27879596	821	coding-noncoding	concordant
chr05	Os05t0591925-00	-1.48038	+	29487115	29487459	345	Os05t0591900-07	-1.29302	-	29486808	29490817	1236	coding-coding	concordant
chr05	Os05t0591925-00	-1.48038	+	29487115	29487459	345	Os05t0591900-03	-1.52008	-	29486800	29491001	1428	coding-coding	concordant
chr05	Os05t0591925-00	-1.48038	+	29487115	29487459	345	Os05t0591900-06	-1.31137	-	29486873	29488491	1020	coding-coding	concordant
chr05	Os05t0591925-00	-1.48038	+	29487115	29487459	345	Os05t0591900-05	-1.66832	-	29486821	29490680	2245	coding-coding	concordant
chr06	Os06t0157125-00	-1.79825	+	2909345	2910401	861	Os06t0157000-01	-1.3895	-	2908048	2910483	1391	coding-coding	concordant
chr06	MSTRG.22517.1	2.02761	+	6395274	6397207	955	Os06t0223700-01	1.59709	-	6395390	6397221	853	coding-noncoding	concordant
chr06	Os06t0239200-00	-3.37739	+	7230221	7230662	442	MSTRG.22646.1	-3.16228	-	7230126	7230927	802	coding-noncoding	concordant
chr06	Os06t0329900-01	-1.59288	+	13041900	13044158	1439	MSTRG.23119.1	-1.31935	-	13041805	13043016	1212	coding-noncoding	concordant
chr06	MSTRG.24240.1	-1.71465	+	26646373	26648155	1174	Os06t0650900-02	-1.63632	-	26646375	26647793	810	coding-noncoding	concordant
chr07	Os07t0168300-01	-1.91388	+	3662374	3663407	1034	MSTRG.25369.1	-2.00041	-	3662246	3663407	1162	coding-noncoding	concordant
chr07	Os07t0502550-00	1.95021	+	18957916	18963016	899	Os07t0502200-01	1.24284	-	18956816	18963021	1622	coding-coding	concordant
chr07	MSTRG.26883.1	-2.93438	+	22353110	22355807	1983	Os07t0559700-00	-2.09019	-	22353362	22355669	1593	coding-noncoding	concordant
chr07	Os07t0614850-00	-1.68237	+	25326979	25327792	728	Os07t0614700-01	-1.70803	-	25326762	25327995	1234	coding-coding	concordant
chr07	Os07t0631200-01	-2.07892	+	26173595	26174381	787	MSTRG.27426.1	-1.94511	-	26173482	26174463	982	coding-noncoding	concordant
chr08	Os08t0113600-01	1.27789	+	734623	735664	1042	Os08t0113700-01	2.46323	-	734695	735251	557	coding-coding	concordant
chr08	Os08t0504700-01	-1.58975	+	24953937	24954919	983	MSTRG.30183.1	-1.29564	-	24953534	24955156	1623	coding-noncoding	concordant
chr09	Os09t0487900-01	-1.30903	+	18814191	18817005	1917	MSTRG.32288.1	-1.45655	-	18814231	18814863	633	coding-noncoding	concordant
chr09	Os09t0541000-02	1.18245	+	21310135	21311400	1066	Os09t0541050-00	1.13096	-	21310165	21310918	754	coding-coding	concordant
chr10	Os10t0113100-01	1.04217	+	869491	870947	1207	Os10t0113201-00	2.01164	-	869533	870263	731	coding-coding	concordant
chr10	MSTRG.33327.1	-1.57516	+	3940532	3942031	1414	Os10t0161800-00	-1.44519	-	3941433	3941895	463	coding-noncoding	concordant
chr10	MSTRG.34830.1	-1.10327	+	20415533	20416275	743	Os10t0525000-01	-1.92214	-	20412047	20416020	1932	coding-noncoding	concordant
chr10	MSTRG.34861.1	-1.57939	+	20619347	20623788	1289	Os10t0530400-01	-1.28609	-	20619376	20620523	1030	coding-noncoding	concordant
chr10	MSTRG.35228.1	-1.82011	+	22774792	22778568	3158	Os10t0573700-01	-1.24288	-	22774959	22777294	1229	coding-noncoding	concordant
chr11	Os11t0116000-01	-1.02097	+	715445	716478	928	MSTRG.35429.1	-1.10179	-	715417	716508	986	coding-noncoding	concordant
chr11	Os11t0703900-01	1.53497	+	28804256	28808548	2379	MSTRG.37879.1	1.26479	-	28804254	28808409	2242	coding-noncoding	concordant
chr12	Os12t0115000-00	1.22731	+	733276	733623	348	Os12t0114900-01	1.39111	-	732978	733800	718	coding-coding	concordant
chr12	Os12t0115100-00	1.33225	+	737314	738254	803	Os12t0115150-00	1.16414	-	737399	737747	349	coding-coding	concordant
chr12	Os12t0515800-01	-1.15495	+	20042293	20043043	504	MSTRG.39504.1	-2.03065	-	20042293	20043163	624	coding-noncoding	concordant
chr01	Os01t0542700-01	-1.04825	+	20034162	20035006	845	MSTRG.2259.1	1.01801	-	20031924	20035168	3245	coding-noncoding	discordant
chr01	Os01t0821600-01	-1.05367	+	35062738	35064472	1521	Os01t0821700-01	1.14068	-	35064445	35068207	1530	coding-coding	discordant
chr02	Os02t0247800-01	1.10312	+	8358824	8362959	2587	MSTRG.6791.1	-1.2735	-	8362910	8365217	2308	coding-noncoding	discordant
chr02	Os02t0258800-01	2.33797	+	8973633	8977322	653	Os02t0258900-01	-1.23411	-	8976813	8981140	1819	coding-coding	discordant
chr02	Os02t0274900-02	1.00714	+	10074590	10081472	2193	MSTRG.6955.1	-1.1818	-	10080501	10084242	3423	coding-noncoding	discordant
chr06	MSTRG.22905.1	-2.17315	+	10583178	10590063	6886	Os06t0289900-01	2.15679	-	10588158	10589935	1778	coding-noncoding	discordant
chr11	Os11t0429000-01	1.20398	+	13709042	13710243	1202	Os11t0428500-01	-1.29926	-	13707271	13709975	2705	coding-coding	discordant
chr12	Os12t0105850-01	1.43051	+	306918	308652	1735	Os12t0105800-01	-1.23948	-	306553	310206	2479	coding-coding	discordant

## Sheet: BJ89
Table S6. NAT pairs differentially expressed in BJ89 between drought stress and control treatments.
chromosome	sense transcript	log2(fold_change)	strand	start	end	length	antisense transcript	log2(fold_change)	strand	start	end	length	coding type	expression pattern
chr01	MSTRG.1128.1	-1.35717	+	7363748	7366102	1147	Os01t0233000-01	-1.82165	-	7363663	7366111	1241	coding-noncoding	concordant
chr01	MSTRG.1295.1	-2.34645	+	8546015	8546972	958	Os01t0256500-02	-2.42555	-	8546065	8546869	805	coding-noncoding	concordant
chr01	Os01t0279100-01	-1.57058	+	9874379	9876678	1685	MSTRG.1454.1	-1.29447	-	9874401	9876481	1466	coding-noncoding	concordant
chr01	Os01t0296200-00	4.03368	+	10830393	10831757	1005	Os01t0296166-00	2.15476	-	10830074	10832018	1676	coding-coding	concordant
chr01	Os01t0323775-00	1.42722	+	12363862	12365491	1630	Os01t0323600-01	1.49439	-	12363841	12366314	1763	coding-coding	concordant
chr01	Os01t0357100-01	-2.35652	+	14446913	14453453	2501	Os01t0357150-00	-2.22984	-	14447341	14453462	2082	coding-coding	concordant
chr01	Os01t0357100-02	-2.54017	+	14447371	14453454	2137	Os01t0357150-00	-2.22984	-	14447341	14453462	2082	coding-coding	concordant
chr01	Os01t0377250-00	-1.37098	+	15582008	15582712	705	Os01t0377000-01	-1.1476	-	15581833	15583686	1784	coding-coding	concordant
chr01	Os01t0383700-01	-1.68229	+	16046692	16056268	4058	MSTRG.1987.1	-3.53386	-	16045903	16047144	933	coding-noncoding	concordant
chr01	Os01t0501800-01	-1.7256	+	17349338	17350785	1331	MSTRG.2053.1	-1.30107	-	17348999	17350787	1672	coding-noncoding	concordant
chr01	Os01t0542700-01	1.52404	+	20034162	20035006	845	MSTRG.2259.1	1.32529	-	20031924	20035168	3245	coding-noncoding	concordant
chr01	Os01t0556700-00	-2.03266	+	21040111	21041071	550	Os01t0556650-00	-2.05593	-	21039083	21040738	1656	coding-coding	concordant
chr01	Os01t0582600-01	-3.24538	+	22604528	22606674	2147	MSTRG.2480.1	-2.87467	-	22604500	22606838	2339	coding-noncoding	concordant
chr01	MSTRG.2497.1	-1.53882	+	22754475	22755681	1108	Os01t0585300-01	-1.79978	-	22754546	22755398	754	coding-noncoding	concordant
chr01	Os01t0597800-01	-3.9066	+	23456074	23458035	1962	MSTRG.2591.1	-3.62974	-	23455888	23458035	2148	coding-noncoding	concordant
chr01	Os01t0600900-02	-5.67077	+	23607363	23608541	1179	MSTRG.2605.1	-5.58784	-	23607104	23608541	1438	coding-noncoding	concordant
chr01	Os01t0639900-01	-1.5331	+	25696671	25705077	1165	MSTRG.2880.1	-1.42528	-	25700055	25705072	1243	coding-noncoding	concordant
chr01	MSTRG.2900.1	-2.03995	+	25800593	25801847	1137	Os01t0642200-01	-2.21036	-	25800668	25801243	458	coding-noncoding	concordant
chr01	Os01t0675700-01	-1.86205	+	27777432	27780995	1231	Os01t0675800-01	-1.90821	-	27780948	27782265	1318	coding-coding	concordant
chr01	Os01t0686200-01	1.53201	+	28303270	28304839	1570	MSTRG.3227.1	3.59678	-	28302923	28304839	1917	coding-noncoding	concordant
chr01	MSTRG.3471.1	-2.83502	+	29842629	29846826	2018	Os01t0717000-01	-2.82741	-	29842914	29846824	1731	coding-noncoding	concordant
chr01	MSTRG.3471.1	-2.83502	+	29842629	29846826	2018	Os01t0717000-02	-2.94346	-	29845155	29846824	1670	coding-noncoding	concordant
chr01	MSTRG.3733.1	-2.5299	+	31376439	31377442	1004	Os01t0749400-02	-3.2019	-	31373447	31377544	3431	coding-noncoding	concordant
chr01	MSTRG.3739.1	-2.07929	+	31408566	31411061	2252	Os01t0750100-02	-2.58753	-	31409395	31410706	1068	coding-noncoding	concordant
chr01	MSTRG.3739.1	-2.07929	+	31408566	31411061	2252	Os01t0750100-01	-2.38329	-	31409132	31410736	1293	coding-noncoding	concordant
chr01	MSTRG.3739.1	-2.07929	+	31408566	31411061	2252	Os01t0750100-03	-2.49786	-	31409175	31410645	1227	coding-noncoding	concordant
chr01	Os01t0835500-01	-3.32773	+	35813149	35817684	2899	Os01t0835600-05	-1.51161	-	35814482	35818275	3155	coding-coding	concordant
chr01	Os01t0835500-03	-2.55488	+	35814674	35817706	2194	Os01t0835600-05	-1.51161	-	35814482	35818275	3155	coding-coding	concordant
chr01	Os01t0867450-00	3.04336	+	37559112	37559736	625	Os01t0867300-01	2.57309	-	37556707	37560104	1638	coding-coding	concordant
chr01	Os01t0874300-01	-2.39676	+	37932258	37933372	1033	MSTRG.4714.1	-2.79311	-	37932170	37933328	1077	coding-noncoding	concordant
chr01	Os01t0884350-00	-1.47685	+	38400848	38401417	570	Os01t0884300-01	-1.55887	-	38398996	38401481	1526	coding-coding	concordant
chr01	Os01t0919700-01	-1.00462	+	40133109	40138135	1598	Os01t0919800-01	-3.24653	-	40136226	40142760	1417	coding-coding	concordant
chr01	Os01t0930200-01	-1.82869	+	40812546	40814128	1372	MSTRG.5170.1	-1.51519	-	40812405	40814294	1679	coding-noncoding	concordant
chr01	Os01t0963600-01	-1.66435	+	42460555	42461946	952	MSTRG.5441.1	-1.66889	-	42460555	42461933	939	coding-noncoding	concordant
chr01	MSTRG.5541.1	-3.19154	+	43115744	43117508	1684	Os01t0975900-01	-3.41271	-	43115993	43117221	1148	coding-noncoding	concordant
chr01	MSTRG.5541.1	-3.19154	+	43115744	43117508	1684	Os01t0975900-02	-2.91727	-	43115747	43117172	1345	coding-noncoding	concordant
chr01	MSTRG.698.1	-2.56901	+	4152919	4154873	1955	Os01t0179600-01	-2.75614	-	4153077	4154674	1598	coding-noncoding	concordant
chr01	MSTRG.708.1	-2.35388	+	4169319	4173390	1046	Os01t0179800-01	-2.70293	-	4167514	4173240	1750	coding-noncoding	concordant
chr01	Os01t0186900-01	-6.99275	+	4646434	4648130	1182	Os01t0186950-00	-5.41353	-	4646844	4647917	1074	coding-coding	concordant
chr01	Os01t0186900-03	-6.52436	+	4646752	4647956	1205	Os01t0186950-00	-5.41353	-	4646844	4647917	1074	coding-coding	concordant
chr01	Os01t0191100-01	2.83915	+	4852435	4854387	693	MSTRG.795.1	2.87555	-	4853219	4854369	584	coding-noncoding	concordant
chr01	MSTRG.892.1	-1.58513	+	5669555	5671251	753	Os01t0203000-01	-1.62277	-	5669291	5671467	1233	coding-noncoding	concordant
chr02	Os02t0103850-00	-1.43899	+	183835	185184	1103	Os02t0103800-03	-1.0882	-	183661	185222	1315	coding-coding	concordant
chr02	Os02t0138900-01	3.39077	+	2073173	2075673	1542	Os02t0139000-01	2.99424	-	2075629	2079136	1856	coding-coding	concordant
chr02	Os02t0170000-01	-1.6494	+	3797629	3800883	2054	MSTRG.6183.1	-1.31232	-	3799383	3800995	1162	coding-noncoding	concordant
chr02	Os02t0170000-02	-1.70927	+	3798551	3800882	1557	MSTRG.6183.1	-1.31232	-	3799383	3800995	1162	coding-noncoding	concordant
chr02	MSTRG.6440.1	-1.71455	+	5468474	5470478	1360	Os02t0197600-02	-2.26352	-	5468648	5470436	1017	coding-noncoding	concordant
chr02	MSTRG.6440.1	-1.71455	+	5468474	5470478	1360	Os02t0197600-03	-2.02548	-	5468648	5470460	1168	coding-noncoding	concordant
chr02	MSTRG.6440.1	-1.71455	+	5468474	5470478	1360	Os02t0197600-01	-1.49833	-	5468648	5470490	1198	coding-noncoding	concordant
chr02	Os02t0205700-00	-2.43591	+	5930548	5932343	1561	Os02t0205500-01	-3.05597	-	5930298	5933077	1928	coding-coding	concordant
chr02	Os02t0222000-00	-1.15327	+	6802928	6805159	1534	Os02t0221900-01	-4.22009	-	6802726	6805314	1888	coding-coding	concordant
chr02	Os02t0228400-01	1.64306	+	7221275	7223499	2225	Os02t0228300-01	1.46017	-	7220633	7224467	3722	coding-coding	concordant
chr02	Os02t0232000-01	1.95735	+	7464028	7465505	1392	Os02t0232050-00	1.41872	-	7464392	7465082	616	coding-coding	concordant
chr02	MSTRG.6749.1	4.21177	+	7977330	7979220	1770	Os02t0241100-01	1.83887	-	7975665	7978686	2541	coding-noncoding	concordant
chr02	Os02t0258800-01	3.11541	+	8973633	8977322	653	MSTRG.6860.1	2.7476	-	8973277	8974394	1118	coding-noncoding	concordant
chr02	MSTRG.6987.1	1.49984	+	10700796	10701517	722	Os02t0284600-01	1.79776	-	10700829	10701516	688	coding-noncoding	concordant
chr02	Os02t0300700-01	-1.86163	+	11568279	11569112	834	MSTRG.7069.1	-2.02555	-	11568172	11569112	941	coding-noncoding	concordant
chr02	Os02t0503400-01	1.69357	+	17846294	17847820	573	MSTRG.7502.1	2.48284	-	17846274	17847845	618	coding-noncoding	concordant
chr02	Os02t0504000-01	2.39419	+	17880882	17886285	1916	MSTRG.7513.1	1.2344	-	17880883	17884472	3195	coding-noncoding	concordant
chr02	MSTRG.7655.1	-3.15612	+	19303595	19304592	873	Os02t0527200-01	-3.64883	-	19303396	19304620	1100	coding-noncoding	concordant
chr02	Os02t0578300-01	2.32586	+	22229575	22231423	1764	Os02t0578201-01	2.23004	-	22229412	22231397	1986	coding-coding	concordant
chr02	MSTRG.8205.1	-1.94368	+	23743041	23745011	1876	Os02t0605900-01	-2.62433	-	23743045	23744109	976	coding-noncoding	concordant
chr02	MSTRG.8264.1	2.37215	+	24152037	24153094	1058	Os02t0612900-01	2.88579	-	24152119	24153073	955	coding-noncoding	concordant
chr02	Os02t0621850-01	-3.11469	+	24753916	24754907	992	Os02t0621800-01	-1.28765	-	24749451	24754760	2726	coding-coding	concordant
chr02	Os02t0633200-01	1.13694	+	25392975	25394561	1587	Os02t0633100-01	1.95549	-	25388442	25394160	1561	coding-coding	concordant
chr02	Os02t0670500-01	-1.57246	+	27228831	27229723	893	MSTRG.8679.1	-1.48916	-	27228688	27229723	1036	coding-noncoding	concordant
chr02	Os02t0675100-01	-1.31192	+	27502963	27503867	905	Os02t0675000-01	-1.23831	-	27502723	27503659	937	coding-coding	concordant
chr02	Os02t0704131-00	-3.92259	+	29026243	29027745	1362	Os02t0704000-01	-4.55671	-	29026099	29028176	2078	coding-coding	concordant
chr02	Os02t0734300-01	-3.35475	+	30625668	30626865	1063	MSTRG.9151.1	-3.41222	-	30625385	30626816	1297	coding-noncoding	concordant
chr02	Os02t0787600-01	-2.10789	+	33469138	33475992	3244	Os02t0787700-01	-1.69354	-	33472101	33474009	1909	coding-coding	concordant
chr02	Os02t0793700-01	-2.31885	+	33727087	33727466	380	MSTRG.9608.1	-1.35863	-	33726970	33728209	1240	coding-noncoding	concordant
chr02	Os02t0793700-02	-2.32056	+	33727121	33727811	691	MSTRG.9608.1	-1.35863	-	33726970	33728209	1240	coding-noncoding	concordant
chr02	MSTRG.9786.1	-1.79494	+	34879571	34881600	1837	Os02t0814000-01	-2.06901	-	34879586	34880996	1218	coding-noncoding	concordant
chr02	Os02t0823100-01	1.98207	+	35349673	35351221	1316	MSTRG.9880.1	2.36231	-	35349577	35351326	1517	coding-noncoding	concordant
chr03	Os03t0101400-01	1.25124	+	116578	118557	1980	Os03t0101300-01	1.43195	-	116257	119092	2043	coding-coding	concordant
chr03	Os03t0140100-01	-1.57064	+	2199772	2201429	1658	MSTRG.10377.1	-1.26001	-	2199522	2201463	1942	coding-noncoding	concordant
chr03	Os03t0158800-01	4.76335	+	3151773	3152850	1078	Os03t0158700-02	1.99937	-	3151514	3152661	1148	coding-coding	concordant
chr03	Os03t0161900-01	-2.67508	+	3342277	3344547	2271	MSTRG.10570.1	-2.71235	-	3342143	3344510	1422	coding-noncoding	concordant
chr03	Os03t0161900-02	-2.84266	+	3342254	3344542	1403	MSTRG.10570.1	-2.71235	-	3342143	3344510	1422	coding-noncoding	concordant
chr03	MSTRG.10751.1	-2.46494	+	4372219	4373460	1242	Os03t0183300-01	-2.46164	-	4372269	4373460	1192	coding-noncoding	concordant
chr03	Os03t0187600-01	-2.4449	+	4592489	4594797	1134	Os03t0187550-01	-2.61936	-	4592219	4594344	2126	coding-coding	concordant
chr03	Os03t0199300-01	-1.68577	+	5218609	5219719	1111	Os03t0199200-01	-1.74834	-	5218194	5219643	1450	coding-coding	concordant
chr03	Os03t0203200-01	1.11164	+	5422206	5423780	1484	MSTRG.10922.1	1.19054	-	5422175	5423927	1662	coding-noncoding	concordant
chr03	Os03t0221700-02	-3.33567	+	6377414	6380243	2830	Os03t0221600-01	-1.96359	-	6377132	6379856	2725	coding-coding	concordant
chr03	Os03t0242350-01	-1.10346	+	7520304	7521305	1002	Os03t0242300-01	-1.31812	-	7519754	7521478	1725	coding-coding	concordant
chr03	MSTRG.11356.1	-1.13111	+	8530995	8533071	2077	Os03t0261800-02	-1.9528	-	8531062	8532385	1324	coding-noncoding	concordant
chr03	MSTRG.11356.1	-1.13111	+	8530995	8533071	2077	Os03t0261800-01	-2.01969	-	8531154	8533071	1918	coding-noncoding	concordant
chr03	MSTRG.11412.1	-1.73425	+	8841312	8843015	1399	Os03t0267300-01	-1.61566	-	8841320	8843028	1404	coding-noncoding	concordant
chr03	Os03t0305950-01	-1.15345	+	10854229	10856874	2646	Os03t0305800-02	-1.49158	-	10854014	10855740	1727	coding-coding	concordant
chr03	Os03t0321900-01	1.96547	+	11653146	11656600	2086	Os03t0321800-02	1.00246	-	11652979	11653916	938	coding-coding	concordant
chr03	MSTRG.12385.1	-3.89501	+	16407687	16410061	1240	Os03t0402800-01	-4.2123	-	16407699	16410007	1174	coding-noncoding	concordant
chr03	MSTRG.12385.1	-3.89501	+	16407687	16410061	1240	Os03t0402800-02	-4.69214	-	16407695	16408985	1291	coding-noncoding	concordant
chr03	MSTRG.12567.1	-1.44706	+	18485646	18487297	1555	Os03t0438100-01	-1.81266	-	18485682	18486983	1205	coding-noncoding	concordant
chr03	Os03t0439500-01	-2.3149	+	18569114	18572504	2434	MSTRG.12574.1	-1.58774	-	18568300	18570098	1799	coding-noncoding	concordant
chr03	Os03t0592500-01	-1.78774	+	22000043	22001236	1105	MSTRG.12784.1	-2.09229	-	21999480	22001387	1819	coding-noncoding	concordant
chr03	Os03t0592500-02	-1.75204	+	22000565	22001240	676	MSTRG.12784.1	-2.09229	-	21999480	22001387	1819	coding-noncoding	concordant
chr03	Os03t0605300-01	-2.19054	+	22703015	22705531	2517	MSTRG.12859.1	-3.10792	-	22702655	22705677	3023	coding-noncoding	concordant
chr03	MSTRG.12993.1	-1.14617	+	24226350	24228031	1682	Os03t0634400-01	-2.39717	-	24226372	24227930	1559	coding-noncoding	concordant
chr03	Os03t0659450-00	-2.66636	+	25805372	25810848	2960	Os03t0659400-01	-2.12233	-	25805348	25810838	2873	coding-coding	concordant
chr03	Os03t0687100-00	1.29686	+	27413822	27418324	1494	Os03t0687000-02	1.0973	-	27413550	27418770	2113	coding-coding	concordant
chr03	MSTRG.13633.1	-3.32917	+	29560589	29566103	2238	Os03t0726500-01	-3.73734	-	29560551	29565846	2019	coding-noncoding	concordant
chr03	Os03t0741100-01	-5.91428	+	30406830	30409342	1181	MSTRG.13747.1	-4.52811	-	30406551	30409427	1545	coding-noncoding	concordant
chr03	Os03t0751200-00	-1.18576	+	30960026	30963595	2287	Os03t0751100-01	-1.16682	-	30959746	30963711	2699	coding-coding	concordant
chr03	Os03t0758800-01	1.30088	+	31388386	31390881	947	MSTRG.13899.1	2.21586	-	31388397	31390767	822	coding-noncoding	concordant
chr03	Os03t0767800-02	1.663	+	31790667	31793202	1031	MSTRG.13979.1	1.71019	-	31790640	31793207	1063	coding-noncoding	concordant
chr03	Os03t0802600-01	1.58499	+	33487657	33489809	1896	Os03t0802700-01	1.2968	-	33489601	33493527	2040	coding-coding	concordant
chr03	Os03t0815100-01	-2.74972	+	34166100	34167521	1293	MSTRG.14386.1	-2.8259	-	34166111	34167647	1408	coding-noncoding	concordant
chr03	Os03t0839200-01	-1.33465	+	35266207	35269744	2032	Os03t0839250-00	-2.78779	-	35266359	35269193	1200	coding-coding	concordant
chr04	MSTRG.14797.1	2.46248	+	221974	222811	637	Os04t0103200-01	1.26242	-	219768	222818	1701	coding-noncoding	concordant
chr04	MSTRG.16152.1	-1.92019	+	21455421	21456064	644	Os04t0432400-01	-2.02489	-	21451626	21456038	2121	coding-noncoding	concordant
chr04	Os04t0448900-00	-1.46794	+	22369763	22376615	2244	MSTRG.16305.1	-1.41943	-	22370070	22373550	501	coding-noncoding	concordant
chr04	Os04t0450100-01	-2.47004	+	22428835	22431545	990	MSTRG.16320.1	-1.74969	-	22428837	22431749	1192	coding-noncoding	concordant
chr04	Os04t0450100-02	-1.25181	+	22428961	22431568	887	MSTRG.16320.1	-1.74969	-	22428837	22431749	1192	coding-noncoding	concordant
chr04	Os04t0457100-01	-1.63581	+	22836195	22837571	1377	Os04t0457000-01	-3.55185	-	22835913	22837163	1141	coding-coding	concordant
chr04	Os04t0477000-01	-3.22468	+	23876327	23878830	2206	Os04t0477025-00	-4.27524	-	23876831	23878695	1865	coding-coding	concordant
chr04	Os04t0496950-01	-4.46052	+	24855428	24859074	3647	Os04t0497000-01	-3.42192	-	24858099	24859658	1343	coding-coding	concordant
chr04	Os04t0497700-01	-1.42392	+	24889983	24891470	1394	MSTRG.16704.1	-1.44495	-	24889504	24891481	1884	coding-noncoding	concordant
chr04	Os04t0531500-01	-1.10164	+	26576255	26578707	2453	Os04t0531600-01	-2.684	-	26576334	26578699	2366	coding-coding	concordant
chr04	MSTRG.16989.1	-1.25821	+	26664601	26668488	1420	Os04t0533300-01	-1.36434	-	26664737	26668216	1012	coding-noncoding	concordant
chr04	Os04t0541700-01	2.47918	+	27124404	27125428	908	MSTRG.17048.1	2.60264	-	27124204	27125551	1231	coding-noncoding	concordant
chr04	Os04t0541700-02	2.00712	+	27124166	27125512	1230	MSTRG.17048.1	2.60264	-	27124204	27125551	1231	coding-noncoding	concordant
chr04	Os04t0559700-01	1.1545	+	28046582	28048410	1165	Os04t0559750-00	1.55171	-	28046671	28048148	817	coding-coding	concordant
chr04	Os04t0610400-01	-3.36721	+	30939170	30940160	991	MSTRG.17588.1	-1.07144	-	30938827	30940267	1441	coding-noncoding	concordant
chr04	Os04t0638300-01	-1.77271	+	32450527	32451807	1281	MSTRG.17853.1	-1.95483	-	32450478	32451807	1330	coding-noncoding	concordant
chr04	MSTRG.18029.1	-1.4743	+	33624384	33630778	1561	Os04t0659100-03	-2.10806	-	33624438	33630894	1623	coding-noncoding	concordant
chr04	MSTRG.18252.1	-1.54184	+	34908424	34910994	2484	Os04t0683700-01	-1.93325	-	34908578	34910477	1813	coding-noncoding	concordant
chr04	MSTRG.18269.1	-1.30513	+	35000854	35002482	1629	Os04t0685300-02	-1.44165	-	35001018	35002142	1125	coding-noncoding	concordant
chr04	Os04t0690800-01	2.6048	+	35337067	35338179	1113	MSTRG.18314.1	2.46011	-	35336855	35338258	1404	coding-noncoding	concordant
chr04	Os04t0691100-01	-1.30158	+	35344338	35346212	1635	MSTRG.18319.1	-1.208	-	35344083	35346163	1924	coding-noncoding	concordant
chr05	Os05t0111300-01	-2.43341	+	605868	606764	673	MSTRG.18458.1	-2.31402	-	605875	606761	663	coding-noncoding	concordant
chr05	MSTRG.18523.1	-1.88769	+	1000537	1002756	986	Os05t0119300-03	-2.59988	-	1000593	1002754	2162	coding-noncoding	concordant
chr05	MSTRG.18523.1	-1.88769	+	1000537	1002756	986	Os05t0119300-02	-3.03977	-	1000602	1002756	1481	coding-noncoding	concordant
chr05	MSTRG.18523.1	-1.88769	+	1000537	1002756	986	Os05t0119300-01	-1.90814	-	1000598	1002757	926	coding-noncoding	concordant
chr05	MSTRG.19227.1	-2.0344	+	7533683	7534800	1118	Os05t0223000-01	-1.83972	-	7533744	7534582	839	coding-noncoding	concordant
chr05	MSTRG.19379.1	-1.30264	+	10534041	10534513	448	MSTRG.19378.1	-1.64975	-	10531492	10535034	2665	noncoding-noncoding	concordant
chr05	Os05t0304600-01	-2.07745	+	13734777	13740470	3007	Os05t0304501-00	-3.40506	-	13734521	13735493	973	coding-coding	concordant
chr05	Os05t0343400-01	-3.14957	+	16150266	16152633	1961	MSTRG.19707.1	-2.82525	-	16150266	16152711	2039	coding-noncoding	concordant
chr05	MSTRG.19825.1	-1.14891	+	17483031	17484008	978	MSTRG.19824.1	-1.48845	-	17482295	17483728	1149	noncoding-noncoding	concordant
chr05	MSTRG.20088.1	-1.03087	+	19723750	19737427	1075	Os05t0405000-02	-4.11728	-	19718538	19726410	2966	coding-noncoding	concordant
chr05	MSTRG.20088.1	-1.03087	+	19723750	19737427	1075	Os05t0405000-01	-1.05523	-	19718538	19737605	3238	coding-noncoding	concordant
chr05	MSTRG.20434.1	1.83116	+	22599373	22602468	2296	Os05t0460000-01	1.1132	-	22599462	22602556	2295	coding-noncoding	concordant
chr05	Os05t0495900-01	-2.81886	+	24371216	24374660	1356	MSTRG.20701.1	-1.98117	-	24371214	24374700	1398	coding-noncoding	concordant
chr05	MSTRG.20711.1	-2.43616	+	24443962	24445235	1274	Os05t0497300-01	-2.66415	-	24444094	24445186	1093	coding-noncoding	concordant
chr05	Os05t0560000-01	-2.84703	+	27878662	27879543	676	MSTRG.21233.1	-3.18322	-	27878570	27879596	821	coding-noncoding	concordant
chr05	Os05t0589600-01	1.08809	+	29355978	29359193	1696	MSTRG.21494.1	1.60966	-	29356063	29359202	1620	coding-noncoding	concordant
chr06	MSTRG.21562.1	-1.13858	+	149347	150241	895	Os06t0101600-01	-1.53766	-	149486	150187	702	coding-noncoding	concordant
chr06	Os06t0107750-00	-1.86346	+	479422	481552	1115	Os06t0107700-01	-1.71193	-	479261	481572	1301	coding-coding	concordant
chr06	Os06t0131350-00	-3.27264	+	1674682	1676906	2225	Os06t0131300-01	-3.52231	-	1674358	1677406	3049	coding-coding	concordant
chr06	Os06t0228500-01	-2.25406	+	6678245	6680823	1433	MSTRG.22555.1	-1.90596	-	6678616	6680799	1493	coding-noncoding	concordant
chr06	Os06t0239200-00	-4.4075	+	7230221	7230662	442	MSTRG.22646.1	-3.05131	-	7230126	7230927	802	coding-noncoding	concordant
chr06	MSTRG.22729.1	-1.39886	+	8069181	8070423	1243	Os06t0255400-01	-2.1448	-	8069204	8069983	780	coding-noncoding	concordant
chr06	MSTRG.22770.1	-1.73832	+	8751346	8752640	922	Os06t0264800-01	-1.84447	-	8751332	8752603	899	coding-noncoding	concordant
chr06	Os06t0273500-01	1.88994	+	9246711	9248372	1584	Os06t0273400-01	1.85064	-	9246578	9248087	1510	coding-coding	concordant
chr06	MSTRG.23071.1	-1.15372	+	12431750	12432488	639	Os06t0320000-01	-1.50156	-	12431773	12432551	679	coding-noncoding	concordant
chr06	Os06t0320500-01	-2.2866	+	12452708	12454049	1048	MSTRG.23076.1	-2.07596	-	12452400	12454168	1475	coding-noncoding	concordant
chr06	Os06t0476200-01	-2.10926	+	16011333	16032779	2118	MSTRG.23290.1	-1.66749	-	16011358	16032452	1870	coding-noncoding	concordant
chr06	Os06t0594400-02	-2.41243	+	23367376	23368829	1454	Os06t0594300-01	-1.15971	-	23367126	23368775	1650	coding-coding	concordant
chr06	Os06t0597900-01	-1.3131	+	23559708	23563028	1385	MSTRG.23883.1	-1.41272	-	23559674	23561897	922	coding-noncoding	concordant
chr06	MSTRG.23928.1	-1.56304	+	24082536	24084415	1880	Os06t0606401-01	-2.55539	-	24082751	24084415	1665	coding-noncoding	concordant
chr06	MSTRG.24240.1	-3.18816	+	26646373	26648155	1174	Os06t0650900-01	-2.85982	-	26646375	26647794	1362	coding-noncoding	concordant
chr06	MSTRG.24240.1	-3.18816	+	26646373	26648155	1174	Os06t0650900-02	-3.39176	-	26646375	26647793	810	coding-noncoding	concordant
chr06	Os06t0686400-01	3.71493	+	28617447	28618115	669	MSTRG.24503.1	2.80439	-	28617351	28620288	858	coding-noncoding	concordant
chr07	Os07t0102100-01	-3.34101	+	122255	127928	3152	MSTRG.24922.1	-2.49502	-	122211	123184	948	coding-noncoding	concordant
chr07	Os07t0102100-02	-3.25606	+	122292	127934	2916	MSTRG.24922.1	-2.49502	-	122211	123184	948	coding-noncoding	concordant
chr07	Os07t0107100-01	-1.478	+	384351	385171	821	Os07t0107000-01	-2.03401	-	384232	385009	778	coding-coding	concordant
chr07	Os07t0107366-01	1.3007	+	404708	405708	1001	Os07t0107300-01	1.6243	-	404540	405497	958	coding-coding	concordant
chr07	MSTRG.24978.1	2.28999	+	523801	526023	1086	Os07t0109500-01	1.83624	-	523766	525765	863	coding-noncoding	concordant
chr07	Os07t0130450-00	-1.51181	+	1603273	1605258	1918	Os07t0130400-01	-1.13181	-	1603024	1605316	2293	coding-coding	concordant
chr07	Os07t0142900-01	-1.18026	+	2193809	2196930	1345	MSTRG.25214.1	-1.17041	-	2193706	2197049	1567	coding-noncoding	concordant
chr07	Os07t0148900-01	-2.32664	+	2546465	2547298	599	MSTRG.25237.1	-2.06656	-	2546422	2547408	752	coding-noncoding	concordant
chr07	MSTRG.25325.1	-1.18334	+	3332888	3334769	1882	Os07t0162400-01	-2.45859	-	3332889	3334136	1248	coding-noncoding	concordant
chr07	Os07t0168300-01	-2.94947	+	3662374	3663407	1034	MSTRG.25369.1	-1.95221	-	3662246	3663407	1162	coding-noncoding	concordant
chr07	MSTRG.25488.1	-1.6971	+	4567572	4568479	908	Os07t0185900-01	-1.44413	-	4567730	4568349	620	coding-noncoding	concordant
chr07	Os07t0209201-00	2.56071	+	5890901	5893832	2306	Os07t0209100-01	4.20749	-	5890575	5894128	2827	coding-coding	concordant
chr07	Os07t0435300-01	-1.82585	+	14533317	14534258	509	MSTRG.26161.1	-2.19393	-	14533313	14534383	831	coding-noncoding	concordant
chr07	Os07t0468100-01	-2.5445	+	16674227	16675326	1100	MSTRG.26290.1	-2.9217	-	16674222	16675326	1105	coding-noncoding	concordant
chr07	Os07t0468100-02	-3.95265	+	16674303	16675314	1012	MSTRG.26290.1	-2.9217	-	16674222	16675326	1105	coding-noncoding	concordant
chr07	MSTRG.26550.1	-2.28274	+	19655658	19658007	2350	Os07t0513000-01	-1.9485	-	19656083	19657560	1478	coding-noncoding	concordant
chr07	MSTRG.26550.1	-2.28274	+	19655658	19658007	2350	Os07t0513000-02	-2.11398	-	19655991	19657458	1468	coding-noncoding	concordant
chr07	MSTRG.26567.1	-3.75098	+	19887267	19888283	1017	Os07t0516300-01	-3.25008	-	19887349	19888283	935	coding-noncoding	concordant
chr07	Os07t0544800-01	-3.32096	+	21574446	21576033	961	MSTRG.26771.1	-3.43149	-	21574644	21575966	696	coding-noncoding	concordant
chr07	Os07t0556200-01	-1.17123	+	22184407	22186890	1081	MSTRG.26854.1	-1.14522	-	22184288	22187155	1465	coding-noncoding	concordant
chr07	MSTRG.26869.1	-3.53482	+	22316270	22318225	1584	Os07t0558400-01	-4.09172	-	22316343	22317935	1221	coding-noncoding	concordant
chr07	MSTRG.26883.1	-2.88599	+	22353110	22355807	1983	Os07t0559700-00	-2.79192	-	22353362	22355669	1593	coding-noncoding	concordant
chr07	Os07t0562700-01	-1.84806	+	22487434	22488617	1032	MSTRG.26904.1	-2.11219	-	22487436	22488719	1132	coding-noncoding	concordant
chr07	Os07t0562700-02	-2.3447	+	22487465	22488588	972	MSTRG.26904.1	-2.11219	-	22487436	22488719	1132	coding-noncoding	concordant
chr07	Os07t0565600-02	-1.27966	+	22689012	22693282	1536	Os07t0565700-01	-1.11259	-	22693170	22694464	1295	coding-coding	concordant
chr07	MSTRG.26971.1	-3.5765	+	23014798	23045598	959	MSTRG.26970.1	-2.9851	-	23014536	23045452	1075	noncoding-noncoding	concordant
chr07	Os07t0575550-00	-4.02142	+	23274693	23276627	1700	Os07t0575500-00	-4.93381	-	23274457	23276634	1836	coding-coding	concordant
chr07	Os07t0577600-01	-2.31992	+	23357777	23359366	1080	MSTRG.27037.1	-2.02477	-	23357765	23359516	1242	coding-noncoding	concordant
chr07	Os07t0577600-02	-1.48965	+	23357798	23359442	1645	MSTRG.27037.1	-2.02477	-	23357765	23359516	1242	coding-noncoding	concordant
chr07	MSTRG.27276.1	1.11739	+	25036646	25039079	596	Os07t0608700-02	1.07748	-	25036657	25039074	580	coding-noncoding	concordant
chr07	Os07t0614850-00	-1.90502	+	25326979	25327792	728	Os07t0614700-01	-1.89786	-	25326762	25327995	1234	coding-coding	concordant
chr07	Os07t0615200-01	-2.77353	+	25348060	25350242	1321	MSTRG.27311.1	-2.37412	-	25348061	25350279	1357	coding-noncoding	concordant
chr07	Os07t0622100-01	1.86918	+	25722884	25725402	1076	MSTRG.27366.1	2.0674	-	25722880	25725334	1012	coding-noncoding	concordant
chr07	MSTRG.27417.1	-1.77859	+	26059399	26060411	784	Os07t0628900-01	-1.60087	-	26059428	26062993	2342	coding-noncoding	concordant
chr07	Os07t0631200-01	-1.42354	+	26173595	26174381	787	MSTRG.27426.1	-1.39647	-	26173482	26174463	982	coding-noncoding	concordant
chr07	MSTRG.27648.1	-1.19088	+	27723001	27725042	1345	Os07t0658400-02	-1.10791	-	27723089	27738212	5403	coding-noncoding	concordant
chr07	MSTRG.27668.1	-4.56873	+	27890283	27891312	911	Os07t0661400-01	-4.57623	-	27890235	27891316	963	coding-noncoding	concordant
chr07	MSTRG.27675.1	1.43728	+	27918552	27921249	764	Os07t0661600-03	1.44503	-	27916303	27921188	2952	coding-noncoding	concordant
chr07	MSTRG.27708.1	1.86561	+	28075574	28077643	786	Os07t0665200-01	1.64005	-	28075600	28077583	700	coding-noncoding	concordant
chr07	MSTRG.27879.1	-2.93926	+	29116023	29118652	2319	Os07t0685700-01	-2.96971	-	29116058	29118472	2104	coding-noncoding	concordant
chr08	Os08t0105850-00	-1.6158	+	302010	303778	1550	Os08t0105800-01	-2.39132	-	301708	304040	2150	coding-coding	concordant
chr08	Os08t0116500-01	1.55757	+	904128	905609	631	MSTRG.28116.1	1.46745	-	904129	905632	653	coding-noncoding	concordant
chr08	MSTRG.28543.1	-1.28964	+	4507579	4508282	601	Os08t0176900-01	-1.60247	-	4505745	4508226	1974	coding-noncoding	concordant
chr08	MSTRG.28693.1	-1.36631	+	5806367	5808446	926	Os08t0200300-02	-1.47187	-	5806463	5808326	710	coding-noncoding	concordant
chr08	MSTRG.29346.1	-3.25019	+	16320133	16333419	1633	Os08t0356800-01	-3.46954	-	16331761	16333676	1826	coding-noncoding	concordant
chr08	MSTRG.29346.1	-3.25019	+	16320133	16333419	1633	Os08t0356700-01	-2.18441	-	16319988	16322061	1973	coding-noncoding	concordant
chr08	Os08t0434100-01	2.22208	+	21050708	21052845	1177	Os08t0434150-00	1.14058	-	21050791	21052448	701	coding-coding	concordant
chr08	MSTRG.29766.1	-2.13685	+	21171063	21174194	2947	Os08t0435900-04	-2.39425	-	21171278	21171568	291	coding-noncoding	concordant
chr08	MSTRG.29766.1	-2.13685	+	21171063	21174194	2947	Os08t0435900-01	-2.23497	-	21171332	21172654	1138	coding-noncoding	concordant
chr08	MSTRG.29766.1	-2.13685	+	21171063	21174194	2947	Os08t0435900-03	-3.37429	-	21171332	21172643	1063	coding-noncoding	concordant
chr08	Os08t0476100-01	2.85793	+	23450766	23452993	1466	Os08t0476050-01	2.48126	-	23450412	23451554	1143	coding-coding	concordant
chr08	MSTRG.30172.1	-1.29911	+	24828109	24830865	1610	Os08t0502700-01	-1.52102	-	24828211	24830863	1506	coding-noncoding	concordant
chr08	Os08t0504700-01	-3.44043	+	24953937	24954919	983	MSTRG.30183.1	-3.62574	-	24953534	24955156	1623	coding-noncoding	concordant
chr09	MSTRG.30767.1	-1.35132	+	656756	658373	1618	Os09t0106700-01	-1.36366	-	656788	658373	1586	coding-noncoding	concordant
chr09	MSTRG.30789.1	2.02398	+	920917	926110	931	Os09t0110300-01	1.81488	-	920635	926008	1111	coding-noncoding	concordant
chr09	MSTRG.31075.1	-2.50335	+	5538425	5540535	2111	Os09t0273600-00	-2.1354	-	5538561	5539063	503	coding-noncoding	concordant
chr09	Os09t0360400-01	-1.57243	+	11735362	11740217	1101	MSTRG.31440.1	-1.2506	-	11735541	11740260	965	coding-noncoding	concordant
chr09	Os09t0369000-01	-1.12462	+	12216436	12216930	495	MSTRG.31493.1	-1.41057	-	12215864	12218349	2486	coding-noncoding	concordant
chr09	Os09t0369050-01	-1.2109	+	12217436	12218334	899	MSTRG.31493.1	-1.41057	-	12215864	12218349	2486	coding-noncoding	concordant
chr09	Os09t0425900-01	-2.25433	+	15444237	15446510	2274	MSTRG.31815.1	-1.29371	-	15444146	15446527	1321	coding-noncoding	concordant
chr09	Os09t0425900-02	-1.92841	+	15444240	15446516	1216	MSTRG.31815.1	-1.29371	-	15444146	15446527	1321	coding-noncoding	concordant
chr09	Os09t0434500-01	-1.79214	+	15959434	15962646	1601	MSTRG.31874.1	-1.58706	-	15959447	15962641	1583	coding-noncoding	concordant
chr09	Os09t0458700-01	-1.15101	+	17327587	17328450	864	Os09t0458600-01	-1.86391	-	17327290	17328338	1049	coding-coding	concordant
chr09	Os09t0487900-01	-2.09977	+	18814191	18817005	1917	MSTRG.32288.1	-1.91348	-	18814231	18814863	633	coding-noncoding	concordant
chr09	Os09t0541000-01	-1.94888	+	21310132	21311479	1247	Os09t0541050-00	-1.61374	-	21310165	21310918	754	coding-coding	concordant
chr09	Os09t0541000-02	-1.96604	+	21310135	21311400	1066	Os09t0541050-00	-1.61374	-	21310165	21310918	754	coding-coding	concordant
chr09	Os09t0572700-02	1.98907	+	22907857	22908793	850	MSTRG.32999.1	2.40774	-	22907603	22908653	964	coding-noncoding	concordant
chr10	MSTRG.33009.1	-2.33875	+	80977	82273	1297	Os10t0100700-01	-2.45184	-	81102	82243	1142	coding-noncoding	concordant
chr10	MSTRG.33327.1	-1.91195	+	3940532	3942031	1414	Os10t0161800-00	-3.13831	-	3941433	3941895	463	coding-noncoding	concordant
chr10	Os10t0170200-01	1.73621	+	4832054	4835031	709	MSTRG.33436.1	1.95311	-	4832067	4835007	672	coding-noncoding	concordant
chr10	Os10t0365200-00	-4.02701	+	11398279	11399073	795	Os10t0365050-01	-2.07285	-	11398064	11399063	1000	coding-coding	concordant
chr10	Os10t0496900-01	-1.39541	+	18900302	18904014	2943	MSTRG.34608.1	-1.14857	-	18900306	18903843	1570	coding-noncoding	concordant
chr10	Os10t0496900-02	-1.38244	+	18900290	18904022	1765	MSTRG.34608.1	-1.14857	-	18900306	18903843	1570	coding-noncoding	concordant
chr10	MSTRG.34719.1	-2.85223	+	19631256	19632262	1007	Os10t0510500-01	-2.21414	-	19631259	19632262	1004	coding-noncoding	concordant
chr10	MSTRG.34861.1	-1.31028	+	20619347	20623788	1289	Os10t0530500-01	-3.74386	-	20622453	20623389	844	coding-noncoding	concordant
chr10	MSTRG.34861.1	-1.31028	+	20619347	20623788	1289	Os10t0530400-01	-1.60741	-	20619376	20620523	1030	coding-noncoding	concordant
chr10	MSTRG.35228.1	-2.7656	+	22774792	22778568	3158	Os10t0573700-01	-2.42547	-	22774959	22777294	1229	coding-noncoding	concordant
chr10	Os10t0574750-01	-3.81604	+	22829719	22831617	1899	Os10t0574700-01	-3.87672	-	22829592	22831346	1196	coding-coding	concordant
chr10	Os10t0575000-01	-3.73178	+	22857127	22859748	2622	Os10t0575100-00	-2.46043	-	22857142	22859565	2367	coding-coding	concordant
chr10	Os10t0580400-01	1.5699	+	23156882	23159586	2513	MSTRG.35286.1	1.23896	-	23156552	23159524	2781	coding-noncoding	concordant
chr11	Os11t0115400-00	2.12294	+	703038	703928	777	Os11t0115375-00	1.87691	-	703095	703443	349	coding-coding	concordant
chr11	MSTRG.35820.1	1.98432	+	3378165	3380285	866	Os11t0169900-01	1.28332	-	3378031	3380310	1025	coding-noncoding	concordant
chr11	MSTRG.35908.1	-1.99723	+	4299930	4301684	1118	Os11t0184900-01	-1.90463	-	4301019	4301784	766	coding-noncoding	concordant
chr11	MSTRG.35908.1	-1.99723	+	4299930	4301684	1118	Os11t0184900-02	-2.56422	-	4299277	4301783	1870	coding-noncoding	concordant
chr11	MSTRG.35975.1	2.21643	+	4973177	4974911	747	Os11t0199200-02	1.02553	-	4971319	4973964	1539	coding-noncoding	concordant
chr11	MSTRG.35975.1	2.21643	+	4973177	4974911	747	Os11t0199200-01	1.52911	-	4971319	4975043	1874	coding-noncoding	concordant
chr11	Os11t0242800-01	-2.25438	+	7659701	7662180	1185	MSTRG.36250.1	-2.15653	-	7659557	7662351	1500	coding-noncoding	concordant
chr11	MSTRG.36776.1	1.87558	+	16917791	16919754	901	Os11t0482000-01	1.79943	-	16917810	16919756	884	coding-noncoding	concordant
chr11	MSTRG.37662.1	1.04209	+	26510962	26513090	844	Os11t0660500-01	1.1744	-	26510873	26513127	970	coding-noncoding	concordant
chr11	MSTRG.37662.1	1.04209	+	26510962	26513090	844	Os11t0660500-02	1.11395	-	26510873	26513127	1160	coding-noncoding	concordant
chr11	Os11t0703900-01	1.63784	+	28804256	28808548	2379	MSTRG.37879.1	2.1116	-	28804254	28808409	2242	coding-noncoding	concordant
chr12	Os12t0115100-00	2.17159	+	737314	738254	803	Os12t0115150-00	2.2224	-	737399	737747	349	coding-coding	concordant
chr12	Os12t0115500-01	-1.08059	+	760947	762381	722	MSTRG.38053.1	-1.11872	-	760905	762502	885	coding-noncoding	concordant
chr12	MSTRG.38462.1	-1.97661	+	3533674	3536535	1029	Os12t0169400-01	-1.18937	-	3531395	3536426	2096	coding-noncoding	concordant
chr12	Os12t0181701-00	-2.99009	+	4144912	4146540	1431	Os12t0181600-01	-2.85407	-	4144620	4146619	1797	coding-coding	concordant
chr12	Os12t0188566-01	-1.2226	+	4455513	4462965	1321	Os12t0188700-02	-1.63661	-	4461716	4462738	938	coding-coding	concordant
chr12	Os12t0188566-01	-1.2226	+	4455513	4462965	1321	Os12t0188700-01	-1.41638	-	4461828	4462756	766	coding-coding	concordant
chr12	Os12t0420200-01	-1.31425	+	13103675	13106278	1476	MSTRG.39137.1	-1.56887	-	13103646	13106282	1509	coding-noncoding	concordant
chr12	Os12t0420400-01	-3.41614	+	13115340	13117235	923	MSTRG.39139.1	-2.36968	-	13115254	13117305	1079	coding-noncoding	concordant
chr12	Os12t0420400-02	-2.25349	+	13115368	13117325	985	MSTRG.39139.1	-2.36968	-	13115254	13117305	1079	coding-noncoding	concordant
chr12	MSTRG.39493.1	-1.72849	+	19896629	19898696	1745	Os12t0514000-01	-2.25741	-	19896368	19898637	1853	coding-noncoding	concordant
chr12	Os12t0567700-01	1.69373	+	23349996	23351824	1071	MSTRG.39778.1	2.21645	-	23349992	23351792	1043	coding-noncoding	concordant
chr12	MSTRG.40063.1	1.07223	+	25873229	25880734	703	Os12t0611700-01	1.03139	-	25873348	25880813	663	coding-noncoding	concordant
chr12	Os12t0624200-00	4.33722	+	26669155	26670534	1380	Os12t0624300-00	1.46024	-	26669216	26670920	1705	coding-coding	concordant
chr01	Os01t0821600-01	-3.06642	+	35062738	35064472	1521	Os01t0821700-01	1.06967	-	35064445	35068207	1530	coding-coding	discordant
chr01	Os01t0835500-01	-3.32773	+	35813149	35817684	2899	Os01t0835600-03	1.48798	-	35816630	35820858	2189	coding-coding	discordant
chr01	Os01t0835500-03	-2.55488	+	35814674	35817706	2194	Os01t0835600-03	1.48798	-	35816630	35820858	2189	coding-coding	discordant
chr01	Os01t0845000-01	1.92034	+	36297008	36298858	1851	Os01t0845100-01	-1.09389	-	36296586	36298621	1508	coding-coding	discordant
chr01	Os01t0953100-02	-1.49968	+	41982224	41985044	2821	Os01t0953000-01	2.59697	-	41981690	41984377	2688	coding-coding	discordant
chr02	Os02t0258800-01	3.11541	+	8973633	8977322	653	Os02t0258900-02	-2.03718	-	8976792	8981094	2925	coding-coding	discordant
chr02	Os02t0725200-01	-1.09092	+	30144260	30148692	1931	MSTRG.9072.1	1.63451	-	30147696	30151463	3616	coding-noncoding	discordant
chr05	Os05t0588800-02	1.59106	+	29327064	29334853	2836	Os05t0588900-01	-1.55687	-	29331773	29333125	1236	coding-coding	discordant
chr06	Os06t0142500-00	-3.52312	+	2230033	2233000	2298	Os06t0142550-00	1.22999	-	2231653	2233724	390	coding-coding	discordant

## Sheet: BJ278
Table S6. NAT pairs differentially expressed in BJ278 between drought stress and control treatments.
chromosome	sense transcript	log2(fold_change)	strand	start	end	length	antisense transcript	log2(fold_change)	strand	start	end	length	coding type	expression pattern
chr01	Os01t0383700-01	-1.39519	+	16046692	16056268	4058	MSTRG.1987.1	-1.94526	-	16045903	16047144	933	coding-noncoding	concordant
chr01	Os01t0556700-00	-3.52489	+	21040111	21041071	550	Os01t0556650-00	-2.94218	-	21039083	21040738	1656	coding-coding	concordant
chr01	Os01t0559600-01	-1.91801	+	21230393	21234906	1935	MSTRG.2372.1	-1.4333	-	21230437	21234906	1891	coding-noncoding	concordant
chr01	Os01t0559600-02	-1.58795	+	21232521	21234906	1170	MSTRG.2372.1	-1.4333	-	21230437	21234906	1891	coding-noncoding	concordant
chr01	Os01t0597800-01	-5.48942	+	23456074	23458035	1962	MSTRG.2591.1	-3.1064	-	23455888	23458035	2148	coding-noncoding	concordant
chr01	Os01t0600900-02	-2.83218	+	23607363	23608541	1179	MSTRG.2605.1	-2.17345	-	23607104	23608541	1438	coding-noncoding	concordant
chr01	Os01t0604100-01	-1.16978	+	23782830	23785773	2856	Os01t0604000-01	-1.17939	-	23782638	23784025	1388	coding-coding	concordant
chr01	MSTRG.2900.1	-1.13694	+	25800593	25801847	1137	Os01t0642200-01	-1.34939	-	25800668	25801243	458	coding-noncoding	concordant
chr01	Os01t0711200-01	1.31192	+	29551666	29553996	2246	MSTRG.3422.1	1.74303	-	29550486	29553970	3485	coding-noncoding	concordant
chr01	Os01t0736000-01	-1.64032	+	30690139	30691601	1463	Os01t0735900-01	-1.82938	-	30689850	30691452	1603	coding-coding	concordant
chr01	MSTRG.3733.1	-2.5977	+	31376439	31377442	1004	Os01t0749400-02	-2.55265	-	31373447	31377544	3431	coding-noncoding	concordant
chr01	Os01t0140500-01	1.14613	+	2137800	2138539	499	MSTRG.376.1	1.49435	-	2137584	2138920	1337	coding-noncoding	concordant
chr01	MSTRG.451.1	1.11789	+	2693068	2695083	821	Os01t0149800-01	1.54343	-	2693231	2695079	654	coding-noncoding	concordant
chr01	Os01t0860500-02	-5.90718	+	37239583	37240775	1193	Os01t0860450-01	-1.62639	-	37238917	37242334	3418	coding-coding	concordant
chr01	Os01t0893400-02	-2.10977	+	38843730	38846506	1505	MSTRG.4873.1	-2.63016	-	38843760	38844692	368	coding-noncoding	concordant
chr01	MSTRG.5541.1	-1.2244	+	43115744	43117508	1684	Os01t0975900-01	-1.56254	-	43115993	43117221	1148	coding-noncoding	concordant
chr01	MSTRG.5541.1	-1.2244	+	43115744	43117508	1684	Os01t0975900-02	-2.12665	-	43115747	43117172	1345	coding-noncoding	concordant
chr01	MSTRG.698.1	-4.36676	+	4152919	4154873	1955	Os01t0179600-01	-4.77597	-	4153077	4154674	1598	coding-noncoding	concordant
chr01	MSTRG.708.1	-1.52038	+	4169319	4173390	1046	Os01t0179800-01	-3.05122	-	4167514	4173240	1750	coding-noncoding	concordant
chr01	MSTRG.723.1	1.38177	+	4301143	4303062	1920	MSTRG.722.1	1.42391	-	4297748	4302637	3088	noncoding-noncoding	concordant
chr01	Os01t0186900-01	-1.97175	+	4646434	4648130	1182	Os01t0186950-00	-1.41261	-	4646844	4647917	1074	coding-coding	concordant
chr01	Os01t0186900-03	-1.44749	+	4646752	4647956	1205	Os01t0186950-00	-1.41261	-	4646844	4647917	1074	coding-coding	concordant
chr01	MSTRG.797.1	1.40139	+	4872141	4874789	2350	Os01t0191200-02	1.43772	-	4872158	4873594	1117	coding-noncoding	concordant
chr01	MSTRG.797.1	1.40139	+	4872141	4874789	2350	Os01t0191200-01	2.08619	-	4872180	4873806	1307	coding-noncoding	concordant
chr02	MSTRG.5910.1	1.57641	+	1972937	1974572	903	Os02t0137200-01	1.385	-	1972970	1974762	972	coding-noncoding	concordant
chr02	MSTRG.6412.1	1.12785	+	5276637	5283140	3721	Os02t0194700-02	1.09078	-	5276758	5281599	2250	coding-noncoding	concordant
chr02	MSTRG.6412.1	1.12785	+	5276637	5283140	3721	Os02t0194700-01	1.08939	-	5276686	5282626	3158	coding-noncoding	concordant
chr02	MSTRG.6749.1	4.57956	+	7977330	7979220	1770	Os02t0241100-01	1.11872	-	7975665	7978686	2541	coding-noncoding	concordant
chr02	Os02t0258800-01	2.09661	+	8973633	8977322	653	MSTRG.6860.1	2.44816	-	8973277	8974394	1118	coding-noncoding	concordant
chr02	MSTRG.6987.1	1.61027	+	10700796	10701517	722	Os02t0284600-01	1.25244	-	10700829	10701516	688	coding-noncoding	concordant
chr02	Os02t0300700-01	-1.61698	+	11568279	11569112	834	MSTRG.7069.1	-1.37982	-	11568172	11569112	941	coding-noncoding	concordant
chr02	Os02t0504000-01	1.80642	+	17880882	17886285	1916	MSTRG.7513.1	1.94074	-	17880883	17884472	3195	coding-noncoding	concordant
chr02	Os02t0565400-02	1.95527	+	21472360	21475633	1637	Os02t0565500-01	1.44349	-	21474733	21477629	1893	coding-coding	concordant
chr02	Os02t0578300-01	1.30607	+	22229575	22231423	1764	Os02t0578201-01	2.14271	-	22229412	22231397	1986	coding-coding	concordant
chr02	MSTRG.8264.1	4.12658	+	24152037	24153094	1058	Os02t0612900-01	3.58294	-	24152119	24153073	955	coding-noncoding	concordant
chr02	MSTRG.8670.1	1.64131	+	27165456	27166898	1349	Os02t0669100-01	1.20362	-	27165514	27166898	1291	coding-noncoding	concordant
chr02	Os02t0689000-01	3.45509	+	28258277	28259364	1088	Os02t0689066-00	1.92732	-	28258417	28262761	1132	coding-coding	concordant
chr02	Os02t0704131-00	-2.52003	+	29026243	29027745	1362	Os02t0704000-01	-3.02937	-	29026099	29028176	2078	coding-coding	concordant
chr02	Os02t0823100-01	1.64382	+	35349673	35351221	1316	MSTRG.9880.1	2.13235	-	35349577	35351326	1517	coding-noncoding	concordant
chr03	Os03t0101400-01	1.94798	+	116578	118557	1980	Os03t0101300-01	1.63733	-	116257	119092	2043	coding-coding	concordant
chr03	Os03t0133650-00	-1.48043	+	1882278	1883708	1431	Os03t0133500-01	-1.29517	-	1882042	1884078	1946	coding-coding	concordant
chr03	MSTRG.10483.1	-3.53129	+	2866415	2868138	1357	Os03t0152000-01	-3.82377	-	2866379	2868145	1400	coding-noncoding	concordant
chr03	Os03t0158800-01	4.24887	+	3151773	3152850	1078	Os03t0158700-01	1.39212	-	3151603	3165238	3535	coding-coding	concordant
chr03	Os03t0158800-01	4.24887	+	3151773	3152850	1078	Os03t0158700-02	2.48225	-	3151514	3152661	1148	coding-coding	concordant
chr03	Os03t0158900-00	1.29289	+	3156837	3158309	1473	Os03t0158700-01	1.39212	-	3151603	3165238	3535	coding-coding	concordant
chr03	Os03t0199300-01	-1.17563	+	5218609	5219719	1111	Os03t0199200-01	-1.43799	-	5218194	5219643	1450	coding-coding	concordant
chr03	Os03t0221700-02	-3.92479	+	6377414	6380243	2830	Os03t0221600-01	-1.17077	-	6377132	6379856	2725	coding-coding	concordant
chr03	MSTRG.11356.1	-1.41203	+	8530995	8533071	2077	Os03t0261800-02	-1.28661	-	8531062	8532385	1324	coding-noncoding	concordant
chr03	MSTRG.11356.1	-1.41203	+	8530995	8533071	2077	Os03t0261800-01	-1.77373	-	8531154	8533071	1918	coding-noncoding	concordant
chr03	Os03t0351300-00	1.51255	+	13162037	13163727	1611	MSTRG.12049.1	2.56151	-	13161277	13163335	2059	coding-noncoding	concordant
chr03	MSTRG.12385.1	-1.04746	+	16407687	16410061	1240	Os03t0402800-01	-1.8984	-	16407699	16410007	1174	coding-noncoding	concordant
chr03	Os03t0583800-01	-1.3865	+	21498173	21500536	1297	MSTRG.12748.1	-1.3234	-	21498090	21500564	1408	coding-noncoding	concordant
chr03	Os03t0605300-01	-2.23065	+	22703015	22705531	2517	MSTRG.12859.1	-1.355	-	22702655	22705677	3023	coding-noncoding	concordant
chr03	MSTRG.12897.1	-1.39054	+	23092774	23094721	1540	Os03t0611700-02	-1.44168	-	23093189	23096386	3118	coding-noncoding	concordant
chr03	Os03t0655400-01	-1.74281	+	25563660	25564431	619	MSTRG.13131.1	-1.5424	-	25563613	25564451	686	coding-noncoding	concordant
chr03	Os03t0687100-00	1.47401	+	27413822	27418324	1494	Os03t0687000-02	1.16225	-	27413550	27418770	2113	coding-coding	concordant
chr03	MSTRG.13414.1	1.61764	+	28003491	28004451	961	MSTRG.13413.1	1.48152	-	28003379	28004386	932	noncoding-noncoding	concordant
chr03	MSTRG.13633.1	-2.23608	+	29560589	29566103	2238	Os03t0726500-01	-2.75951	-	29560551	29565846	2019	coding-noncoding	concordant
chr03	Os03t0741100-01	-3.23072	+	30406830	30409342	1181	MSTRG.13747.1	-2.57196	-	30406551	30409427	1545	coding-noncoding	concordant
chr03	MSTRG.13825.1	1.77975	+	30905948	30907117	974	Os03t0750100-00	1.16211	-	30904264	30909752	1062	coding-noncoding	concordant
chr03	Os03t0767800-02	1.4875	+	31790667	31793202	1031	MSTRG.13979.1	1.79995	-	31790640	31793207	1063	coding-noncoding	concordant
chr03	Os03t0815100-01	-2.92187	+	34166100	34167521	1293	MSTRG.14386.1	-2.06069	-	34166111	34167647	1408	coding-noncoding	concordant
chr03	Os03t0820500-01	4.17117	+	34430457	34431364	744	MSTRG.14433.1	3.85725	-	34430246	34431383	974	coding-noncoding	concordant
chr03	Os03t0857900-04	-1.28455	+	36204024	36205110	1087	MSTRG.14747.1	-1.26888	-	36203949	36205153	1205	coding-noncoding	concordant
chr04	Os04t0414700-01	-1.90719	+	20496054	20497009	645	MSTRG.16036.1	-1.88534	-	20495941	20497031	780	coding-noncoding	concordant
chr04	Os04t0448900-00	-1.50253	+	22369763	22376615	2244	MSTRG.16305.1	-1.93175	-	22370070	22373550	501	coding-noncoding	concordant
chr04	Os04t0450100-01	-2.05501	+	22428835	22431545	990	MSTRG.16320.1	-1.5884	-	22428837	22431749	1192	coding-noncoding	concordant
chr04	Os04t0531500-01	-1.17012	+	26576255	26578707	2453	Os04t0531600-01	-1.23879	-	26576334	26578699	2366	coding-coding	concordant
chr04	Os04t0541700-01	2.34708	+	27124404	27125428	908	MSTRG.17048.1	2.80776	-	27124204	27125551	1231	coding-noncoding	concordant
chr04	Os04t0541700-02	1.84016	+	27124166	27125512	1230	MSTRG.17048.1	2.80776	-	27124204	27125551	1231	coding-noncoding	concordant
chr04	Os04t0571600-01	-2.63912	+	28772448	28774623	2176	Os04t0571450-00	-2.36127	-	28772407	28774391	1985	coding-coding	concordant
chr04	MSTRG.18029.1	-1.08822	+	33624384	33630778	1561	Os04t0659100-03	-1.96382	-	33624438	33630894	1623	coding-noncoding	concordant
chr04	MSTRG.18252.1	-1.75676	+	34908424	34910994	2484	Os04t0683700-01	-2.89004	-	34908578	34910477	1813	coding-noncoding	concordant
chr04	Os04t0690800-01	2.75943	+	35337067	35338179	1113	MSTRG.18314.1	3.19956	-	35336855	35338258	1404	coding-noncoding	concordant
chr04	Os04t0691100-01	-1.36502	+	35344338	35346212	1635	MSTRG.18319.1	-1.19982	-	35344083	35346163	1924	coding-noncoding	concordant
chr05	MSTRG.18958.1	-1.68104	+	4593271	4594044	774	Os05t0176700-01	-1.76788	-	4593291	4594041	751	coding-noncoding	concordant
chr05	Os05t0194550-01	1.27773	+	5790217	5791479	1263	MSTRG.19066.1	3.51478	-	5790131	5791268	912	coding-noncoding	concordant
chr05	Os05t0304600-01	-1.46534	+	13734777	13740470	3007	Os05t0304501-00	-1.04791	-	13734521	13735493	973	coding-coding	concordant
chr05	Os05t0343400-01	-1.87339	+	16150266	16152633	1961	MSTRG.19707.1	-1.72034	-	16150266	16152711	2039	coding-noncoding	concordant
chr05	Os05t0410200-01	2.94776	+	20038069	20039445	1377	Os05t0410100-01	1.87182	-	20037796	20039283	1488	coding-coding	concordant
chr05	MSTRG.20204.1	2.76534	+	20792460	20794286	1827	Os05t0424300-01	4.62943	-	20792533	20794252	1720	coding-noncoding	concordant
chr05	MSTRG.20434.1	2.26126	+	22599373	22602468	2296	Os05t0460000-01	1.65984	-	22599462	22602556	2295	coding-noncoding	concordant
chr05	Os05t0542150-01	-3.01013	+	26911303	26914371	2876	Os05t0542200-02	-1.06751	-	26913398	26917215	1560	coding-coding	concordant
chr05	Os05t0542150-01	-3.01013	+	26911303	26914371	2876	Os05t0542200-01	-1.98142	-	26913398	26917388	1859	coding-coding	concordant
chr06	Os06t0103200-01	-1.25105	+	213020	214695	1676	Os06t0103100-01	-1.62218	-	212913	214438	1526	coding-coding	concordant
chr06	Os06t0131350-00	-1.5284	+	1674682	1676906	2225	Os06t0131300-01	-2.50476	-	1674358	1677406	3049	coding-coding	concordant
chr06	MSTRG.22517.1	2.19931	+	6395274	6397207	955	Os06t0223700-01	1.47535	-	6395390	6397221	853	coding-noncoding	concordant
chr06	Os06t0239200-00	-2.81284	+	7230221	7230662	442	MSTRG.22646.1	-2.30904	-	7230126	7230927	802	coding-noncoding	concordant
chr06	MSTRG.24269.1	-1.2228	+	26843005	26844643	1552	Os06t0654900-01	-1.12405	-	26843118	26843680	563	coding-noncoding	concordant
chr06	Os06t0686400-01	2.14107	+	28617447	28618115	669	MSTRG.24503.1	2.30372	-	28617351	28620288	858	coding-noncoding	concordant
chr07	Os07t0102100-01	-1.90019	+	122255	127928	3152	MSTRG.24922.1	-1.79881	-	122211	123184	948	coding-noncoding	concordant
chr07	Os07t0102100-02	-2.14685	+	122292	127934	2916	MSTRG.24922.1	-1.79881	-	122211	123184	948	coding-noncoding	concordant
chr07	MSTRG.24978.1	1.32447	+	523801	526023	1086	Os07t0109500-01	1.41377	-	523766	525765	863	coding-noncoding	concordant
chr07	Os07t0130450-00	-2.91658	+	1603273	1605258	1918	Os07t0130400-01	-2.51442	-	1603024	1605316	2293	coding-coding	concordant
chr07	MSTRG.25325.1	-1.00222	+	3332888	3334769	1882	Os07t0162400-01	-1.42773	-	3332889	3334136	1248	coding-noncoding	concordant
chr07	Os07t0209201-00	3.62847	+	5890901	5893832	2306	Os07t0209100-01	4.85228	-	5890575	5894128	2827	coding-coding	concordant
chr07	MSTRG.26429.1	2.95498	+	18335077	18337842	1147	Os07t0492000-01	1.42019	-	18334997	18337480	865	coding-noncoding	concordant
chr07	MSTRG.26567.1	-1.84339	+	19887267	19888283	1017	Os07t0516300-01	-2.45323	-	19887349	19888283	935	coding-noncoding	concordant
chr07	MSTRG.26883.1	-2.55549	+	22353110	22355807	1983	Os07t0559700-00	-2.71528	-	22353362	22355669	1593	coding-noncoding	concordant
chr07	Os07t0575550-00	-2.48517	+	23274693	23276627	1700	Os07t0575500-00	-2.45513	-	23274457	23276634	1836	coding-coding	concordant
chr07	MSTRG.27220.1	-1.19059	+	24686237	24688196	1844	Os07t0603500-00	-1.69736	-	24686195	24687733	1337	coding-noncoding	concordant
chr07	Os07t0614850-00	-1.49549	+	25326979	25327792	728	Os07t0614700-01	-1.93298	-	25326762	25327995	1234	coding-coding	concordant
chr07	Os07t0622100-01	1.43298	+	25722884	25725402	1076	MSTRG.27366.1	2.23591	-	25722880	25725334	1012	coding-noncoding	concordant
chr07	Os07t0631200-01	-1.7048	+	26173595	26174381	787	MSTRG.27426.1	-1.35587	-	26173482	26174463	982	coding-noncoding	concordant
chr08	Os08t0129800-01	2.4063	+	1675042	1676747	441	MSTRG.28224.1	2.4913	-	1675040	1676761	457	coding-noncoding	concordant
chr08	Os08t0504700-01	-1.83278	+	24953937	24954919	983	MSTRG.30183.1	-1.16735	-	24953534	24955156	1623	coding-noncoding	concordant
chr09	MSTRG.31522.1	-1.90098	+	12454250	12460908	1488	MSTRG.31523.1	-1.37572	-	12460076	12462551	1079	noncoding-noncoding	concordant
chr09	Os09t0528700-00	-2.24345	+	20691369	20693116	1662	Os09t0528500-00	-2.59619	-	20691368	20693123	1672	coding-coding	concordant
chr10	MSTRG.33009.1	-1.42025	+	80977	82273	1297	Os10t0100700-01	-1.58613	-	81102	82243	1142	coding-noncoding	concordant
chr10	Os10t0101000-01	-1.08796	+	94937	97746	2810	Os10t0100900-01	-2.17963	-	94800	97438	2639	coding-coding	concordant
chr10	MSTRG.33327.1	-1.00067	+	3940532	3942031	1414	Os10t0161800-00	-1.45911	-	3941433	3941895	463	coding-noncoding	concordant
chr10	MSTRG.33355.1	-1.63275	+	2509319	2968009	568	Os10t0144700-00	-1.63533	-	2709163	2711992	1626	coding-noncoding	concordant
chr10	Os10t0365200-00	-2.96439	+	11398279	11399073	795	Os10t0365050-01	-1.69721	-	11398064	11399063	1000	coding-coding	concordant
chr10	MSTRG.34386.1	2.88061	+	17227377	17229202	568	Os10t0466700-01	1.90659	-	17227374	17229369	632	coding-noncoding	concordant
chr10	MSTRG.34719.1	-2.13788	+	19631256	19632262	1007	Os10t0510500-01	-1.92747	-	19631259	19632262	1004	coding-noncoding	concordant
chr10	MSTRG.34861.1	-1.37416	+	20619347	20623788	1289	Os10t0530500-01	-2.22805	-	20622453	20623389	844	coding-noncoding	concordant
chr10	MSTRG.34861.1	-1.37416	+	20619347	20623788	1289	Os10t0530400-01	-2.02076	-	20619376	20620523	1030	coding-noncoding	concordant
chr10	MSTRG.35228.1	-2.1493	+	22774792	22778568	3158	Os10t0573700-01	-2.11251	-	22774959	22777294	1229	coding-noncoding	concordant
chr10	Os10t0574750-01	-1.21434	+	22829719	22831617	1899	Os10t0574700-01	-2.11153	-	22829592	22831346	1196	coding-coding	concordant
chr10	Os10t0579800-01	-1.09747	+	23128998	23131238	2157	Os10t0579850-00	-1.12708	-	23129296	23131002	1636	coding-coding	concordant
chr11	Os11t0115400-00	2.25091	+	703038	703928	777	Os11t0115375-00	3.42699	-	703095	703443	349	coding-coding	concordant
chr11	MSTRG.35820.1	1.54939	+	3378165	3380285	866	Os11t0169900-01	1.17785	-	3378031	3380310	1025	coding-noncoding	concordant
chr11	MSTRG.35908.1	-3.08958	+	4299930	4301684	1118	Os11t0184900-01	-2.85232	-	4301019	4301784	766	coding-noncoding	concordant
chr11	MSTRG.35908.1	-3.08958	+	4299930	4301684	1118	Os11t0184900-02	-3.32702	-	4299277	4301783	1870	coding-noncoding	concordant
chr11	MSTRG.35975.1	2.44417	+	4973177	4974911	747	Os11t0199200-01	1.18946	-	4971319	4975043	1874	coding-noncoding	concordant
chr11	Os11t0202350-00	1.483	+	5171522	5172260	739	Os11t0202300-01	1.47187	-	5168904	5172092	1166	coding-coding	concordant
chr11	Os11t0242800-01	-1.28125	+	7659701	7662180	1185	MSTRG.36250.1	-1.1556	-	7659557	7662351	1500	coding-noncoding	concordant
chr11	MSTRG.37662.1	1.42657	+	26510962	26513090	844	Os11t0660500-01	1.21899	-	26510873	26513127	970	coding-noncoding	concordant
chr11	Os11t0703900-01	1.55636	+	28804256	28808548	2379	MSTRG.37879.1	1.8087	-	28804254	28808409	2242	coding-noncoding	concordant
chr12	Os12t0106500-00	-1.06695	+	345000	349385	2079	Os12t0106525-00	-1.10471	-	345069	349286	1915	coding-coding	concordant
chr12	Os12t0115100-00	2.47509	+	737314	738254	803	Os12t0115150-00	3.69682	-	737399	737747	349	coding-coding	concordant
chr12	MSTRG.38453.1	2.19708	+	3499501	3502201	1040	Os12t0168900-03	1.50094	-	3499498	3502158	1000	coding-noncoding	concordant
chr12	MSTRG.38453.1	2.19708	+	3499501	3502201	1040	Os12t0168900-01	1.63202	-	3499498	3502235	1077	coding-noncoding	concordant
chr12	MSTRG.38462.1	-2.39371	+	3533674	3536535	1029	Os12t0169400-01	-1.01815	-	3531395	3536426	2096	coding-noncoding	concordant
chr12	MSTRG.39493.1	-1.38037	+	19896629	19898696	1745	Os12t0514000-01	-1.86518	-	19896368	19898637	1853	coding-noncoding	concordant
chr12	Os12t0567700-01	1.33169	+	23349996	23351824	1071	MSTRG.39778.1	1.18237	-	23349992	23351792	1043	coding-noncoding	concordant
chr01	Os01t0769900-01	1.80998	+	32470279	32476597	2858	Os01t0770000-01	-1.13811	-	32475144	32479146	1991	coding-coding	discordant
chr01	Os01t0821600-01	-3.53529	+	35062738	35064472	1521	Os01t0821700-01	1.50357	-	35064445	35068207	1530	coding-coding	discordant
chr01	Os01t0953100-01	-1.14395	+	41982181	41984495	2315	Os01t0953000-01	1.20132	-	41981690	41984377	2688	coding-coding	discordant
chr01	Os01t0953100-02	-1.63409	+	41982224	41985044	2821	Os01t0953000-01	1.20132	-	41981690	41984377	2688	coding-coding	discordant
chr02	Os02t0174800-01	-1.64837	+	4095841	4097972	1236	Os02t0174700-01	1.43941	-	4095629	4099533	1751	coding-coding	discordant
chr02	Os02t0258800-01	2.09661	+	8973633	8977322	653	Os02t0258900-01	-1.32656	-	8976813	8981140	1819	coding-coding	discordant
chr02	Os02t0258800-01	2.09661	+	8973633	8977322	653	Os02t0258900-02	-2.44882	-	8976792	8981094	2925	coding-coding	discordant
chr02	Os02t0274900-03	1.08715	+	10077070	10081473	1457	MSTRG.6955.1	-1.05112	-	10080501	10084242	3423	coding-noncoding	discordant
chr03	Os03t0825850-01	1.0151	+	34688562	34690911	1384	Os03t0825800-01	-1.5569	-	34688287	34690676	1663	coding-coding	discordant
chr04	Os04t0523000-00	1.28345	+	26167892	26169988	1597	Os04t0523100-01	-1.80838	-	26168660	26173714	1738	coding-coding	discordant
chr07	Os07t0170016-01	-4.83111	+	3713183	3714162	980	MSTRG.25383.1	1.20058	-	3713060	3714331	1272	coding-noncoding	discordant
chr11	Os11t0531700-01	-1.63616	+	19353108	19355768	1096	Os11t0531800-01	1.29072	-	19354777	19356799	2023	coding-coding	discordant
